# Supplementary material for: The rate of species extinction in declining or fragmented ecological communities
Source: PLoS One. 2023 Jul 12;18(7):e0285945. doi: 10.1371/journal.pone.0285945 (PMC10337920; doi:10.1371/journal.pone.0285945)
Supplement: S2 File — (XLSX) [file pone.0285945.s002.xlsx]

## Sheet: Fig2a
	offset =	0
	Population		log10(Popln)		Var(log10(Popln))
	Arctic fox (#255)	Downy woodpecker (#14)	Fox	Wood-pecker	Fox	Wood-pecker		Octave	Dt	Arctic fox	Downy Wood-pecker
time, t	Xt	Xt	log10(Xt)	log10(Xt)	Var(Dt=2)	Var(Dt=2)		1	2	0.0376058	0.00820573
0	94	3	1.97313	0.477121				2	4	0.0519442	0.01113
1	43	2.5	1.63347	0.39794	0.0366769	0.00777823		3	8	0.0850038	0.01267
2	44.667	2	1.64999	0.30103	0.000262827	0.00777823		4	16	0.151076	0.02192
3	46.333	3	1.66589	0.477121	0.000244236	0.010336		5	32	0.144371	0.03708												1.05682
4	48	3	1.68124	0.477121	7.85492e-05	0		5.70044	52	0.134041	0.0490102												0.946237
5	48	3	1.68124	0.477121	0.000617327	0.00313052
6	53	3.75	1.72428	0.574031	0.0102419	0.00777823			slope =	0.0250525	0.00857562
7	34	4.5	1.53148	0.653213	0.011634	0.00535082			intercept =	0.0142407	-0.00625054
8	35	5.25	1.54407	0.720159	0.23457	0.0039091
9	5	6	0.69897	0.778151	0.180688	0.00168029
10	11	5	1.04139	0.69897	0.321344	0.0243509
11	64	10	1.80618	1	0.493201	0.0247846
12	278	8.5	2.44404	0.929419	0.106581	0.00601439
13	101	7	2.00432	0.845098	0.0620747	0.00969662
14	105	11	2.02119	1.04139	0.00109531	0.0128439
15	117	7	2.06819	0.845098	0.0928384	0.0101704
16	33	8	1.51851	0.90309	0.0795491	0.00298203
17	80	9	1.90309	0.954243	0.0583086	0.00235031
18	92	10	1.96379	1	0.00239785	0.00235031
19	100	8	2	0.90309	0.0981959	0.00313052
20	334	8	2.52375	0.90309	0.080117	0.00520323
21	280.5	6	2.44793	0.778151	0.00705413	0.00520323
22	227	8	2.35603	0.90309	0.390739	0.00520323
23	21	6	1.32222	0.778151	0.324086	0.00820573
24	26.667	9	1.42597	0.954243	0.0088158	0.0228728
25	32.333	12	1.50965	1.07918	0.0059296	0.00520323
26	38	9	1.57978	0.954243	0.0291554	0.0228728
27	18	6	1.25527	0.778151	0.0433408	0.0228728
28	44	12	1.64345	1.07918	0.0380652	0.0243509
29	26	10	1.41497	1	0.0132953	0.00341019
30	36	13	1.5563	1.11394	0.0154506	0.00589539
31	46	14	1.66276	1.14613	0.00357697	0.0076313
32	36.5	19	1.56229	1.27875	0.0134631	0.0194411
33	27	10	1.43136	1	0.0103697	0.0308508
34	23	9	1.36173	0.954243	0.148245	0.00235031
35	115	8	2.0607	0.90309	0.122595	0.00820573
36	56	6	1.74819	0.778151	0.0299609	0.0105907
37	108	5	2.03342	0.69897	0.0815176	0.00777823
38	29	4	1.4624	0.60206	0.101162	0.0430611
39	32	2	1.50515	0.30103	0.0384585	0.0742828
40	14	7	1.14613	0.845098	0.0371465	0.0792866
41	28	5	1.44716	0.69897	0.0537479	0.0343295
42	40	3	1.60206	0.477121	0.00636712	0.0164056
43	31	3	1.49136	0.477121	0.0198623	0.0164056
44	21	5	1.32222	0.69897	0.00853336	0.0243509
45	22	6	1.34242	0.778151	0.021462	0.00208989
46	12	5	1.07918	0.69897	0.0882553	0.00208989
47	47	6	1.6721	0.778151	0.0880533	0.00777823
48	25	4	1.39794	0.60206	0.0778922	0.010336
49	13	4	1.11394	0.60206	0.0268847	0.0196892
50	25	7	1.39794	0.845098	0.0431449	0.0196892
51	33	4	1.51851	0.60206	0.00673855	0.0157596
52	23	6	1.36173	0.778151									Fox	Wood-pecker
												dt=2	0.0376058	0.043506		0.01013
												dt=4	0.0519442	0.0751338		0.01113
Min =	5	2	0.69897	0.30103	7.85492e-05	0						dt=8	0.0850038	0.0961715		0.01267
Med =	36.5	6	1.56229	0.778151	0.0371465	0.00820573						dt=16	0.151076	0.151612		0.02192
Max =	334	19	2.52375	1.27875	0.493201	0.0792866						dt=32	0.144371	0.217263		0.03708
																0.03504
		Mean =	1.6285	0.779608	0.0740017	0.0143159
		Var =	0.134041	0.0490102

## Sheet: Fig2b-GPDD
			Dt=	2	4	8	16	32	64							Dt=	2	4	8	16	32	64
			Octave=>	1	2	3	4	5	6							Octave=>	1	2	3	4	5	6
		Taxon	T	Dt=2	Dt=4	Dt=8	Dt=16	Dt=32	Dt=64		Intercept	Slope (gamma)		Estimated b		Birds(med)	0.02415	0.02823	0.03735	0.04692	0.06284	0.08086
	0	Aves	Min	0.001281	0.001544	0.001396	0.001577	0.002276	0.002986		0.000753133	0.000311486		0.017649		Mam(med)	0.01541	0.07062	0.1026	0.1418	0.1916	0.2383
	1	Aves	Lo	0.010625	0.01227	0.01976	0.02369	0.03695	0.043285		0.000303	0.00689343		0.0830267		Birds(fit)	0.0183714	0.0297129	0.0410543	0.0523957	0.0637371	0.0750786
	2	Aves	Med	0.02415	0.02823	0.03735	0.04692	0.06284	0.08086		0.00703	0.0113414		0.106496		Mam(fit)	0.0338252	0.0729478	0.11207	0.151193	0.190316	0.229438
	3	Aves	Hi	0.05051	0.06687	0.08253	0.090365	0.11775	0.1331		0.032845	0.0163836		0.127998		Birds(mod)	0.0113414	0.0226829	0.0340243	0.0453657	0.0567071	0.0680486
	4	Aves	Max	0.1583	0.1848	0.2057	0.2269	0.2625	0.3799		0.10012	0.0389229		0.197289		Mam(mod)	0.0391226	0.0782451	0.117368	0.15649	0.195613	0.234735
		Taxon	T	Dt=2	Dt=4	Dt=8	Dt=16	Dt=32	Dt=64		Intercept	Slope (gamma)
	0	Mammals	Min	0.003852	0.007081	0.006523	0.01003	0.01264	0.01359		0.00206527	0.00196783		0.0443602
	1	Mammals	Lo	0.02508	0.04279	0.05638	0.0777	0.108	0.1326		-0.00169667	0.0215586		0.146828
	2	Mammals	Med	0.04487	0.07062	0.1026	0.1418	0.1916	0.2383		-0.00529733	0.0391226		0.197794
	3	Mammals	Hi	0.07907	0.1196	0.1693	0.2281	0.3246	0.3985		-0.00723333	0.0648843		0.254724
	4	Mammals	Max	0.5488	0.9502	1.044	1.583	1.688	1.815		0.36316	0.259526		0.509437
		Taxon	T	Dt=2	Dt=4	Dt=8	Dt=16	Dt=32	Dt=64		Intercept	Slope (gamma)
	0	Fish	Min	0.000476	0.001146	0.001791	0.002794	0.003055	0.003376		-1.66667e-05	0.000606571
	1	Fish	Lo	0.00853425	0.0163725	0.0237975	0.027915	0.0404075	0.04479		0.00121933	0.00735718
	2	Fish	Med	0.025975	0.03452	0.04464	0.05411	0.078235	0.08825		0.00908933	0.012914
	3	Fish	Hi	0.052675	0.0612725	0.0769725	0.1273	0.1677	0.1782		0.0109632	0.0284924
	4	Fish	Max	2.126	1.985	1.798	1.837	2.006	2.29		1.9148	0.0263429
		Taxon	T	Dt=2	Dt=4	Dt=8	Dt=16	Dt=32	Dt=64		Intercept	Slope (gamma)		Estimated b
	0	ALL	Min	0.000476	0.001146	0.001396	0.001577	0.002276	0.002986		-0.40136	-0.0971714		-
	1	ALL	Lo	0.0202525	0.0304575	0.0415525	0.0527	0.070535	0.08602		-0.025903	0.00766703		0.0875615
	2	ALL	Med	0.03806	0.057895	0.080465	0.1107	0.14095	0.1758		0.00657947	0.02204		0.148459
	3	ALL	Hi	0.073885	0.102075	0.14645	0.198625	0.2714	0.3272		0.0343528	0.0513115		0.22652
	4	ALL	Max	2.126	1.985	1.798	1.837	2.006	2.29		2.14027	0.328397		0.573059
																Calculating "b" and "B".
ID		Taxon	T	Dt=2	Dt=4	Dt=8	Dt=16	Dt=32	Dt=64		Intercept	Slope (gamma)
3	American_tree_sparrow	Aves	53	0.0652	0.07659	0.08744	0.08667	0.09259	0.08572		0.0779389	0.000210928
4	Bald_eagle	Aves	71	0.05064	0.04576	0.05723	0.05916	0.06284	0.08715		0.0480841	0.000589488
5	Black_grouse	Aves	39	0.1246	0.1304	0.1354	0.1432	0.1601	0.1848		0.126662	0.000940689
6	Black_grouse	Aves	40	0.08089	0.08956	0.09455	0.1058	0.1059	0.1167		0.0887103	0.000485224
7	Blue_jay	Aves	53	0.02131	0.02366	0.03762	0.03726	0.04926	0.05519		0.0266926	0.000509083					slope, m	b	B
8	Blue_tit	Aves	37	0.01926	0.02012	0.02295	0.02948	0.04789	0.05181		0.0199714	0.000568902				Birds	0.0164	0.106619	1.11251
9	Brown_creeper	Aves	51	0.02907	0.03048	0.03482	0.03808	0.03779	0.04299		0.0314286	0.000195704				Mammals	0.0564	0.197721	1.21862
10	Cardinal	Aves	53	0.02525	0.02639	0.04	0.04493	0.04655	0.05392		0.030868	0.000411365				All classes	0.034	0.153515	1.16593
11	Carrion_crow	Aves	52	0.004067	0.004704	0.004907	0.005678	0.007472	0.007436		0.00457247	5.41997e-05
12	Chaffinch	Aves	43	0.008027	0.007469	0.008284	0.01201	0.01548	0.01902		0.00767834	0.000192222
13	Chiffchaff	Aves	34	0.01025	0.01109	0.01577	0.01944	0.01918	0.01918		0.0132047	0.00012446
14	Common_flicker	Aves	53	0.01962	0.01987	0.02122	0.02943	0.03806	0.04992		0.0190028	0.000508756
15	Dark-eyed_junco	Aves	53	0.09175	0.1087	0.1112	0.1246	0.1189	0.1171		0.106941	0.000242875
16	Downy_woodpecker	Aves	53	0.01013	0.01113	0.01267	0.02192	0.03708	0.03504		0.0119357	0.000447267
17	Eastern_wood-pewee	Aves	50	0.011	0.01266	0.01556	0.02362	0.03682	0.03647		0.0135195	0.000436613
18	Eurasian_oystercatcher	Aves	52	0.001281	0.001544	0.001396	0.001577	0.002276	0.002986		0.00127009	2.72971e-05
19	Great_crested_flycatcher	Aves	50	0.007591	0.01103	0.01154	0.01591	0.01643	0.0163		0.010743	0.000113831
20	Great_tit	Aves	32	0.01755	0.01822	0.02091	0.03353	0.03445			0.0172579	0.000618878
21	Great_tit	Aves	30	0.02436	0.02361	0.02126	0.0219	0.03223			0.0212275	0.000277782
22	Grey_partridge	Aves	141	0.04106	0.05237	0.05404	0.05758	0.05862	0.05872		0.0499337	0.000180856
23	Grey_partridge	Aves	71	0.03772	0.04403	0.03988	0.04512	0.05956	0.06437		0.0393882	0.000431357
24	Grey_partridge	Aves	91	0.08156	0.08686	0.09273	0.123	0.1365	0.1497		0.0886515	0.00109874
25	Gyr_falcon	Aves	62	0.02061	0.02823	0.03735	0.04472	0.05991	0.06964		0.0279407	0.000736631
26	Hazel_grouse	Aves	30	0.09321	0.1026	0.09769	0.1114	0.108			0.091066	0.003838
27	House_wren	Aves	50	0.01182	0.01324	0.02724	0.06291	0.143	0.1615		-0.0473833	0.0335243
28	Indigo_bunting	Aves	50	0.009541	0.01033	0.0131	0.01669	0.02418	0.02524		0.00415	0.00353243
29	Kittiwake	Aves	36	0.007207	0.007386	0.02882	0.06036	0.0835	0.1081		-0.0272059	0.0218385
30	Lapwing	Aves	92	0.01219	0.01796	0.03164	0.04957	0.0849	0.09419		-0.0144667	0.0179643
32	Meadow_pipit	Aves	92	0.001645	0.001647	0.003202	0.003165	0.005984	0.006531		-4.47333e-05	0.00106869
33	Namaqua_sandgrouse	Aves	86	0.1583	0.1848	0.2057	0.2069	0.2411	0.2415		0.147773	0.0167457
34	Nightingale	Aves	34	0.006195	0.01081	0.01072	0.03036	0.0381	0.03917		-0.00407933	0.007611
35	Northern_bobwhite_or_Bobwhite_quail	Aves	46	0.004478	0.006762	0.007818	0.009052	0.01234	0.01282		0.00291053	0.00170509
36	Northern_shrike	Aves	36	0.006813	0.005511	0.005699	0.005518	0.005631	0.005449		0.00643427	-0.000189743
39	Red_grouse	Aves	60	0.04462	0.08046	0.1466	0.1939	0.2306	0.2745		-0.002932	0.0470606
40	Red_grouse	Aves	60	0.08439	0.0943	0.1279	0.1593	0.1751	0.1825		0.0608133	0.0218386
41	Red_grouse	Aves	60	0.1161	0.1327	0.1366	0.1512	0.146	0.1518		0.115767	0.00665714
42	Red_grouse	Aves	79	0.04583	0.06541	0.0676	0.06998	0.07326	0.07872		0.047762	0.00543943
43	Red_grouse	Aves	78	0.05038	0.06296	0.07866	0.07903	0.08936	0.09435		0.045848	0.00855486
44	Red_grouse	Aves	82	0.06251	0.07564	0.09707	0.1098	0.1204	0.1271		0.0517573	0.0134274
45	Red_grouse	Aves	77	0.06799	0.06833	0.0864	0.07546	0.07688	0.08086		0.0680807	0.00225886
46	Red_grouse	Aves	108	0.08999	0.09312	0.09255	0.09551	0.0997	0.108		0.0852033	0.00322143
47	Red_grouse	Aves	103	0.02737	0.0335	0.03344	0.03822	0.04114	0.04358		0.0253333	0.00310714
48	Red_grouse	Aves	52	0.07588	0.1012	0.09869	0.08987	0.09777	0.1353		0.071986	0.00794257
49	Red_kite	Aves	30	0.002088	0.001713	0.004566	0.01114	0.03655			-0.0122939	0.0078351
50	Red-bellied_woodpecker	Aves	53	0.01214	0.01219	0.01701	0.02102	0.02908	0.03106		0.00548867	0.00426514
52	Rock_ptarmigan	Aves	39	0.04222	0.04923	0.0719	0.1076	0.121	0.1309		0.0177007	0.0198403
53	Rock_ptarmigan	Aves	36	0.02589	0.05652	0.04543	0.1064	0.1166	0.1231		0.006264	0.0207789
54	Rock_ptarmigan	Aves	76	0.09868	0.1125	0.1983	0.2269	0.2625	0.3736		0.02676	0.0529486
55	Rock_ptarmigan	Aves	40	0.04087	0.04251	0.06198	0.08566	0.08824	0.09279		0.026628	0.0120134
58	Ruffed_grouse	Aves	35	0.02306	0.03239	0.03808	0.04692	0.05212	0.05757		0.017632	0.00687371
59	Ruffed_grouse	Aves	40	0.01597	0.02285	0.04492	0.09086	0.116	0.1305		-0.0196207	0.0256583
60	Shag	Aves	48	0.01427	0.0225	0.0389	0.0839	0.2122	0.3799		-0.118947	0.0697786
61	Skylark	Aves	52	0.007832	0.01174	0.02665	0.04655	0.1109	0.2555		-0.0790433	0.0444491
63	Starling	Aves	34	0.02415	0.02977	0.04752	0.0558	0.1903	0.1951		-0.044022	0.0384177
64	Starling	Aves	43	0.01957	0.02273	0.02353	0.0365	0.07146	0.0822		-0.004566	0.0134946
65	Swans	Aves	87	0.04413	0.05955	0.07425	0.08668	0.1431	0.2515		-0.0201247	0.0371409
66	Tufted_titmouse	Aves	46	0.02608	0.02944	0.03242	0.04536	0.05989	0.07742		0.00900267	0.010314
67	Western_capercaillie_or_Wood_grouse	Aves	42	0.124	0.1347	0.1534	0.1624	0.1596	0.1582		0.123247	0.00727714
68	White_stork	Aves	42	0.007889	0.01235	0.02148	0.05773	0.2219	0.2667		-0.0978873	0.0559701
69	Whooping_crane	Aves	52	0.00239	0.003571	0.005846	0.01292	0.02771	0.05967		-0.0179046	0.010454
70	Willow_warbler	Aves	34	0.01939	0.01814	0.01861	0.0235	0.05383	0.05383		0.00280067	0.00811886
71	Woodcock	Aves	97	0.02563	0.02959	0.03447	0.03832	0.04682	0.04587		0.0211093	0.00447829
72	Yellow_billed_cuckoo	Aves	50	0.02102	0.01953	0.02224	0.02376	0.02489	0.0255		0.0188233	0.00114286
203	American_black_bear	Mammalia	63	0.0141	0.05089	0.08234	0.1028	0.3237	0.3143		-0.0859673	0.066854
205	American_black_bear	Mammalia	63	0.02284	0.03215	0.03208	0.06703	0.1687	0.1596		-0.03244	0.03224
206	American_black_bear	Mammalia	63	0.1108	0.1196	0.1619	0.2071	0.4678	0.4833		-0.0368133	0.0843514
208	American_black_bear	Mammalia	48	0.01458	0.01977	0.02417	0.06208	0.1418	0.191		-0.0530433	0.0367457
210	American_black_bear	Mammalia	63	0.01572	0.03247	0.04601	0.1242	0.2625	0.2748		-0.080418	0.0589623
211	American_black_bear	Mammalia	63	0.0425	0.05561	0.1028	0.1003	0.2407	0.2474		-0.0261753	0.0450649
212	American_black_bear	Mammalia	63	0.01189	0.01788	0.03022	0.03799	0.108	0.1045		-0.0223713	0.0211766
213	American_black_bear	Mammalia	63	0.06436	0.0908	0.1263	0.2372	0.6748	0.6596		-0.175067	0.13826
215	American_black_bear	Mammalia	63	0.04012	0.04566	0.0516	0.07827	0.1054	0.1313		0.00921267	0.0189083
216	American_marten	Mammalia	48	0.1023	0.0986	0.1021	0.1049	0.1245	0.1758		0.0732333	0.0128
218	American_marten	Mammalia	92	0.09048	0.1033	0.117	0.1561	0.1755	0.1849		0.0651	0.0207943
219	American_marten	Mammalia	157	0.01982	0.02566	0.03088	0.03455	0.03913	0.0532		0.0127753	0.006028
220	American_marten	Mammalia	48	0.03922	0.04749	0.08118	0.1105	0.1482	0.1655		0.00239667	0.02751
221	American_marten	Mammalia	47	0.0389	0.04604	0.06138	0.07245	0.08011	0.09162		0.0273953	0.010768
222	American_marten	Mammalia	75	0.07036	0.07068	0.09469	0.1065	0.102	0.09917		0.0655847	0.00713771
223	American_marten	Mammalia	45	0.0428	0.06796	0.1133	0.1449	0.2969	0.3629		-0.060432	0.0662549
224	American_marten	Mammalia	45	0.107	0.1369	0.229	0.2875	0.339	0.3765		0.0447533	0.0574943
226	American_red_fox	Mammalia	48	0.01541	0.02859	0.04738	0.078	0.2676	0.2638		-0.0821633	0.0568457
227	American_red_fox	Mammalia	62	0.05575	0.08688	0.1138	0.1802	0.2243	0.4466		-0.0587027	0.0695117
228	American_red_fox	Mammalia	39	0.05735	0.06118	0.09785	0.1888	0.2666	0.3348		-0.0416827	0.0598417
229	American_red_fox	Mammalia	62	0.07612	0.09101	0.1139	0.146	0.1605	0.3146		0.007058	0.040942
230	American_red_fox	Mammalia	36	0.03119	0.04272	0.06467	0.09592	0.3066	0.3178		-0.082444	0.0644554
231	American_red_fox	Mammalia	42	0.08631	0.0939	0.156	0.2951	0.5795	0.6215		-0.1218	0.122053
233	American_red_fox	Mammalia	45	0.2135	0.4115	0.4822	0.7904	0.7899	0.8268		0.134727	0.128854
234	American_red_fox	Mammalia	36	0.09542	0.07499	0.146	0.2002	0.8032	0.8028		-0.223805	0.165021
236	American_red_fox	Mammalia	48	0.08054	0.09903	0.2188	0.3493	0.4897	0.3949		-0.015386	0.0821231
237	American_red_fox	Mammalia	45	0.01947	0.02546	0.04431	0.07863	0.1443	0.1284		-0.0201207	0.0267283
238	American_red_fox	Mammalia	41	0.07783	0.0984	0.1101	0.1688	0.2002	0.2194		0.0385933	0.0306271
239	American_red_fox	Mammalia	30	0.03173	0.05719	0.07915	0.1164	0.2132			-0.027111	0.042215
240	American_red_fox	Mammalia	38	0.09252	0.1014	0.1531	0.3504	0.3711	0.3964		-0.00842667	0.0721657
241	American_red_fox	Mammalia	48	0.02129	0.04467	0.1014	0.168	0.5097	0.4936		-0.159214	0.109235
242	American_red_fox	Mammalia	62	0.02382	0.04333	0.06776	0.1146	0.1639	0.1572		-0.0124433	0.0307271
243	American_red_fox	Mammalia	48	0.065	0.09734	0.1905	0.1969	0.7179	0.7867		-0.205268	0.156474
244	American_red_fox	Mammalia	36	0.03067	0.0727	0.1005	0.2041	0.1955	0.2383		-0.01072	0.0431471
245	American_red_fox	Mammalia	48	0.03282	0.04347	0.05178	0.08965	0.1138	0.1693		-0.009656	0.0266074
247	American_red_fox	Mammalia	47	0.0231	0.03589	0.04557	0.0777	0.1706	0.1853		-0.0350327	0.035636
248	American_red_fox	Mammalia	47	0.08742	0.1393	0.1941	0.4177	0.7718	0.7217		-0.14058	0.151214
249	American_red_fox	Mammalia	39	0.03694	0.04862	0.04869	0.06499	0.08139	0.1147		0.0155473	0.0143831
250	American_red_fox	Mammalia	62	0.03593	0.06541	0.09662	0.1916	0.2394	0.3025		-0.0397367	0.0557086
251	American_red_fox	Mammalia	48	0.01509	0.04222	0.1225	0.1514	0.5183	0.5263		-0.172017	0.114663
253	American_red_fox	Mammalia	42	0.01902	0.0395	0.05205	0.1055	0.2632	0.3024		-0.0838667	0.0611843
255	American_red_fox	Mammalia	31	0.03497	0.03632	0.04744	0.05028	0.07375			0.021096	0.009152
256	American_red_fox	Mammalia	42	0.1253	0.1102	0.1682	0.2435	0.2854	0.3694		0.03486	0.05204
257	American_red_fox	Mammalia	42	0.07227	0.1075	0.1193	0.1655	0.2491	0.2329		0.0303467	0.0364043
258	American_red_fox	Mammalia	62	0.02544	0.03698	0.05531	0.08881	0.1135	0.2508		-0.043846	0.0397103
259	American_red_fox	Mammalia	62	0.02157	0.03213	0.04656	0.07367	0.08144	0.1163		-0.002924	0.018534
260	American_red_fox	Mammalia	51	0.03204	0.06106	0.08819	0.09198	0.2595	0.2159		-0.0270627	0.0433831
262	American_red_fox	Mammalia	62	0.02287	0.03513	0.04329	0.06308	0.06961	0.1243		-0.00332467	0.0180109
263	American_red_fox	Mammalia	44	0.0472	0.0444	0.0658	0.07126	0.09956	0.139		0.014876	0.0179983
264	American_red_fox	Mammalia	48	0.03396	0.04279	0.06361	0.0815	0.1249	0.1201		0.008318	0.0198549
265	American_red_fox	Mammalia	62	0.1976	0.2493	0.5806	0.6569	0.8081	0.8451		0.0572467	0.142577
266	American_red_fox	Mammalia	62	0.02083	0.03324	0.05638	0.07183	0.08948	0.112		-4.2e-05	0.0182863
268	American_red_fox	Mammalia	62	0.06032	0.07062	0.1125	0.152	0.2416	0.2498		-0.00217733	0.0428526
269	American_red_fox	Mammalia	48	0.05799	0.05527	0.08319	0.1683	0.2983	0.3597		-0.0618167	0.0663643
270	American_red_fox	Mammalia	44	0.1393	0.1678	0.2503	0.2774	0.3467	0.4318		0.0662533	0.0578943
271	American_red_fox	Mammalia	48	0.03346	0.07257	0.1092	0.1674	0.3981	0.4451		-0.104994	0.0883711
272	American_red_fox	Mammalia	44	0.02319	0.04234	0.05938	0.1118	0.1993	0.2005		-0.0349	0.0402814
273	American_red_fox	Mammalia	45	0.04476	0.06445	0.07022	0.08683	0.1121	0.1011		0.035784	0.0126074
274	American_red_fox	Mammalia	46	0.03171	0.05863	0.1	0.1746	0.3545	0.3611		-0.080826	0.0745474
275	American_red_fox	Mammalia	48	0.0159	0.0204	0.02211	0.02846	0.03391	0.03285		0.012442	0.00376086
276	American_red_fox	Mammalia	62	0.04118	0.05652	0.07573	0.0903	0.1296	0.2881		-0.0332693	0.0419546
277	Arctic_fox	Mammalia	90	0.04368	0.08075	0.09366	0.1244	0.1573	0.1795		0.019266	0.0268426
278	Arctic_fox	Mammalia	63	0.06931	0.08187	0.1026	0.1168	0.117	0.1231		0.062926	0.0111011
279	Arctic_fox	Mammalia	30	0.007195	0.01194	0.0149	0.02501	0.03244			-0.000771	0.006356
280	Arctic_fox	Mammalia	92	0.2127	0.2153	0.2348	0.2336	0.2522	0.3238		0.1789	0.019
281	Arctic_fox	Mammalia	92	0.2354	0.2439	0.2711	0.274	0.2785	0.276		0.23218	0.00884857
283	Arctic_fox	Mammalia	63	0.1788	0.157	0.1837	0.1804	0.2408	0.2727		0.130473	0.0205029
284	Arctic_fox	Mammalia	30	0.008015	0.008558	0.009639	0.01054	0.0139			0.0060048	0.0013752
285	Arctic_fox	Mammalia	92	0.2238	0.2657	0.2953	0.2973	0.3246	0.3518		0.211213	0.0233914
286	Arctic_fox	Mammalia	31	0.1678	0.1818	0.1741	0.202	0.3075			0.11676	0.02996
287	Arctic_fox	Mammalia	63	0.04369	0.0487	0.04435	0.05143	0.05383	0.05497		0.041608	0.00225343
288	Arctic_fox	Mammalia	91	0.234	0.2535	0.2571	0.2821	0.2781	0.2782		0.231853	0.00913714
289	Arctic_fox	Mammalia	63	0.1639	0.1716	0.1495	0.1744	0.222	0.2289		0.13494	0.0143171
290	Arctic_fox	Mammalia	63	0.2069	0.223	0.2043	0.2125	0.2115	0.2278		0.206513	0.00223429
291	Arctic_fox	Mammalia	53	0.1302	0.1524	0.1976	0.2136	0.2717	0.2932		0.0908933	0.0339686
292	Arctic_fox	Mammalia	30	0.03099	0.03199	0.04746	0.07272	0.1017			0.002327	0.018215
293	Arctic_fox	Mammalia	63	0.2584	0.204	0.255	0.3143	0.3251	0.3259		0.20444	0.0217171
294	Arctic_fox	Mammalia	57	0.1995	0.209	0.2242	0.2303	0.2123	0.232		0.200033	0.0051
295	Arctic_fox	Mammalia	62	0.2441	0.3085	0.3685	0.4637	0.5865	0.5996		0.157813	0.0773343
296	Bank_vole	Mammalia	32	0.08638	0.08522	0.08223	0.08745	0.114			0.073815	0.005747
297	Bank_vole	Mammalia	57	0.167	0.1568	0.1821	0.2073	0.1956	0.2171		0.14844	0.0112029
298	Barbary_macaque	Mammalia	36	0.05736	0.06437	0.0617	0.06527	0.06482	0.06505		0.058758	0.00123914
299	Barbary_macaque	Mammalia	46	0.006756	0.008215	0.01061	0.01573	0.01547	0.0165		0.004653	0.00216014
301	Beaver	Mammalia	45	0.0468	0.043	0.03959	0.03977	0.04721	0.05849		0.038684	0.002036
302	Beaver	Mammalia	63	0.06376	0.07206	0.08039	0.08957	0.1316	0.3771		-0.0397033	0.0501286
303	Beaver	Mammalia	63	0.02033	0.01548	0.026	0.02435	0.02874	0.03019		0.0154387	0.002498
304	Beaver	Mammalia	33	0.01686	0.01967	0.02025	0.02509	0.02601	0.02601		0.015354	0.00198886
305	Beaver	Mammalia	39	0.0196	0.102	0.1673	0.1845	0.281	0.2923		-0.01732	0.0547914
306	Beaver	Mammalia	102	0.01503	0.0154	0.02054	0.01983	0.02607	0.03539		0.00873333	0.00380286
307	Beaver	Mammalia	102	0.01428	0.01325	0.01829	0.0278	0.06109	0.1843		-0.0471447	0.0286609
308	Beaver	Mammalia	102	0.02918	0.06219	0.09452	0.1479	0.2525	0.3431		-0.0644927	0.0626831
309	Beaver	Mammalia	37	0.05106	0.06146	0.09255	0.1145	0.1757	0.1746		0.013408	0.0280677
310	Beaver	Mammalia	37	0.06107	0.08642	0.1022	0.09586	0.07927	0.1076		0.0682507	0.00585314
311	Beaver	Mammalia	34	0.07216	0.09108	0.08747	0.1231	0.1434	0.1416		0.0558227	0.0154226
312	Beaver	Mammalia	33	0.02138	0.01685	0.01683	0.01678	0.01844	0.01844		0.019118	-0.000285143
313	Beaver	Mammalia	63	0.09241	0.2208	0.2975	0.3559	0.4587	0.6452		-0.00852	0.10103
314	Beaver	Mammalia	46	0.112	0.2078	0.3744	0.2875	0.3176	0.4509		0.098	0.0553429
315	Beaver	Mammalia	41	0.1763	0.2623	0.306	0.2475	0.2635	0.365		0.18124	0.0253886
317	Beaver	Mammalia	36	0.02389	0.03679	0.03393	0.05554	0.05778	0.07203		0.014132	0.00929371
318	Beaver	Mammalia	47	0.0717	0.1149	0.2567	0.1917	0.2315	0.3009		0.0514867	0.04088
319	Beaver	Mammalia	45	0.02407	0.04547	0.04465	0.04075	0.03813	0.04918		0.030412	0.00284657
321	Beaver	Mammalia	63	0.02207	0.07641	0.1414	0.2207	0.7062	0.9944		-0.322835	0.195152
322	Beaver	Mammalia	42	0.05031	0.1006	0.06598	0.09021	0.1014	0.1364		0.0451087	0.0130594
324	Beaver	Mammalia	44	0.04754	0.0465	0.06002	0.1185	0.1266	0.121		0.0200853	0.0190309
325	Beaver	Mammalia	44	0.1169	0.1482	0.1405	0.1531	0.1558	0.2048		0.105727	0.0135686
326	Beaver	Mammalia	31	0.07014	0.07942	0.07299	0.1109	0.1178			0.05221	0.01268
327	Beaver	Mammalia	42	0.0269	0.08402	0.09577	0.1231	0.1086	0.1603		0.0229747	0.0219449
328	Beaver	Mammalia	63	0.04297	0.05433	0.05654	0.06477	0.0645	0.06996		0.041476	0.00496257
329	Beaver	Mammalia	37	0.04306	0.04734	0.04624	0.04546	0.05127	0.04967		0.0427673	0.00125886
330	Beaver	Mammalia	63	0.02042	0.07787	0.2095	0.2279	0.4345	0.4678		-0.092854	0.0950054
331	Beaver	Mammalia	48	0.03244	0.2029	0.322	0.3971	0.4831	0.6819		-0.06306	0.118943
332	Beaver	Mammalia	63	0.02192	0.04751	0.09118	0.0975	0.1382	0.175		-0.00916067	0.0298226
333	Beaver	Mammalia	63	0.1099	0.3227	0.3924	0.4679	0.6936	0.9659		-0.0547533	0.156234
334	Beaver	Mammalia	44	0.08856	0.1276	0.1529	0.2462	0.2496	0.3272		0.0334267	0.0472143
335	Beaver	Mammalia	44	0.1066	0.144	0.2187	0.2528	0.3985	0.4372		0.0145733	0.0700171
336	Beaver	Mammalia	47	0.01058	0.02064	0.0252	0.03933	0.04684	0.04471		0.00487867	0.00752514
337	Beaver	Mammalia	33	0.03516	0.06575	0.05035	0.0823	0.09846	0.09846		0.0270887	0.0127594
338	Beaver	Mammalia	33	0.0321	0.0458	0.05053	0.08614	0.142	0.142		-0.004276	0.0249631
339	Beaver	Mammalia	48	0.02998	0.05388	0.06165	0.06334	0.06275	0.06828		0.0346667	0.00628
340	Beaver	Mammalia	48	0.08441	0.08053	0.1002	0.1163	0.1455	0.1369		0.063294	0.0135274
341	Beaver	Mammalia	59	0.09812	0.1088	0.1392	0.1557	0.1773	0.2141		0.06868	0.0229114
342	Bobcat	Mammalia	43	0.02038	0.03483	0.07656	0.145	0.3683	0.4603		-0.142617	0.0933843
343	Bobcat	Mammalia	48	0.02482	0.05073	0.1075	0.1171	0.232	0.2735		-0.045406	0.0513374
344	Bobcat	Mammalia	41	0.09784	0.1131	0.141	0.224	0.2614	0.3281		0.02632	0.0479771
346	Bobcat	Mammalia	36	0.1041	0.1471	0.2372	0.333	0.6408	0.6263		-0.0707067	0.119654
347	Bobcat	Mammalia	46	0.05518	0.05876	0.0642	0.0662	0.07266	0.08473		0.04781	0.00547
348	Bobcat	Mammalia	45	0.04202	0.0562	0.0632	0.05597	0.09564	0.1445		0.013906	0.017814
349	Bobcat	Mammalia	47	0.05935	0.0765	0.1084	0.1769	0.2638	0.2693		-0.00897333	0.0480043
350	Bobcat	Mammalia	32	0.05746	0.08588	0.101	0.2174	0.2785			-0.024032	0.05736
351	Bobcat	Mammalia	39	0.06006	0.07682	0.1275	0.1266	0.1739	0.2427		0.0142427	0.0343869
352	Bobcat	Mammalia	62	0.05316	0.06113	0.09098	0.1241	0.149	0.1519		0.026002	0.0225837
353	Bobcat	Mammalia	48	0.05712	0.2945	0.4126	0.4779	0.6148	0.7763		-0.02334	0.13206
354	Bobcat	Mammalia	42	0.04808	0.1008	0.1272	0.2315	0.2358	0.2855		0.00184	0.0484686
355	Bobcat	Mammalia	42	0.03968	0.04963	0.08608	0.1593	0.2988	0.2976		-0.0558513	0.0602951
356	Bobcat	Mammalia	41	0.08763	0.09766	0.1774	0.1767	0.2002	0.298		0.0370547	0.038822
357	Bobcat	Mammalia	61	0.05422	0.04599	0.09726	0.1506	0.1812	0.1881		0.00672467	0.0322391
358	Bobcat	Mammalia	43	0.07545	0.09112	0.1648	0.3566	0.7997	0.8575		-0.231917	0.177937
359	Bobcat	Mammalia	43	0.08123	0.07541	0.1603	0.2029	0.2014	0.2757		0.0268647	0.0397977
361	Bobcat	Mammalia	46	0.05285	0.0601	0.1745	0.2341	0.2415	0.2862		-0.00218	0.0505871
362	Bobcat	Mammalia	61	0.07625	0.07265	0.08595	0.1115	0.1367	0.2904		6.33333e-05	0.0368129
363	Bobcat	Mammalia	41	0.1064	0.1079	0.1309	0.1548	0.3303	0.3458		0.00720667	0.0539457
364	Bobcat	Mammalia	45	0.03326	0.05298	0.103	0.1087	0.1063	0.1225		0.026604	0.0174817
365	Bobcat	Mammalia	45	0.03768	0.0777	0.1003	0.2392	0.4527	0.5795		-0.149453	0.113514
366	Bobcat	Mammalia	46	0.0192	0.04216	0.06497	0.07528	0.1221	0.1716		-0.0186613	0.028918
368	Brown_bear	Mammalia	62	0.05788	0.09769	0.1126	0.1907	0.3916	0.6233		-0.133065	0.108198
369	Brown_hare_or_European_hare	Mammalia	45	0.007003	0.1404	0.3046	0.3618	0.4398	0.6491		-0.0994713	0.119025
370	Brown_hare_or_European_hare	Mammalia	34	0.04675	0.05413	0.04985	0.05976	0.06698	0.06538		0.0429807	0.004046
371	Brown_hare_or_European_hare	Mammalia	37	0.03571	0.06003	0.1202	0.1248	0.1278	0.169		0.0188207	0.0249817
372	Brown_hare_or_European_hare	Mammalia	31	0.02321	0.02718	0.04183	0.05005	0.05755			0.012499	0.009155
373	Brown_hare_or_European_hare	Mammalia	71	0.01862	0.02292	0.02547	0.02976	0.03402	0.03312		0.0163093	0.00314543
374	Brown_hare_or_European_hare	Mammalia	90	0.06397	0.05551	0.1044	0.1113	0.1571	0.1612		0.0291313	0.0227949
375	Brown_lemming	Mammalia	41	0.4418	0.3974	0.6322	0.8262	0.9378	1.326		0.136613	0.178177
376	Canadian_lynx	Mammalia	167	0.0394	0.06882	0.1049	0.1208	0.1376	0.1462		0.0273293	0.0216069
377	Canadian_lynx	Mammalia	63	0.05584	0.1138	0.1456	0.1663	0.1747	0.2564		0.0314867	0.0344629
378	Canadian_lynx	Mammalia	63	0.04509	0.07171	0.09242	0.08799	0.09424	0.1083		0.0453707	0.0108346
379	Canadian_lynx	Mammalia	157	0.06454	0.1254	0.2178	0.2687	0.2851	0.3368		0.02726	0.0540371
380	Canadian_lynx	Mammalia	114	0.128	0.2565	0.3366	0.3414	0.3465	0.3756		0.146153	0.0432229
381	Canadian_lynx	Mammalia	101	0.02864	0.04907	0.06747	0.06948	0.08276	0.09069		0.023352	0.0118094
382	Canadian_lynx	Mammalia	88	0.04697	0.08279	0.1258	0.1276	0.1386	0.1452		0.045122	0.018868
383	Canadian_lynx	Mammalia	88	0.0196	0.03341	0.04982	0.07458	0.1109	0.1822		-0.0286047	0.030578
384	Canadian_lynx	Mammalia	119	0.1028	0.1377	0.1811	0.1928	0.1856	0.1875		0.106693	0.01654
385	Canadian_lynx	Mammalia	78	0.1656	0.2838	0.4214	0.4479	0.4504	0.4487		0.175453	0.05548
386	Canadian_lynx	Mammalia	114	0.1016	0.2227	0.2623	0.2782	0.28	0.29		0.126153	0.03228
387	Canadian_lynx	Mammalia	110	0.04585	0.06866	0.1363	0.1246	0.1615	0.1615		0.0318947	0.0241449
388	Canadian_lynx	Mammalia	113	0.05654	0.1086	0.1549	0.1744	0.1843	0.2362		0.038	0.0327114
389	Canadian_lynx	Mammalia	114	0.1159	0.1906	0.2909	0.3085	0.3212	0.3355		0.109693	0.0430686
390	Canadian_lynx	Mammalia	62	0.1041	0.1624	0.2316	0.2852	0.3428	0.4013		0.0464867	0.0594514
391	Canadian_lynx	Mammalia	47	0.1159	0.1445	0.1715	0.2087	0.2102	0.2097		0.10642	0.0200943
392	Canadian_lynx	Mammalia	31	0.02579	0.04489	0.04119	0.0498	0.05291			0.025171	0.005915
393	Canadian_lynx	Mammalia	63	0.06088	0.1134	0.1976	0.1824	0.2705	0.2798		0.0290267	0.0443057
394	Canadian_lynx	Mammalia	63	0.07567	0.1085	0.1557	0.2241	0.3074	0.3985		-0.01628	0.0651214
395	Canadian_lynx	Mammalia	63	0.02658	0.04894	0.07101	0.07005	0.0841	0.1026		0.0187513	0.0138463
396	Canadian_lynx	Mammalia	63	0.02083	0.04165	0.06867	0.05763	0.06778	0.08523		0.01803	0.0111243
397	Canadian_lynx	Mammalia	63	0.04736	0.1021	0.1412	0.1617	0.1636	0.2643		0.01774	0.0368486
398	Canadian_lynx	Mammalia	63	0.06666	0.09356	0.1152	0.1147	0.1231	0.1374		0.0642547	0.0126234
400	Coyote_or__Prarie_wolf	Mammalia	63	0.03388	0.06571	0.08481	0.1527	0.216	0.1947		-0.00765267	0.037796
401	Coyote_or__Prarie_wolf	Mammalia	62	0.0519	0.05772	0.1187	0.1473	0.2401	0.258		-0.015004	0.0458926
402	Coyote_or__Prarie_wolf	Mammalia	48	0.07768	0.08226	0.1693	0.2808	0.6246	0.6646		-0.150772	0.133518
405	Coyote_or__Prarie_wolf	Mammalia	46	0.06446	0.1091	0.1922	0.6015	1.152	1.299		-0.40136	0.277449
406	Coyote_or__Prarie_wolf	Mammalia	42	0.09981	0.1215	0.2207	0.4292	0.9689	0.9857		-0.247047	0.205147
407	Coyote_or__Prarie_wolf	Mammalia	39	0.0194	0.05633	0.06044	0.06587	0.08032	0.08662		0.0201467	0.0118143
408	Coyote_or__Prarie_wolf	Mammalia	38	0.02401	0.03533	0.04047	0.0825	0.1394	0.1326		-0.0140007	0.025634
409	Coyote_or__Prarie_wolf	Mammalia	46	0.04763	0.03974	0.04233	0.03163	0.03842	0.05296		0.0409193	0.000342571
410	Coyote_or__Prarie_wolf	Mammalia	46	0.04487	0.06834	0.0798	0.1121	0.1957	0.2416		-0.016068	0.0399437
412	Coyote_or__Prarie_wolf	Mammalia	42	0.03122	0.09295	0.1832	0.4677	0.772	0.7124		-0.196177	0.163644
413	Coyote_or__Prarie_wolf	Mammalia	41	0.1214	0.1308	0.4033	0.6005	0.7691	0.8586		-0.0991933	0.16566
414	Coyote_or__Prarie_wolf	Mammalia	62	0.07859	0.1186	0.2102	0.2862	0.5514	0.5446		-0.07218	0.105841
416	Coyote_or__Prarie_wolf	Mammalia	45	0.03077	0.05047	0.1189	0.2081	0.4539	0.6093		-0.173974	0.119775
417	Coyote_or__Prarie_wolf	Mammalia	39	0.04243	0.04065	0.07788	0.1059	0.1603	0.1656		-0.00148867	0.028652
418	Coyote_or__Prarie_wolf	Mammalia	44	0.04709	0.08583	0.1061	0.116	0.1248	0.1731		0.033134	0.0216246
419	Coyote_or__Prarie_wolf	Mammalia	63	0.02664	0.04159	0.03735	0.1423	0.205	0.1826		-0.0315847	0.0392851
420	Coyote_or__Prarie_wolf	Mammalia	43	0.09189	0.1002	0.1648	0.2488	0.3937	0.4479		-0.03324	0.0784157
421	Coyote_or__Prarie_wolf	Mammalia	48	0.03676	0.1375	0.217	0.2487	0.2567	0.2946		0.0306933	0.0479571
422	Coyote_or__Prarie_wolf	Mammalia	63	0.1082	0.1838	0.2573	0.35	0.5458	0.6492		-0.03932	0.110963
423	Deer_mouse	Mammalia	46	0.07081	0.07724	0.1347	0.1529	0.1773	0.2191		0.032692	0.0302809
424	Eurasian_lynx	Mammalia	107	0.03459	0.04788	0.07176	0.1001	0.131	0.2002		-0.0129867	0.0315929
425	European_rabbit	Mammalia	34	0.2179	0.351	0.4311	0.7802	0.7742	0.808		0.10348	0.130549
426	European_rabbit	Mammalia	37	0.09854	0.1474	0.2783	0.3818	0.4473	0.5307		-0.00239333	0.0904
427	European_rabbit	Mammalia	31	0.03869	0.04862	0.07457	0.1378	0.159			-0.007204	0.03298
428	European_rabbit	Mammalia	65	0.03804	0.05519	0.1168	0.1142	0.1885	0.204		-0.003258	0.0350609
429	European_rabbit	Mammalia	62	0.04884	0.07984	0.09908	0.1739	0.2686	0.2951		-0.0263467	0.0534971
430	European_rabbit	Mammalia	71	0.04634	0.06089	0.07106	0.0986	0.1269	0.1804		0.007778	0.0255963
431	European_red_fox	Mammalia	52	0.1122	0.1806	0.1929	0.552	0.5769	0.7713		-0.0867	0.138386
432	European_red_fox	Mammalia	43	0.1204	0.303	0.2827	0.5325	0.6631	1.054		-0.107193	0.171374
433	European_red_fox	Mammalia	52	0.07889	0.1292	0.1694	0.381	0.3811	0.4199		-0.00732	0.0763529
434	European_red_fox	Mammalia	52	0.006303	0.007081	0.006523	0.01003	0.01346	0.01534		0.0030066	0.00193797
435	European_red_fox	Mammalia	52	0.03319	0.06129	0.08433	0.2692	0.2861	0.3729		-0.0712833	0.0730814
436	Fisher_or__Pekan	Mammalia	63	0.04905	0.1262	0.1551	0.1842	0.2245	0.6179		-0.0906667	0.0905214
437	Fisher_or__Pekan	Mammalia	63	0.03296	0.03404	0.04969	0.05242	0.07178	0.07488		0.0200733	0.00930143
438	Fisher_or__Pekan	Mammalia	142	0.03333	0.03778	0.04341	0.05935	0.1105	0.2062		-0.0280833	0.0313843
439	Fisher_or__Pekan	Mammalia	63	0.04319	0.07879	0.1068	0.1165	0.1322	0.1627		0.0299487	0.021928
440	Fisher_or__Pekan	Mammalia	34	0.07907	0.1331	0.2257	0.2119	0.2245	0.2214		0.0854067	0.0277729
441	Fisher_or__Pekan	Mammalia	63	0.02265	0.02264	0.02721	0.03068	0.03844	0.1053		-0.00525867	0.0132606
442	Fisher_or__Pekan	Mammalia	33	0.02749	0.1003	0.1302	0.3253	0.3228	0.3228		-0.0291	0.0668329
443	Fisher_or__Pekan	Mammalia	63	0.03297	0.132	0.182	0.2196	0.5147	0.5644		-0.110007	0.109796
444	Fisher_or__Pekan	Mammalia	63	0.01729	0.02134	0.04272	0.04552	0.05984	0.06781		0.00533	0.0105971
445	Fisher_or__Pekan	Mammalia	63	0.02168	0.031	0.07427	0.07601	0.1367	0.14		-0.0111007	0.0260126
446	Fisher_or__Pekan	Mammalia	63	0.06949	0.1941	0.2588	0.2916	0.4466	0.5511		-0.0178867	0.0913814
447	Fisher_or__Pekan	Mammalia	48	0.06933	0.2409	0.5109	0.664	0.7575	0.9291		-0.0715533	0.171479
449	Grey_wolf_or_Timber_wolf	Mammalia	42	0.01972	0.04627	0.04755	0.1141	0.1785	0.2303		-0.0455407	0.0433183
450	Grey_wolf_or_Timber_wolf	Mammalia	48	0.0102	0.02904	0.04256	0.1197	0.1638	0.1707		-0.0390587	0.0366834
451	Grey_wolf_or_Timber_wolf	Mammalia	48	0.03132	0.08869	0.1359	0.1909	0.3459	0.424		-0.076218	0.0797151
452	Grey_wolf_or_Timber_wolf	Mammalia	41	0.06245	0.07275	0.2262	0.3629	0.504	0.5958		-0.105703	0.117063
453	Grey_wolf_or_Timber_wolf	Mammalia	157	0.05995	0.07461	0.1232	0.1609	0.2115	0.2515		0.00633133	0.0401749
455	Harp_seal	Mammalia	49	0.0361	0.04326	0.04926	0.03545	0.04447	0.04958		0.037298	0.00163486
456	Least_weasel	Mammalia	42	0.01733	0.09516	0.1408	0.2699	0.4127	0.6673		-0.165959	0.123759
457	Least_weasel	Mammalia	48	0.03599	0.08877	0.1244	0.1228	0.1251	0.1555		0.038266	0.0201411
458	Least_weasel	Mammalia	52	0.008876	0.01087	0.01376	0.01675	0.02025	0.02185		0.00579267	0.00274286
459	Mountain_hare	Mammalia	41	0.03067	0.02764	0.04115	0.04406	0.06045	0.05957		0.0193393	0.007024
460	Mountain_hare	Mammalia	41	0.04773	0.05807	0.1147	0.128	0.1261	0.1501		0.0311927	0.0208354
461	Mountain_hare	Mammalia	47	0.062	0.08749	0.138	0.1847	0.2304	0.2578		0.014622	0.0415551
462	Mountain_hare	Mammalia	35	0.3574	0.5275	0.8586	1.583	1.688	1.815		-0.01114	0.328397
463	Muskrat	Mammalia	38	0.1079	0.1807	0.2061	0.2455	0.2619	0.4205		0.0525	0.0527429
464	Muskrat	Mammalia	152	0.04213	0.05001	0.06176	0.09989	0.1531	0.3162		-0.05126	0.0490786
465	Muskrat	Mammalia	79	0.03546	0.06734	0.06618	0.08874	0.1383	0.1712		0.00312267	0.0261183
466	Muskrat	Mammalia	54	0.01054	0.2995	0.5118	0.8104	1.04	1.365		-0.256367	0.265497
467	Muskrat	Mammalia	44	0.06911	0.09818	0.1187	0.1307	0.1323	0.1151		0.0762507	0.00983743
468	Muskrat	Mammalia	44	0.1628	0.3899	0.3993	0.7475	0.9773	1.522		-0.19084	0.254469
469	Muskrat	Mammalia	93	0.01792	0.03372	0.04263	0.04526	0.0632	0.07367		0.00908467	0.0105663
470	Muskrat	Mammalia	39	0.003852	0.007508	0.01034	0.01065	0.01264	0.01359		0.00332373	0.00183989
471	Muskrat	Mammalia	64	0.1349	0.2383	0.3213	0.4431	0.8763	0.9297		-0.11038	0.171709
472	Muskrat	Mammalia	40	0.13	0.1219	0.1715	0.2233	0.348	0.3349		0.04614	0.0501314
473	North_American_badger	Mammalia	63	0.1544	0.2361	0.4313	0.6503	0.8276	0.7987		-0.0051	0.149
474	North_American_badger	Mammalia	63	0.07477	0.08874	0.1451	0.2141	0.4738	0.4701		-0.075648	0.0914523
475	North_American_badger	Mammalia	47	0.08741	0.09112	0.1628	0.1832	0.3887	0.482		-0.0560707	0.0824597
476	North_American_badger	Mammalia	42	0.02223	0.03941	0.09578	0.1811	0.4707	0.5987		-0.191501	0.121758
477	North_American_badger	Mammalia	65	0.0216	0.03233	0.03891	0.04505	0.08868	0.1044		-0.00375733	0.016834
478	North_American_badger	Mammalia	47	0.05392	0.07057	0.07622	0.1442	0.2625	0.316		-0.0415153	0.0558334
479	North_American_badger	Mammalia	48	0.07197	0.07744	0.1245	0.1433	0.2259	0.245		0.0150853	0.0379809
480	North_American_badger	Mammalia	63	0.08703	0.1136	0.2562	0.2911	0.3952	0.4139		0.0081	0.07183
481	North_American_badger	Mammalia	35	0.07978	0.09539	0.149	0.2422	0.302	0.2955		0.0148153	0.0511894
482	North_American_badger	Mammalia	39	0.03658	0.02898	0.04879	0.06829	0.08798	0.1046		0.00887667	0.0153314
483	North_American_badger	Mammalia	32	0.05089	0.0588	0.08704	0.08537	0.248			-0.020217	0.042079
484	North_American_badger	Mammalia	39	0.02821	0.0445	0.06941	0.0849	0.1296	0.1142		0.008396	0.0200211
485	North_American_badger	Mammalia	42	0.02303	0.05565	0.1029	0.1792	0.295	0.2831		-0.05299	0.0598486
486	North_American_badger	Mammalia	35	0.0635	0.06817	0.1126	0.1704	0.2486	0.2505		-0.001114	0.0438311
489	North_American_badger	Mammalia	45	0.05901	0.08494	0.1665	0.2281	0.4537	0.6153		-0.127008	0.112838
490	North_American_badger	Mammalia	63	0.03178	0.0506	0.08269	0.1439	0.2664	0.2592		-0.045476	0.0527346
491	North_American_badger	Mammalia	48	0.1064	0.1796	0.3415	0.5175	0.8852	0.9352		-0.149447	0.183909
492	North_American_badger	Mammalia	45	0.09321	0.1452	0.2771	0.3635	0.5988	0.8749		-0.143447	0.153019
494	North_American_mink	Mammalia	93	0.01782	0.02061	0.02298	0.02845	0.03059	0.05994		0.005464	0.00702886
495	North_American_mink	Mammalia	57	0.03042	0.06389	0.08247	0.138	0.156	0.1604		0.00702067	0.0280503
496	North_American_mink	Mammalia	50	0.01891	0.02114	0.03935	0.07193	0.08289	0.08745		-0.00244133	0.0160151
497	North_American_mink	Mammalia	63	0.01406	0.01897	0.03648	0.04861	0.07127	0.1476		-0.027508	0.0239066
498	North_American_mink	Mammalia	51	0.01196	0.01551	0.01988	0.03885	0.04726	0.06688		-0.005492	0.0111091
499	North_American_mink	Mammalia	42	0.0665	0.09535	0.1545	0.1749	0.1941	0.2086		0.0462767	0.0293471
501	North_American_mink	Mammalia	47	0.03435	0.05457	0.06854	0.1029	0.113	0.1279		0.0158033	0.0193543
502	North_American_mink	Mammalia	150	0.02324	0.0388	0.04681	0.07347	0.1141	0.243		-0.0452327	0.0386103
503	North_American_mink	Mammalia	49	0.1904	0.1097	0.1498	0.2083	0.219	0.2917		0.105527	0.0255114
505	North_American_mink	Mammalia	51	0.0284	0.03188	0.03922	0.04812	0.06161	0.0657		0.0173627	0.00813114
506	North_American_mink	Mammalia	49	0.02026	0.03277	0.043	0.04889	0.06211	0.08417		0.00718733	0.0118131
507	North_American_mink	Mammalia	50	0.03526	0.06347	0.08295	0.1244	0.1347	0.1647		0.0106793	0.0257811
508	North_American_mink	Mammalia	33	0.01027	0.02413	0.04571	0.1405	0.1506	0.1506		-0.0306167	0.0335957
509	North_American_mink	Mammalia	51	0.0284	0.05576	0.08054	0.1957	0.2139	0.353		-0.066708	0.0632166
510	North_American_mink	Mammalia	33	0.01196	0.14	0.1455	0.4192	0.5253	0.5253		-0.105087	0.11418
511	North_American_mink	Mammalia	97	0.01492	0.02539	0.03144	0.04037	0.04289	0.04471		0.0122487	0.00601086
512	North_American_mink	Mammalia	51	0.0236	0.02948	0.03019	0.03278	0.03163	0.0348		0.0239093	0.00185829
513	North_American_mink	Mammalia	51	0.0172	0.02984	0.04356	0.09407	0.09399	0.1062		-0.00465267	0.019656
514	North_American_mink	Mammalia	50	0.01173	0.0138	0.0234	0.03084	0.04613	0.04733		0.000628667	0.00806943
515	North_American_mink	Mammalia	51	0.01202	0.0175	0.03407	0.04762	0.04115	0.05499		0.00462333	0.00855286
517	North_American_mink	Mammalia	42	0.01439	0.02002	0.02083	0.02588	0.043	0.06079		0.000219333	0.00874257
518	North_American_mink	Mammalia	47	0.01144	0.01488	0.01873	0.02889	0.03169	0.03597		0.005276	0.00523543
519	North_American_mink	Mammalia	39	0.01072	0.0235	0.02811	0.02999	0.04821	0.06663		-0.00102933	0.0101589
520	North_American_mink	Mammalia	63	0.01107	0.02597	0.03515	0.054	0.05446	0.06763		0.002668	0.0110606
521	North_American_mink	Mammalia	48	0.008234	0.03157	0.05528	0.08459	0.1031	0.1144		-0.0112773	0.0221351
523	North_American_mink	Mammalia	47	0.04636	0.06345	0.07228	0.07447	0.09859	0.152		0.020944	0.018166
524	North_American_mink	Mammalia	42	0.02508	0.02825	0.03331	0.03674	0.04165	0.04231		0.0215787	0.003708
525	North_American_mink	Mammalia	63	0.01743	0.03008	0.0372	0.03913	0.04402	0.0449		0.01735	0.00517429
526	North_American_mink	Mammalia	62	0.02991	0.04073	0.05526	0.09532	0.1401	0.1454		-0.00710867	0.0261606
527	North_American_mink	Mammalia	49	0.02025	0.02546	0.02824	0.02987	0.0491	0.0516		0.0111567	0.00655143
528	North_American_mink	Mammalia	48	0.07348	0.1676	0.3303	0.6512	0.8252	0.7906		-0.114867	0.16798
529	North_American_mink	Mammalia	63	0.02033	0.02734	0.06513	0.06626	0.1119	0.1557		-0.0187227	0.0266189
530	North_American_mink	Mammalia	45	0.006881	0.026	0.03975	0.0774	0.1134	0.1222		-0.0233727	0.0250413
531	North_American_mink	Mammalia	47	0.03571	0.06483	0.1486	0.1709	0.2173	0.3375		-0.0363927	0.0568189
532	North_American_mink	Mammalia	63	0.05073	0.1509	0.2359	0.3579	0.927	0.9663		-0.254693	0.200804
533	North_American_mink	Mammalia	63	0.01395	0.07443	0.1335	0.1608	0.2646	0.3292		-0.0546593	0.062116
534	North_American_mink	Mammalia	34	0.05236	0.1744	0.1333	0.4982	0.5074	0.5289		-0.0589	0.107046
535	North_American_mink	Mammalia	44	0.01956	0.03061	0.03213	0.03509	0.04268	0.04946		0.0160547	0.00539057
536	North_American_mink	Mammalia	63	0.03778	0.1215	0.1634	0.2664	0.3013	0.307		0.000713333	0.0568143
537	North_American_mink	Mammalia	44	0.06142	0.08393	0.1014	0.1721	0.4589	0.6332		-0.153626	0.115843
538	North_American_mink	Mammalia	51	0.02764	0.03809	0.05247	0.116	0.1187	0.1503		-0.00799933	0.0262474
539	North_American_mink	Mammalia	50	0.1119	0.1479	0.2	0.2524	0.4658	0.4506		0.00147333	0.0771314
540	North_American_mink	Mammalia	44	0.01254	0.01692	0.01987	0.02954	0.03371	0.03184		0.008416	0.00447257
541	North_American_mink	Mammalia	45	0.01099	0.0166	0.02965	0.05646	0.08841	0.09118		-0.0154373	0.0183769
542	North_American_mink	Mammalia	45	0.03469	0.03182	0.08118	0.1062	0.1584	0.2187		-0.027316	0.0378517
543	North_American_mink	Mammalia	48	0.01598	0.09706	0.1421	0.1342	0.1524	0.2128		0.0115347	0.0326349
544	North_American_mink	Mammalia	63	0.03569	0.04027	0.05856	0.07736	0.1001	0.1414		0.00287933	0.0207669
545	North_American_otter	Mammalia	157	0.03132	0.0483	0.07966	0.1214	0.1213	0.1564		0.00444933	0.0253183
546	Polar_bear	Mammalia	48	0.0393	0.0424	0.05838	0.06573	0.0881	0.09462		0.02265	0.01203
547	Polar_bear	Mammalia	62	0.06252	0.08337	0.1382	0.1774	0.2768	0.2869		-0.003274	0.049754
548	Polar_bear	Mammalia	63	0.03314	0.04853	0.05682	0.06802	0.1188	0.2391		-0.0311127	0.035766
549	Raccoon	Mammalia	126	0.05554	0.08324	0.1255	0.201	0.2267	0.313		-0.0118213	0.0512337
550	Red_Fox	Mammalia	39	0.09154	0.1674	0.2551	0.331	0.5106	0.4503		0.01106	0.0828371
551	Red_Fox	Mammalia	39	0.0729	0.1292	0.167	0.2104	0.4372	0.518		-0.0635067	0.0912257
552	Red_Fox	Mammalia	54	0.14	0.1237	0.1247	0.1418	0.1357	0.1385		0.129507	0.00130286
553	Red_Fox	Mammalia	92	0.2238	0.2228	0.214	0.1992	0.2148	0.2367		0.21598	0.000734286
554	Red_Fox	Mammalia	92	0.1485	0.1373	0.1624	0.164	0.1766	0.1919		0.1298	0.00961429
555	Red_Fox	Mammalia	157	0.04892	0.05834	0.06345	0.07798	0.09924	0.1265		0.0265587	0.0150037
556	Red_Fox	Mammalia	39	0.04434	0.09953	0.1637	0.2767	0.4796	0.6455		-0.141006	0.121686
557	Red_Fox	Mammalia	92	0.2146	0.2118	0.2451	0.2358	0.2757	0.287		0.19056	0.0155543
558	Red_Fox	Mammalia	34	0.03641	0.08112	0.1287	0.1417	0.1625	0.1617		0.0303293	0.0252454
559	Red_Fox	Mammalia	39	0.0299	0.05526	0.09148	0.1395	0.2246	0.3198		-0.0571307	0.0573011
560	Red_Fox	Mammalia	91	0.1938	0.2471	0.342	0.3649	0.4649	0.4756		0.13952	0.05958
561	Red_Fox	Mammalia	39	0.01546	0.2082	0.3571	0.5822	0.7331	1.18		-0.249573	0.217786
562	Red_Fox	Mammalia	32	0.02806	0.05838	0.0719	0.09669	0.09929			0.016633	0.018077
563	Red_Fox	Mammalia	32	0.05256	0.05379	0.1077	0.1131	0.1122			0.034293	0.017859
564	Red_Fox	Mammalia	53	0.1731	0.3001	0.2723	0.6601	0.7418	0.9235		-0.0346733	0.15614
565	Red_Fox	Mammalia	44	0.05137	0.08693	0.1058	0.1668	0.3447	0.446		-0.0804793	0.0802131
566	Red_Fox	Mammalia	69	0.07911	0.1438	0.1404	0.2593	0.2517	0.2594		0.0545467	0.0384014
568	S_African_fur_seal	Mammalia	80	0.02644	0.04331	0.06548	0.1022	0.1517	0.2823		-0.052214	0.0468911
569	Sea_lions	Mammalia	42	0.05789	0.1253	0.1437	0.2394	0.4028	0.6153		-0.10746	0.10615
570	Snowshoe_hare	Mammalia	42	0.08215	0.127	0.1849	0.1791	0.1796	0.2032		0.0836	0.0216357
571	Snowshoe_hare	Mammalia	33	0.03808	0.05355	0.04484	0.07805	0.08932	0.08932		0.0258547	0.0113349
572	Snowshoe_hare	Mammalia	44	0.08235	0.1401	0.1994	0.2704	0.3141	0.2986		0.0500667	0.0478357
573	Snowshoe_hare	Mammalia	56	0.09445	0.1761	0.1905	0.2101	0.1916	0.1966		0.118873	0.0164814
574	Snowshoe_hare	Mammalia	56	0.2973	0.3535	0.6085	0.9294	1.331	1.686		-0.152073	0.29134
575	Striped_skunk	Mammalia	60	0.05092	0.06728	0.08379	0.1046	0.1311	0.1763		0.0184147	0.0239763
576	Water_vole	Mammalia	42	0.1627	0.1886	0.2311	0.2218	0.2243	0.242		0.16232	0.0141229
577	Water_vole	Mammalia	30	0.06046	0.1665	0.243	0.2098	0.2287			0.067758	0.037978
578	Water_vole	Mammalia	41	0.5208	0.3969	0.7926	0.7382	0.6655	0.7904		0.440793	0.0599829
579	Water_vole	Mammalia	49	0.09052	0.1078	0.1203	0.128	0.1331	0.149		0.0838533	0.0107429
580	Water_vole	Mammalia	106	0.03433	0.04816	0.05741	0.06846	0.1188	0.1345		0.00456133	0.0206806
581	Water_vole	Mammalia	54	0.5488	0.9502	1.044	1.032	0.8959	1.049		0.687373	0.06646
582	Wolverine	Mammalia	42	0.01	0.03732	0.04639	0.07246	0.09401	0.09661		-0.003454	0.0179769
583	Wolverine	Mammalia	151	0.03399	0.03591	0.03849	0.04948	0.07288	0.08289		0.0156333	0.0104686
584	Atlantic_herring	Osteichthyes	41	0.008287	0.01631	0.02656	0.04781	0.1296	0.1468		-0.0428073	0.0301053
585	Atlantic_herring	Osteichthyes	41	0.04502	0.05809	0.06545	0.0722	0.1231	0.1317		0.0190753	0.018148
586	Atlantic_herring	Osteichthyes	67	0.02967	0.03732	0.07061	0.1483	0.1394	0.5747		-0.144241	0.0888309
587	Atlantic_herring	Osteichthyes	30	0.02627	0.055	0.05911	0.1482	0.1332			-0.007762	0.030706
588	Atlantic_herring	Osteichthyes	47	0.01831	0.03407	0.04446	0.1328	0.1939	0.1654		-0.0321713	0.0372366
589	Atlantic_herring	Osteichthyes	44	0.07402	0.1433	0.1781	0.4739	0.8397	0.7898		-0.17992	0.170397
590	Atlantic_herring	Osteichthyes	43	0.01253	0.02721	0.05488	0.1488	0.2917	0.2876		-0.089154	0.0646497
591	Atlantic_herring	Osteichthyes	41	0.02908	0.04389	0.05253	0.06584	0.121	0.1174		0.00299933	0.0196069
592	Atlantic_herring	Osteichthyes	41	0.02873	0.0447	0.04882	0.05881	0.06095	0.05451		0.030656	0.00536114
593	Atlantic_herring	Osteichthyes	41	0.03461	0.0431	0.06207	0.07395	0.08904	0.1014		0.0189967	0.0138186
594	Atlantic_herring	Osteichthyes	41	0.04755	0.0704	0.09627	0.1146	0.1964	0.197		0.006012	0.0326737
595	Atlantic_herring	Osteichthyes	38	0.01601	0.02017	0.03846	0.05094	0.04894	0.05741		0.008076	0.00873686
596	Atlantic_herring	Osteichthyes	41	0.01915	0.02916	0.04016	0.05372	0.06058	0.0564		0.013788	0.008402
597	Atlantic_herring	Osteichthyes	41	0.03727	0.04912	0.08456	0.1071	0.1697	0.1714		-0.00230133	0.0301409
598	Atlantic_menhaden	Osteichthyes	36	0.03604	0.06407	0.05131	0.1525	0.1617	0.1734		-0.00158467	0.0308823
599	Atlantic_salmon	Osteichthyes	111	0.01631	0.01885	0.02301	0.0274	0.03715	0.05444		0.00453267	0.00714114
600	Atlantic_salmon	Osteichthyes	39	0.02387	0.01986	0.02154	0.02303	0.03514	0.04214		0.0137287	0.00396229
601	Atlantic_salmon	Osteichthyes	43	0.02956	0.03045	0.0445	0.06656	0.07285	0.08449		0.012344	0.0121117
602	Chub_mackerel	Osteichthyes	54	0.05155	0.1029	0.1874	0.2589	0.3525	0.5608		-0.0843133	0.0961871
603	Chum_salmon	Osteichthyes	38	0.007921	0.00899	0.01295	0.01195	0.01288	0.01758		0.00614867	0.00168471
604	Chum_salmon	Osteichthyes	30	0.02873	0.03862	0.03545	0.03838	0.03818			0.030274	0.001866
605	Chum_salmon	Osteichthyes	33	0.02394	0.02185	0.02616	0.02584	0.03583	0.03583		0.0181347	0.00288771
606	Chum_salmon	Osteichthyes	30	0.02179	0.03185	0.03398	0.02946	0.03017			0.025139	0.001437
607	Cod	Osteichthyes	34	0.01634	0.02788	0.03731	0.07369	0.3098	0.3156		-0.107741	0.0679554
608	Cod	Osteichthyes	31	0.02283	0.0499	0.05868	0.1243	0.1706			-0.02572	0.036994
609	Cod	Osteichthyes	35	0.0155	0.02695	0.06468	0.05835	0.0746	0.08409		0.00607133	0.013702
610	Cod	Osteichthyes	35	0.004068	0.005209	0.02059	0.02295	0.02588	0.03023		-0.0013638	0.00557666
611	Cod	Osteichthyes	44	0.006247	0.009224	0.02659	0.03365	0.04414	0.05245		-0.00556547	0.00979494
612	Cod	Osteichthyes	36	0.007943	0.01675	0.0499	0.04945	0.04714	0.0552		0.00503	0.009343
613	Cod	Osteichthyes	47	0.001727	0.003156	0.004773	0.006274	0.007559	0.008136		0.000595333	0.00133586
614	Cod	Osteichthyes	32	0.01154	0.01888	0.03019	0.05389	0.05253			-0.001691	0.011699
615	Cod	Osteichthyes	41	0.005615	0.01025	0.01254	0.0197	0.04021	0.05651		-0.011014	0.0100433
616	Cod	Osteichthyes	46	0.01535	0.03497	0.05452	0.05881	0.06869	0.07676		0.0102667	0.0117857
617	Cod	Osteichthyes	48	0.01026	0.02493	0.04159	0.05135	0.08379	0.129		-0.021184	0.0222869
618	Cod	Osteichthyes	31	0.005997	0.018	0.01882	0.02634	0.04723			-0.0039644	0.0090806
619	Haddock	Osteichthyes	40	0.01095	0.01656	0.03441	0.05073	0.1476	0.1472		-0.0411607	0.0311626
620	Haddock	Osteichthyes	60	0.009276	0.01732	0.03123	0.05433	0.08187	0.1148		-0.022966	0.0212677
621	Haddock	Osteichthyes	32	0.00359	0.008281	0.01445	0.0365	0.03171			-0.0064315	0.0084459
622	Haddock	Osteichthyes	44	0.01508	0.01944	0.02657	0.03202	0.04979	0.07083		-0.00190333	0.0107214
623	Haddock	Osteichthyes	32	0.03921	0.0544	0.0679	0.08417	0.1014			0.023171	0.015415
624	Hake	Osteichthyes	35	0.0009478	0.002281	0.003231	0.00307	0.003055	0.003376		0.00122993	0.000408629
625	Northern_anchovy	Osteichthyes	38	0.03486	0.04812	0.0788	0.08291	0.08336	0.08602		0.0324487	0.0104466
626	Pacific_halibut	Osteichthyes	47	0.000476	0.001146	0.002835	0.006723	0.01891	0.02217		-0.007855	0.00473286
627	Pike	Osteichthyes	38	0.008073	0.01016	0.01031	0.01547	0.03321	0.04316		-0.00491067	0.00713557
628	Pike	Osteichthyes	38	0.007952	0.01477	0.01924	0.02696	0.04674	0.04881		-0.00338	0.00879771
629	Pink_salmon	Osteichthyes	33	0.7788	0.8136	0.8361	0.9264	0.8997	0.8997		0.76374	0.0272314
632	Pink_salmon	Osteichthyes	44	0.05944	0.05742	0.05594	0.07008	0.08666	0.08696		0.0454707	0.00684171
633	Pink_salmon	Osteichthyes	31	0.05895	0.05829	0.06483	0.06772	0.07272			0.053411	0.003697
634	Pink_salmon	Osteichthyes	36	0.01473	0.01522	0.01476	0.01259	0.02405	0.02725		0.009408	0.00248343
635	Pink_salmon	Osteichthyes	36	0.0129	0.01528	0.01762	0.01664	0.03427	0.03617		0.00491267	0.004924
636	Pink_salmon	Osteichthyes	57	0.1887	0.1947	0.2066	0.2209	0.2801	0.3093		0.146033	0.0249571
638	Plaice	Osteichthyes	35	0.0009633	0.001308	0.002256	0.002794	0.004176	0.004204		8.23333e-05	0.000724157
639	Plaice	Osteichthyes	103	0.003943	0.005035	0.006448	0.007561	0.01137	0.02501		-0.0026508	0.00358437
640	Plaice	Osteichthyes	128	0.0009359	0.001364	0.001791	0.004439	0.008601	0.02279		-0.00670947	0.00381799
641	Saithe	Osteichthyes	33	0.002169	0.00393	0.008097	0.01605	0.01644	0.01644		-0.0011628	0.00333823
642	Saithe	Osteichthyes	30	0.003339	0.00574	0.02238	0.02739	0.02986			-0.0046658	0.0074692
643	Saithe	Osteichthyes	34	0.007052	0.01192	0.01662	0.0158	0.1089	0.1104		-0.0355707	0.0230531
644	Saithe	Osteichthyes	32	0.007155	0.01202	0.03352	0.09595	0.09109			-0.027593	0.02518
645	Sardine	Osteichthyes	31	0.01731	0.02539	0.05284	0.05035	0.1451			-0.025964	0.028054
646	Sardine	Osteichthyes	57	0.06533	0.1008	0.124	0.2134	0.3569	0.6143		-0.114467	0.10293
647	Silver_hake	Osteichthyes	33	0.007021	0.01505	0.03711	0.05889	0.241	0.241		-0.0869407	0.053415
648	Silver_hake	Osteichthyes	33	0.01005	0.02998	0.05874	0.133	0.1782	0.1782		-0.0379387	0.0388477
649	Sockeye_salmon	Osteichthyes	46	2.11	1.951	1.798	1.661	1.633	1.648		2.14027	-0.0971714
650	Sockeye_salmon	Osteichthyes	46	0.09534	0.09502	0.1004	0.09244	0.1053	0.1388		0.080532	0.00686229
651	Sockeye_salmon	Osteichthyes	33	0.09646	0.08581	0.07503	0.08495	0.09217	0.09217		0.08701	0.000215714
652	Sockeye_salmon	Osteichthyes	50	0.04446	0.04539	0.04478	0.04137	0.04279	0.04479		0.044886	-0.000273143
653	Sockeye_salmon	Osteichthyes	46	0.2066	0.2085	0.2009	0.1912	0.186	0.1996		0.21002	-0.00320571
654	Sockeye_salmon	Osteichthyes	46	0.2057	0.2143	0.2057	0.1966	0.1942	0.208		0.209873	-0.00165429
655	Sockeye_salmon	Osteichthyes	44	0.1237	0.1268	0.1257	0.1283	0.131	0.1288		0.123313	0.00116286
657	Sockeye_salmon	Osteichthyes	38	0.007365	0.008359	0.008506	0.008372	0.008529	0.008622		0.00762607	0.000190314
658	Sockeye_salmon	Osteichthyes	45	0.03175	0.03767	0.03252	0.03712	0.04418	0.05641		0.0251987	0.00421229
659	Sockeye_salmon	Osteichthyes	33	0.04946	0.07306	0.08611	0.1493	0.3113	0.3113		-0.0452893	0.0596317
660	Sockeye_salmon	Osteichthyes	46	2.124	1.972	1.764	1.809	1.941	2.189		1.9388	0.00791429
661	Sockeye_salmon	Osteichthyes	44	0.1083	0.1148	0.1286	0.1337	0.1343	0.1366		0.10554	0.00586
662	Sockeye_salmon	Osteichthyes	67	0.02568	0.02912	0.03108	0.03412	0.03641	0.03582		0.0244773	0.00216029
663	Sockeye_salmon	Osteichthyes	45	0.2624	0.2752	0.2538	0.2711	0.2849	0.2899		0.254493	0.00525429
664	Sockeye_salmon	Osteichthyes	46	1.112	1.015	0.9916	0.948	0.9373	1.014		1.07965	-0.0219057
665	Sockeye_salmon	Osteichthyes	38	0.0425	0.03913	0.04154	0.03628	0.03593	0.04172		0.0413927	-0.000536
666	Sockeye_salmon	Osteichthyes	45	0.05305	0.05633	0.06504	0.05354	0.065	0.08825		0.044484	0.00544314
667	Sockeye_salmon	Osteichthyes	38	0.03366	0.03021	0.02937	0.03751	0.04165	0.0405		0.0278173	0.00219029
668	Sockeye_salmon	Osteichthyes	46	2.126	1.985	1.788	1.837	2.006	2.29		1.91213	0.0266286
669	Sockeye_salmon	Osteichthyes	44	0.06066	0.06138	0.06602	0.07093	0.1016	0.1165		0.039038	0.0115649
670	Sockeye_salmon	Osteichthyes	43	0.0451	0.04261	0.04356	0.04577	0.05366	0.05814		0.038084	0.00287314
671	Sockeye_salmon	Osteichthyes	45	0.03484	0.04719	0.04987	0.04887	0.05467	0.06043		0.0343727	0.00426829
672	Sockeye_salmon	Osteichthyes	45	0.06068	0.06095	0.07762	0.07656	0.1015	0.1112		0.0440993	0.0106626
673	Sockeye_salmon	Osteichthyes	47	0.09706	0.09324	0.08916	0.09224	0.09387	0.0927		0.094728	-0.000480857
674	Sockeye_salmon	Osteichthyes	47	0.3643	0.3432	0.3453	0.3884	0.405	0.4126		0.329467	0.0134286
675	Sockeye_salmon	Osteichthyes	33	0.04259	0.03976	0.04253	0.05174	0.07029	0.07029		0.0289367	0.00683714
676	Sockeye_salmon	Osteichthyes	38	0.008138	0.007157	0.007578	0.007285	0.007401	0.007319		0.00784527	-0.000104457
677	Sockeye_salmon	Osteichthyes	45	0.129	0.1522	0.1445	0.1707	0.2374	0.2241		0.100587	0.0216371
678	Sockeye_salmon	Osteichthyes	45	0.1043	0.09705	0.1093	0.1422	0.1954	0.1773		0.0682967	0.0197986
679	Sockeye_salmon	Osteichthyes	57	0.047	0.047	0.04883	0.04787	0.04954	0.05782		0.0436007	0.001736
680	Sole_or_Dover_sole	Osteichthyes	36	0.009872	0.01702	0.02199	0.02462	0.041	0.03988		0.00326933	0.00641743
681	Southern_bluefin_tuna	Osteichthyes	32	0.001232	0.002833	0.008173	0.02381	0.07398			-0.0279363	0.0166473
		Aves	63
		Mammals	345
										0.184391

## Sheet: Fig2
	Obs. Time, Dt=	2	4	8	16	32	64
Aves	Lo	0.010625	0.01227	0.01976	0.02369	0.03695	0.043285
Aves	Med	0.02415	0.02823	0.03735	0.04692	0.06284	0.08086
Aves	Hi	0.05051	0.06687	0.08253	0.090365	0.11775	0.1331
