# Supplementary material for: The rate of species extinction in declining or fragmented ecological communities
Source: PLoS One. 2023 Jul 12;18(7):e0285945. doi: 10.1371/journal.pone.0285945 (PMC10337920; doi:10.1371/journal.pone.0285945)
Supplement: S3 File — (XLSM) [file pone.0285945.s003.xlsm]

## Sheet: Control
																											SHORT TERM
Index=	2																					Used these in fitting					Pictures with model Quartiles
Area =>	1	10	100							dt	10 ha	Model	Deviation									dt	1 ha	10 ha	100 ha		dt	1 ha	Min	Lo	Med	Hi	Max		dt	10 ha	Min	Lo	Med	Hi	Max		dt	100 ha	Min	Lo	Med	Hi	Max
Population =>	34	200	2000							0	64.25	63	70									0	35.5	64.25	70		0	35.5	32	32	32	32	32		0	64.25	63	63	63	63	63		0	70	81	81	81	81	81
										1	41.75	32	76.5									1	16.6	41.75	76.5		1	16.6	10	13	13	13	13		1	41.75	28	32	32	32	32		1	76.5	59	72	72	72	72
K =	7	Order of the process and community					Total popln (J) =	222		2	23.75	29	54									2	19.4	23.75	54		2	19.4	2	6	8	10	13		2	23.75	11	17	24	32	32		2	54	39	61	66	72	72
							Γ =	0.494543		3	16	28	55									3	18	16	55		3	18	1	4	6.5	8	11		3	16	5	13	22	27	32		3	55	34	52.75	60	66	72
B =	1.16	Coefficient of inequality					b =	0.14842		4	18.75	26	52									4	15.4	18.75	52		4	15.4	1	4	5	7	11		4	18.75	3	13	18.5	23	32		4	52	29	44	56.5	62	72
t (losses) =	0	Time of sudden loss					γ =	-0.704121		5	23	23	62									5	13.2	23	62		5	13.2	1	3	4	6	11		5	23	3	10	15.5	20	32		5	62	23	37	51	60	72
t (restore) =	0	Time of sudden restoration					GeoMean =	-4.92885		6	15.75	22	44									6	8	15.75	44		6	8	1	3	4	6	9		6	15.75	3	10	15	19.25	29		6	44	23	35.75	48.5	57	72
p (remain) =	1	Amount of habitat remaining at lowest level					p(Losses)	0		7	17	21	51									7	8.2	17	51		7	8.2	0	2.75	4	5	9		7	17	3	9	13	18	29		7	51	22	34	46	54	72
pColonize =	0	Probability of colonization from outside					dV/decade =	0.0731844		8	20.75	18	65									8	10.8	20.75	65		8	10.8	0	2	3	5	9		8	20.75	3	8	12	17	27		8	65	18	31	44	51.25	65
t(Hab.Loss) =	888888	Tau for habitat loss of 50% in 30 years					ln(MVP) =	0.693147		9	17	17	43									9	8	17	43		9	8	0	2	3	5	9		9	17	2	7	11	16	25		9	43	12	29.75	41	50.25	65
Init distribution =>	1	0=Native distribution, 1=External data					J0 =	2142		10		17
Choice =	1	Do large pops go to large niches (0=random, 1=ranked)								11		17
MVP =	2						Initial values			12		17
										13		17
extinct =	0.00825	(just a way of avoiding log(0), extinct populations must be >0)				Smallest =	-6.27887	0.568297		14		17			Repeated simulations			1e-05	1	2	3	4	5	6	7	8	9	10	11	12	13	14	15	16	17	18	19	20	21	22	23	24	25	26	27	28	29	30	31
Higher freq =	1	(blues)				Largest =	-3.25615	4.53928		15		16			k	Index	J	t=0	t=1	t=2	t=3	t=4	t=5	t=6	t=7	t=8	t=9	t=10	t=11	t=12	t=13	t=14	t=15	t=16	t=17	t=18	t=19	t=20	t=21	t=22	t=23	t=24	t=25	t=26	t=27	t=28	t=29	t=30	t=31
Lower freq =	0	(reds)								16		16			0	2	222	63	32	29	28	26	23	22	21	18	17	17	17	17	17	17	16	16	16	16	14	14	14	14	14	14	14	14	14	14	14	14	14
Lone white =	11	White noise unique for each species					Vmin	Vmax		17		16			0	2	34	32	4	3	1	0	0	0	0	0	0	0	0	0	0	0	0	0	0	0	0	0	0	0	0	0	0	0	0	0	0	0	0
			Sqrt2=	1.41421		If A=1.000	0.0025599	0.0204472		18		16			1	2	34	32	3	2	1	0	0	0	0	0	0	0	0	0	0	0	0	0	0	0	0	0	0	0	0	0	0	0	0	0	0	0	0
			ln2=	0.693147		If A=p(rem)	0.0025599	0.0204472		19		14			2	2	34	32	4	2	1	1	1	1	1	1	1	0	0	0	0	0	0	0	0	0	0	0	0	0	0	0	0	0	0	0	0	0	0
										20		14			3	2	34	32	4	1	1	1	1	1	1	1	1	1	1	1	1	1	1	1	0	0	0	0	0	0	0	0	0	0	0	0	0	0	0
										21		14			4	2	34	32	4	4	1	0	0	0	0	0	0	0	0	0	0	0	0	0	0	0	0	0	0	0	0	0	0	0	0	0	0	0	0
										22		14			5	2	34	32	4	4	3	2	2	2	2	2	2	1	1	1	1	1	1	1	1	1	1	1	1	1	1	1	1	1	1	1	1	1	1
		Approximate best fit parameters								23		14			6	2	34	32	3	1	0	0	0	0	0	0	0	0	0	0	0	0	0	0	0	0	0	0	0	0	0	0	0	0	0	0	0	0	0
			Pop.	B	MVP					24		14			7	2	34	32	2	0	0	0	0	0	0	0	0	0	0	0	0	0	0	0	0	0	0	0	0	0	0	0	0	0	0	0	0	0	0
		1	34	1.2	1					25		14			8	2	34	32	1	0	0	0	0	0	0	0	0	0	0	0	0	0	0	0	0	0	0	0	0	0	0	0	0	0	0	0	0	0	0
		2	200	1.5	2					26		14			9	2	34	32	4	0	0	0	0	0	0	0	0	0	0	0	0	0	0	0	0	0	0	0	0	0	0	0	0	0	0	0	0	0	0
		3	2000	1.5	2					27		14			10	2	34	32	2	0	0	0	0	0	0	0	0	0	0	0	0	0	0	0	0	0	0	0	0	0	0	0	0	0	0	0	0	0	0
										28		14			11	2	34	32	3	0	0	0	0	0	0	0	0	0	0	0	0	0	0	0	0	0	0	0	0	0	0	0	0	0	0	0	0	0	0
										29		14			12	2	34	32	4	2	2	2	1	1	1	1	1	1	1	1	1	1	1	1	1	1	1	1	0	0	0	0	0	0	0	0	0	0	0
										30		14			13	2	34	32	3	2	2	2	2	1	1	1	1	1	1	0	0	0	0	0	0	0	0	0	0	0	0	0	0	0	0	0	0	0	0
										31		14			14	2	34	32	4	4	3	2	1	1	1	1	1	0	0	0	0	0	0	0	0	0	0	0	0	0	0	0	0	0	0	0	0	0	0
										32		14			15	2	34	32	4	1	0	0	0	0	0	0	0	0	0	0	0	0	0	0	0	0	0	0	0	0	0	0	0	0	0	0	0	0	0
										33		14			16	2	34	32	4	0	0	0	0	0	0	0	0	0	0	0	0	0	0	0	0	0	0	0	0	0	0	0	0	0	0	0	0	0	0
										34		14			17	2	34	32	3	0	0	0	0	0	0	0	0	0	0	0	0	0	0	0	0	0	0	0	0	0	0	0	0	0	0	0	0	0	0
										35		14			18	2	34	32	4	0	0	0	0	0	0	0	0	0	0	0	0	0	0	0	0	0	0	0	0	0	0	0	0	0	0	0	0	0	0
										36		13			19	2	34	32	2	0	0	0	0	0	0	0	0	0	0	0	0	0	0	0	0	0	0	0	0	0	0	0	0	0	0	0	0	0	0
										37		13			20	2	34	32	4	1	1	1	1	1	1	1	1	1	1	1	1	1	1	1	1	1	1	1	0	0	0	0	0	0	0	0	0	0	0
										38		12			21	2	34	32	4	4	3	3	3	2	2	0	0	0	0	0	0	0	0	0	0	0	0	0	0	0	0	0	0	0	0	0	0	0	0
										39		12			22	2	34	32	4	0	0	0	0	0	0	0	0	0	0	0	0	0	0	0	0	0	0	0	0	0	0	0	0	0	0	0	0	0	0
										40		12			23	2	34	32	3	1	1	0	0	0	0	0	0	0	0	0	0	0	0	0	0	0	0	0	0	0	0	0	0	0	0	0	0	0	0
										41		12			24	2	34	32	3	1	0	0	0	0	0	0	0	0	0	0	0	0	0	0	0	0	0	0	0	0	0	0	0	0	0	0	0	0	0
										42		12			25	2	34	32	4	4	3	1	1	1	0	0	0	0	0	0	0	0	0	0	0	0	0	0	0	0	0	0	0	0	0	0	0	0	0
										43		12			26	2	34	32	4	4	4	3	3	3	3	2	2	2	2	2	2	2	2	2	2	1	1	1	1	1	1	1	1	1	1	1	1	1	1
										44		12			27	2	34	32	3	0	0	0	0	0	0	0	0	0	0	0	0	0	0	0	0	0	0	0	0	0	0	0	0	0	0	0	0	0	0
										45		12			28	2	34	32	4	3	3	2	1	1	1	0	0	0	0	0	0	0	0	0	0	0	0	0	0	0	0	0	0	0	0	0	0	0	0
										46		12			29	2	34	32	2	0	0	0	0	0	0	0	0	0	0	0	0	0	0	0	0	0	0	0	0	0	0	0	0	0	0	0	0	0	0
										47		12			30	2	34	32	4	1	0	0	0	0	0	0	0	0	0	0	0	0	0	0	0	0	0	0	0	0	0	0	0	0	0	0	0	0	0
										48		12			31	2	34	32	4	4	3	3	3	3	3	3	3	2	2	2	2	2	2	2	2	2	2	2	2	2	2	2	2	2	2	2	2	2	2
										49		12			32	2	34	32	1	0	0	0	0	0	0	0	0	0	0	0	0	0	0	0	0	0	0	0	0	0	0	0	0	0	0	0	0	0	0
										50		12			33	2	34	32	4	2	1	0	0	0	0	0	0	0	0	0	0	0	0	0	0	0	0	0	0	0	0	0	0	0	0	0	0	0	0
										51		12			34	2	34	32	4	2	1	0	0	0	0	0	0	0	0	0	0	0	0	0	0	0	0	0	0	0	0	0	0	0	0	0	0	0	0
										52		12			35	2	34	32	2	0	0	0	0	0	0	0	0	0	0	0	0	0	0	0	0	0	0	0	0	0	0	0	0	0	0	0	0	0	0
										53		12			36	2	34	32	3	0	0	0	0	0	0	0	0	0	0	0	0	0	0	0	0	0	0	0	0	0	0	0	0	0	0	0	0	0	0
										54		12			37	2	34	32	3	0	0	0	0	0	0	0	0	0	0	0	0	0	0	0	0	0	0	0	0	0	0	0	0	0	0	0	0	0	0
										55		11			38	2	34	32	2	1	1	1	0	0	0	0	0	0	0	0	0	0	0	0	0	0	0	0	0	0	0	0	0	0	0	0	0	0	0
										56		11			39	2	34	32	4	2	2	1	1	1	1	1	1	1	1	1	1	1	1	1	1	1	1	1	1	0	0	0	0	0	0	0	0	0	0
										57		11			40	2	34	32	4	2	1	0	0	0	0	0	0	0	0	0	0	0	0	0	0	0	0	0	0	0	0	0	0	0	0	0	0	0	0
										58		11			41	2	34	32	4	2	1	1	0	0	0	0	0	0	0	0	0	0	0	0	0	0	0	0	0	0	0	0	0	0	0	0	0	0	0
										59		11			42	2	34	32	4	2	2	2	1	0	0	0	0	0	0	0	0	0	0	0	0	0	0	0	0	0	0	0	0	0	0	0	0	0	0
										60		11			43	2	34	32	3	3	2	1	1	0	0	0	0	0	0	0	0	0	0	0	0	0	0	0	0	0	0	0	0	0	0	0	0	0	0
										61		11			44	2	34	32	4	4	3	3	1	1	1	1	1	1	1	1	1	1	1	1	1	1	1	1	1	1	1	1	1	1	1	1	1	1	1
										62		11			45	2	34	32	4	0	0	0	0	0	0	0	0	0	0	0	0	0	0	0	0	0	0	0	0	0	0	0	0	0	0	0	0	0	0
										63		11			46	2	34	32	3	0	0	0	0	0	0	0	0	0	0	0	0	0	0	0	0	0	0	0	0	0	0	0	0	0	0	0	0	0	0
										64		11			47	2	34	32	4	4	1	1	1	1	1	0	0	0	0	0	0	0	0	0	0	0	0	0	0	0	0	0	0	0	0	0	0	0	0
										65		10			48	2	34	32	4	1	1	1	0	0	0	0	0	0	0	0	0	0	0	0	0	0	0	0	0	0	0	0	0	0	0	0	0	0	0
										66		10			49	2	34	32	4	1	0	0	0	0	0	0	0	0	0	0	0	0	0	0	0	0	0	0	0	0	0	0	0	0	0	0	0	0	0
										67		10			50	2	34	32	1	1	0	0	0	0	0	0	0	0	0	0	0	0	0	0	0	0	0	0	0	0	0	0	0	0	0	0	0	0	0
										68		10			51	2	34	32	4	4	4	2	1	1	1	0	0	0	0	0	0	0	0	0	0	0	0	0	0	0	0	0	0	0	0	0	0	0	0
										69		10			52	2	34	32	4	4	3	1	0	0	0	0	0	0	0	0	0	0	0	0	0	0	0	0	0	0	0	0	0	0	0	0	0	0	0
										70		10			53	2	34	32	3	0	0	0	0	0	0	0	0	0	0	0	0	0	0	0	0	0	0	0	0	0	0	0	0	0	0	0	0	0	0
										71		10			54	2	34	32	4	1	1	1	1	1	1	1	1	1	1	1	1	1	1	1	1	1	1	1	1	1	1	0	0	0	0	0	0	0	0
										72		10			55	2	34	32	4	3	2	1	1	1	1	1	1	1	0	0	0	0	0	0	0	0	0	0	0	0	0	0	0	0	0	0	0	0	0
										73		10			56	2	34	32	3	3	1	1	1	1	0	0	0	0	0	0	0	0	0	0	0	0	0	0	0	0	0	0	0	0	0	0	0	0	0
										74		10			57	2	34	32	4	4	2	2	2	2	2	2	2	2	2	2	2	2	2	2	2	2	2	2	2	2	2	2	2	2	2	2	2	2	2
										75		9			58	2	34	32	4	1	1	1	1	1	1	1	1	1	1	1	1	1	1	1	1	1	1	1	1	1	1	1	1	1	1	1	1	0	0
										76		9			59	2	34	32	3	2	2	2	1	1	0	0	0	0	0	0	0	0	0	0	0	0	0	0	0	0	0	0	0	0	0	0	0	0	0
										77		9			60	2	34	32	4	4	3	2	1	1	1	0	0	0	0	0	0	0	0	0	0	0	0	0	0	0	0	0	0	0	0	0	0	0	0
										78		9			61	2	34	32	4	2	2	2	1	0	0	0	0	0	0	0	0	0	0	0	0	0	0	0	0	0	0	0	0	0	0	0	0	0	0
										79		9			62	2	34	32	4	2	1	1	1	1	1	0	0	0	0	0	0	0	0	0	0	0	0	0	0	0	0	0	0	0	0	0	0	0	0
										80		9			63	2	34	32	2	2	2	0	0	0	0	0	0	0	0	0	0	0	0	0	0	0	0	0	0	0	0	0	0	0	0	0	0	0	0
										81		9			64	2	34	32	3	2	2	1	1	0	0	0	0	0	0	0	0	0	0	0	0	0	0	0	0	0	0	0	0	0	0	0	0	0	0
										82		9			65	2	34	32	4	2	0	0	0	0	0	0	0	0	0	0	0	0	0	0	0	0	0	0	0	0	0	0	0	0	0	0	0	0	0
										83		9			66	2	34	32	4	3	0	0	0	0	0	0	0	0	0	0	0	0	0	0	0	0	0	0	0	0	0	0	0	0	0	0	0	0	0
										84		9			67	2	34	32	2	1	1	0	0	0	0	0	0	0	0	0	0	0	0	0	0	0	0	0	0	0	0	0	0	0	0	0	0	0	0
										85		9			68	2	34	32	3	2	2	0	0	0	0	0	0	0	0	0	0	0	0	0	0	0	0	0	0	0	0	0	0	0	0	0	0	0	0
										86		9			69	2	34	32	4	4	4	4	4	3	2	1	1	1	1	0	0	0	0	0	0	0	0	0	0	0	0	0	0	0	0	0	0	0	0
										87		9			70	2	34	32	4	3	2	1	0	0	0	0	0	0	0	0	0	0	0	0	0	0	0	0	0	0	0	0	0	0	0	0	0	0	0
										88		7			71	2	34	32	1	0	0	0	0	0	0	0	0	0	0	0	0	0	0	0	0	0	0	0	0	0	0	0	0	0	0	0	0	0	0
										89		7			72	2	34	32	4	1	1	0	0	0	0	0	0	0	0	0	0	0	0	0	0	0	0	0	0	0	0	0	0	0	0	0	0	0	0
										90		7			73	2	34	32	1	0	0	0	0	0	0	0	0	0	0	0	0	0	0	0	0	0	0	0	0	0	0	0	0	0	0	0	0	0	0
										91		7			74	2	34	32	3	3	3	3	3	2	2	2	2	2	2	2	2	2	2	2	2	0	0	0	0	0	0	0	0	0	0	0	0	0	0
										92		7			75	2	34	32	4	4	4	3	3	2	1	1	1	1	1	1	1	1	1	1	1	1	1	1	1	1	1	1	1	1	1	1	1	1	1
										93		7			76	2	34	32	1	1	1	1	1	1	1	0	0	0	0	0	0	0	0	0	0	0	0	0	0	0	0	0	0	0	0	0	0	0	0
										94		7			77	2	34	32	4	3	2	2	2	2	0	0	0	0	0	0	0	0	0	0	0	0	0	0	0	0	0	0	0	0	0	0	0	0	0
										95		7			78	2	34	32	4	3	3	2	2	2	2	2	0	0	0	0	0	0	0	0	0	0	0	0	0	0	0	0	0	0	0	0	0	0	0
										96		7			79	2	34	32	4	2	1	0	0	0	0	0	0	0	0	0	0	0	0	0	0	0	0	0	0	0	0	0	0	0	0	0	0	0	0
										97		7			80	2	34	32	4	2	2	1	0	0	0	0	0	0	0	0	0	0	0	0	0	0	0	0	0	0	0	0	0	0	0	0	0	0	0
										98		7			81	2	34	32	2	1	1	0	0	0	0	0	0	0	0	0	0	0	0	0	0	0	0	0	0	0	0	0	0	0	0	0	0	0	0
										99		7			82	2	34	32	3	2	1	1	1	1	1	1	1	1	1	1	0	0	0	0	0	0	0	0	0	0	0	0	0	0	0	0	0	0	0
										100		7			83	2	34	32	4	4	2	2	1	0	0	0	0	0	0	0	0	0	0	0	0	0	0	0	0	0	0	0	0	0	0	0	0	0	0
										101		7			84	2	34	32	0	0	0	0	0	0	0	0	0	0	0	0	0	0	0	0	0	0	0	0	0	0	0	0	0	0	0	0	0	0	0
										102		7			85	2	34	32	4	4	3	3	3	3	3	2	2	2	1	1	1	1	1	1	1	1	1	1	1	1	1	1	1	1	1	1	1	1	1
										103		6			86	2	34	32	1	0	0	0	0	0	0	0	0	0	0	0	0	0	0	0	0	0	0	0	0	0	0	0	0	0	0	0	0	0	0
										104		5			87	2	34	32	2	1	0	0	0	0	0	0	0	0	0	0	0	0	0	0	0	0	0	0	0	0	0	0	0	0	0	0	0	0	0
										105		5			88	2	34	32	4	4	2	2	2	1	1	0	0	0	0	0	0	0	0	0	0	0	0	0	0	0	0	0	0	0	0	0	0	0	0
										106		5			89	2	34	32	4	3	1	0	0	0	0	0	0	0	0	0	0	0	0	0	0	0	0	0	0	0	0	0	0	0	0	0	0	0	0
										107		5			90	2	34	32	4	4	2	2	2	0	0	0	0	0	0	0	0	0	0	0	0	0	0	0	0	0	0	0	0	0	0	0	0	0	0
										108		5			91	2	34	32	4	2	1	1	1	1	1	0	0	0	0	0	0	0	0	0	0	0	0	0	0	0	0	0	0	0	0	0	0	0	0
										109		5			92	2	34	32	4	4	1	1	1	1	1	1	1	1	1	1	1	1	1	1	1	0	0	0	0	0	0	0	0	0	0	0	0	0	0
										110		5			93	2	34	32	3	0	0	0	0	0	0	0	0	0	0	0	0	0	0	0	0	0	0	0	0	0	0	0	0	0	0	0	0	0	0
										111		5			94	2	34	32	4	3	0	0	0	0	0	0	0	0	0	0	0	0	0	0	0	0	0	0	0	0	0	0	0	0	0	0	0	0	0
										112		4			95	2	34	32	4	1	0	0	0	0	0	0	0	0	0	0	0	0	0	0	0	0	0	0	0	0	0	0	0	0	0	0	0	0	0
										113		4			96	2	34	32	2	2	1	0	0	0	0	0	0	0	0	0	0	0	0	0	0	0	0	0	0	0	0	0	0	0	0	0	0	0	0
										114		4			97	2	34	32	3	3	3	3	3	2	2	2	2	1	1	1	1	0	0	0	0	0	0	0	0	0	0	0	0	0	0	0	0	0	0
										115		4			98	2	34	32	4	3	2	2	2	2	2	2	2	2	2	2	2	2	2	1	1	1	1	0	0	0	0	0	0	0	0	0	0	0	0
										116		4			99	2	34	32	4	4	3	2	1	0	0	0	0	0	0	0	0	0	0	0	0	0	0	0	0	0	0	0	0	0	0	0	0	0	0
										117		4
										118		4				Quartile-	0	32	0	0	0	0	0	0	0	0	0	0	0	0	0	0	0	0	0	0	0	0	0	0	0	0	0	0	0	0	0	0	0
										119		4				Quartile-	1	32	3	1	0	0	0	0	0	0	0	0	0	0	0	0	0	0	0	0	0	0	0	0	0	0	0	0	0	0	0	0	0
										120		4				Quartile-	2	32	4	2	1	0.5	0	0	0	0	0	0	0	0	0	0	0	0	0	0	0	0	0	0	0	0	0	0	0	0	0	0	0
										121		4				Quartile-	3	32	4	3	2	2	1	1	1	0	0	0	0	0	0	0	0	0	0	0	0	0	0	0	0	0	0	0	0	0	0	0	0
										122		4				Quartile-	4	32	4	4	4	4	4	3	3	3	3	2	2	2	2	2	2	2	2	2	2	2	2	2	2	2	2	2	2	2	2	2	2
										123		4
										124		4
										125		4
										126		4
										127		4
										128		4
										129		4
										130		4
										131		4
										132		4
										133		4
										134		4
										135		4
										136		4
										137		4
										138		4
										139		4
										140		4
										141		4
										142		4
										143		3
										144		3
										145		3
										146		3
										147		3
										148		3
										149		3
										150		3
										151		3
										152		3
										153		3
										154		3
										155		3
										156		3
										157		3
										158		3
										159		3
										160		3
										161		3
										162		3
										163		3
										164		3
										165		3
										166		3
										167		3
										168		3
										169		3
										170		3
										171		3
										172		3
										173		3
										174		3
										175		3
										176		3
										177		3
										178		3
										179		3
										180		3
										181		3
										182		3
										183		3
										184		3
										185		3
										186		3
										187		3
										188		3
										189		3
										190		3
										191		3
										192		3
										193		3
										194		3
										195		3
										196		3
										197		3
										198		3
										199		3
										200		3
										201		3
										202		3
										203		3
										204		3
										205		3
										206		3
										207		3
										208		3
										209		3
										210		3
										211		3
										212		3
										213		3
										214		3
										215		3
										216		3
										217		3
										218		3
										219		2
										220		2
										221		2
										222		2
										223		2
										224		2
										225		2
										226		2
										227		2
										228		2
										229		2
										230		2
										231		2
										232		2
										233		2
										234		2
										235		2
										236		2
										237		2
										238		2
										239		2
										240		2
										241		2
										242		2
										243		2
										244		2
										245		2
										246		2
										247		2
										248		2
										249		2
										250		2
										251		2
										252		2
										253		2
										254		2
										255		2
										256		0
										257		0
										258		0
										259		0
										260		0
										261		0
										262		0
										263		0
										264		0
										265		0
										266		0
										267		0
										268		0
										269		0
										270		0
[truncated: 263 more columns]

## Sheet: Ext.SADs
												Manaus Bird species (Unravel the SAD)
	Octave	Mid-Pt	Freq.	Ind.				Octave	Freq.	Cumu.		Sp, k	Cumulative	Oct.	Centr, nk
	0	1	24	24	<= Real value=	20		7	4	4		1	1	7	128
	1	2	9	18				6	9	13		2	1	7	128
	2	4	9	36				5	19	32		3	1	7	128
	3	8	16	128				4	15	47		4	1	7	128
	4	16	15	240				3	16	63		5	2	6	64
	5	32	19	608				2	9	72		6	2	6	64
	6	64	9	576				1	9	81		7	2	6	64
	7	128	4	512				0	24	105		8	2	6	64
	8	256	0	0								9	2	6	64
	9	512	0	0								10	2	6	64
	10	1024	0	0								11	2	6	64
	11	2048	0	0								12	2	6	64
	12	4096	0	0								13	2	6	64
		TOTAL =>	105	2142								14	3	5	32
			Species	Birds								15	3	5	32
												16	3	5	32
												17	3	5	32
												18	3	5	32
												19	3	5	32
												20	3	5	32
												21	3	5	32
												22	3	5	32
												23	3	5	32
												24	3	5	32
												25	3	5	32
												26	3	5	32
												27	3	5	32
												28	3	5	32
												29	3	5	32
												30	3	5	32
												31	3	5	32
												32	3	5	32
												33	4	4	16
												34	4	4	16
												35	4	4	16
												36	4	4	16
												37	4	4	16
												38	4	4	16
												39	4	4	16
												40	4	4	16
												41	4	4	16
												42	4	4	16
												43	4	4	16
												44	4	4	16
												45	4	4	16
												46	4	4	16
												47	4	4	16
												48	5	3	8
												49	5	3	8
												50	5	3	8
												51	5	3	8
												52	5	3	8
												53	5	3	8
												54	5	3	8
												55	5	3	8
												56	5	3	8
												57	5	3	8
												58	5	3	8
												59	5	3	8
												60	5	3	8
												61	5	3	8
												62	5	3	8
												63	5	3	8
												64	6	2	4
												65	6	2	4
												66	6	2	4
												67	6	2	4
												68	6	2	4
												69	6	2	4
												70	6	2	4
												71	6	2	4
												72	6	2	4
												73	7	1	2
												74	7	1	2
												75	7	1	2
												76	7	1	2
												77	7	1	2
												78	7	1	2
												79	7	1	2
												80	7	1	2
												81	7	1	2
												82	8	0	1
												83	8	0	1
												84	8	0	1
												85	8	0	1
												86	8	0	1
												87	8	0	1
												88	8	0	1
												89	8	0	1
												90	8	0	1
												91	8	0	1
												92	8	0	1
												93	8	0	1
												94	8	0	1
												95	8	0	1
												96	8	0	1
												97	8	0	1
												98	8	0	1
												99	8	0	1
												100	8	0	1
												101	8	0	1
												102	8	0	1
												103	8	0	1
												104	8	0	1
												105	8	0	1
															2142
	Hidden rows
Number (ID) of Species =>	1	2	3	4	5	6	7	8	9	10	11	12	13	14	15	16	17	18	19	20	21	22	23	24	25	26	27	28	29	30	31	32	33	34	35	36	37	38	39	40	41	42	43	44	45	46	47	48	49
Xtern-data (octave)	7	7	7	7	6	6	6	6	6	6	6	6	6	5	5	5	5	5	5	5	5	5	5	5	5	5	5	5	5	5	5	5	4	4	4	4	4	4	4	4	4	4	4	4	4	4	4	3	3
Model Niche-vol	-5.08678	-4.34144	-5.81692	-5.07122	-5.6193	-3.87694	-5.21597	-4.42888	-4.80751	-4.6272	-5.24087	-6.18048	-4.8483	-5.30707	-4.72908	-6.0222	-5.55302	-4.69839	-5.89629	-4.57567	-4.63877	-5.09383	-5.49059	-4.82269	-5.75707	-5.68647	-6.02884	-4.87551	-5.23077	-5.28818	-5.88474	-5.4911	-4.46894	-4.43529	-4.76378	-4.69397	-4.82754	-3.89482	-5.33532	-4.90666	-5.58505	-5.27635	-4.8313	-5.35295	-4.54838	-4.62765	-5.7353	-5.28773	-5.4221
Random assignment (initial populations are assigned to niches randomly. Remaining cells are zero)
Rand-Ranker	0.414113	0.527917	0.693512	0.508888	0.0392904	0.732787	0.754334	0.947033	0.879912	0.534035	0.633174	0.851502	0.751244	0.790677	0.506253	0.158089	0.688605	0.136962	0.328923	0.133982	0.315258	0.897899	0.449862	0.115677	0.849832	0.781678	0.326638	0.539028	0.235486	0.440447	0.149872	0.502804	0.312557	0.268008	0.166532	0.724444	0.970803	0.233719	0.358772	0.418538	0.846908	0.293017	0.492179	0.983832	0.487223	0.151969	0.730186	0.821485	0.20379
Ranks of above Rand.nums	75	57	35	60	125	30	27	7	11	56	46	14	28	24	61	110	37	116	85	118	87	10	71	120	15	25	86	55	99	72	115	62	89	96	108	32	4	100	84	74	16	92	65	3	67	113	31	19	103
log Population	1	3	4	3	-9999	5	5	6	6	3	4	5	5	5	3	-9999	4	-9999	0	-9999	0	6	2	-9999	5	5	0	3	0	2	-9999	3	0	0	-9999	5	7	0	0	1	5	0	2	7	2	-9999	5	5	0
Ranked assignment (highest initial population goes to largest current niche, and so on)
Ranks-2	81	30	122	77	117	10	87	35	62	45	90	128	68	95	55	125	113	53	124	42	48	82	107	63	121	119	127	69	89	94	123	108	38	36	59	52	64	12	96	72	115	91	66	100	41	46	120	93	103
log Population	1	5	-9999	1	-9999	6	0	4	3	4	0	-9999	2	0	3	-9999	-9999	3	-9999	4	3	0	-9999	3	-9999	-9999	-9999	2	0	0	-9999	-9999	4	4	3	3	2	6	0	2	-9999	0	2	0	4	4	-9999	0	0
Population	2	32	0	2	0	64	1	16	8	16	1	0	4	1	8	0	0	8	0	16	8	1	0	8	0	0	0	4	1	1	0	0	16	16	8	8	4	64	1	4	0	1	4	1	16	16	0	1	1
[truncated: 80 more columns]

## Sheet: Ext.Spp
These are the raw data (isolation at different years)								We shift time so that 'dt=0' is the year of isolation
	Sqrt(2) =	1.41421						Year0	80	83	84	84	83
								Lag	1	4	5	5	4		S(average)
Year	S-1112	S-1104	S-2107	S-2108	S-3114	1 ha		dt	S-1112	S-1104	S-2107	S-2108	S-3114	dt	1 ha
79		44				44		0		18	33	43	48	1	35.5
80		62	34	34		43.3333		1	24	5	16	14	24	2	16.6
81	24	40	47	43		38.5		2	37	6	14	19	21	3	19.4
82	37	17	43	27	47	34.2		3	48	3	12	13	14	4	18
83	48	18	44	24	48	36.4		4	17	8	15	18	19	5	15.4
84	17	5	33	43	24	24.4		5	13	10	13	11	19	6	13.2
85	13	6	16	14	21	14		6		14	7	12	7	7	10
86		3	14	19	14	12.5		7		5	9	11	16	8	10.25
87		8	12	13	19	13		8	14	16	5	3	16	9	10.8
88	14	10	15	18	19	15.2		9	11	7			6	10	8
89	11	14	13	11	7	11.2		10	10					11	-1
90	10	5	7	12	16	10		11	22					12	-1
91	22	16	9	11	16	14.8		12	13					13	-1
92	13	7	5	3	6	6.8		13						14	-1
								Year0	80	83	84	83
	10							Lag	1	4	5	4			S(average)
Year	S-1202	S-1207	S-2206	S-3209		10 ha		dt	S-1202	S-1207	S-2206	S-3209		dt	10 ha
79	49					49		0	64	78	55	60		1	64.25
80	64		44			54		1	40	71	27	29		2	41.75
81	40	61	56			52.3333		2	26	26	17	26		3	23.75
82	26	58	50	56		47.5		3	24		17	23		4	21.3333
83	24	78	50	60		53		4	12	18	21	24		5	18.75
84	12	71	55	29		41.75		5	11	33	20	28		6	23
85	11	26	27	26		22.5		6	5	19	12	27		7	15.75
86	5		17	23		15		7	12	8	27	21		8	17
87	12	18	17	24		17.75		8	13	32	8	30		9	20.75
88	13	33	21	28		23.75		9	13	24		14		10	17
89	13	19	20	27		19.75		10	15					11	15
90	15	8	12	21		14		11	19					12	19
91	19	32	27	30		27		12	10					13	10
92	10	24	8	14		14		13						14	-1
								Year0	90	83
	100							Lag	11	4					S(average)
Year	S-2303	S-3304				100 ha		dt	S-2303	S-3304				dt	100 ha
79						68		0	64	76				1	70
80	68					68		1	84	69				2	76.5
81	75					75		2	43	65				3	54
82	68	76				72		3		55				4	55
83	61	76				68.5		4		52				5	52
84	67	69				68		5		62				6	62
85	52	65				58.5		6		44				7	44
86	22	55				38.5		7		51				8	51
87	54	52				53		8		65				9	65
88	50	62				56		9		43				10	43
89	42	44				43		10						11	-1
90	64	51				57.5		11						12	-1
91	84	65				74.5		12						13	-1
92	43	43				43		13						14	-1

## Sheet: Popn
	Sp-1	Sp-2	Sp-3	Sp-4	Sp-5	Sp-6	Sp-7	Sp-8	Sp-9	Sp-10	Sp-11	Sp-12	Sp-13	Sp-14	Sp-15	Sp-16	Sp-17	Sp-18	Sp-19	Sp-20	Sp-21	Sp-22	Sp-23	Sp-24	Sp-25	Sp-26	Sp-27	Sp-28	Sp-29	Sp-30	Sp-31	Sp-32	Sp-33	Sp-34	Sp-35	Sp-36	Sp-37	Sp-38	Sp-39	Sp-40	Sp-41	Sp-42	Sp-43	Sp-44	Sp-45	Sp-46	Sp-47	Sp-48	Sp-49
log2 Native distr. =>	-5.7096	-6.01737	-6.00365	-4.74364	-5.3516	-5.22835	-4.54509	-5.57035	-6.02666	-4.77153	-5.32104	-5.73142	-5.36473	-4.1841	-5.12137	-5.15959	-6.27887	-5.44041	-4.60257	-4.37977	-4.77756	-5.62781	-5.3803	-5.08814	-4.90387	-5.14808	-4.85171	-4.35994	-5.33231	-5.24863	-5.11787	-3.86031	-5.82	-4.91354	-4.90385	-4.76777	-5.75478	-4.37668	-5.15587	-4.24443	-4.59037	-4.62066	-5.68886	-4.05506	-5.27745	-4.37318	-5.11936	-4.04183	-5.90214
Exp(Native)=>	0.735709	0.540804	0.54828	1.93293	1.05241	1.19044	2.35747	0.845628	0.535804	1.87977	1.08506	0.719826	1.03868	3.38237	1.32486	1.27519	0.416365	0.962967	2.22577	2.78128	1.86847	0.798409	1.02263	1.36963	1.64675	1.28994	1.73492	2.83698	1.0729	1.16655	1.3295	4.67564	0.658811	1.63091	1.64679	1.88684	0.70321	2.78987	1.27994	3.18434	2.25311	2.18588	0.751128	3.84824	1.13341	2.79967	1.32752	3.89952	0.606856
log2 From Data =>	1	5	-9999	1	-9999	6	0	4	3	4	0	-9999	2	0	3	-9999	-9999	3	-9999	4	3	0	-9999	3	-9999	-9999	-9999	2	0	0	-9999	-9999	4	4	3	3	2	6	0	2	-9999	0	2	0	4	4	-9999	0	0
	2	32	0	2	0	64	1	16	8	16	1	0	4	1	8	0	0	8	0	16	8	1	0	8	0	0	0	4	1	1	0	0	16	16	8	8	4	64	1	4	0	1	4	1	16	16	0	1	1
	Initial Values
log2 From Data =>	1	5	-9999	1	-9999	6	0	4	3	4	0	-9999	2	0	3	-9999	-9999	3	-9999	4	3	0	-9999	3	-9999	-9999	-9999	2	0	0	-9999	-9999	4	4	3	3	2	6	0	2	-9999	0	2	0	4	4	-9999	0	0
Data	2	32	0	2	0	64	1	16	8	16	1	0	4	1	8	0	0	8	0	16	8	1	0	8	0	0	0	4	1	1	0	0	16	16	8	8	4	64	1	4	0	1	4	1	16	16	0	1	1
Native	0.735709	0.540804	0.54828	1.93293	1.05241	1.19044	2.35747	0.845628	0.535804	1.87977	1.08506	0.719826	1.03868	3.38237	1.32486	1.27519	0.416365	0.962967	2.22577	2.78128	1.86847	0.798409	1.02263	1.36963	1.64675	1.28994	1.73492	2.83698	1.0729	1.16655	1.3295	4.67564	0.658811	1.63091	1.64679	1.88684	0.70321	2.78987	1.27994	3.18434	2.25311	2.18588	0.751128	3.84824	1.13341	2.79967	1.32752	3.89952	0.606856
Scaling factor =>	0.281746	6.13258	0.000855042	0.107237	0.000855042	5.57193	0.043963	1.96099	1.54745	0.882162	0.0955166	0.000855042	0.399129	0.0306417	0.625825	0.000855042	0.000855042	0.861017	0.000855042	0.596223	0.443749	0.12981	0.000855042	0.605369	0.000855042	0.000855042	0.000855042	0.146129	0.0965992	0.0888443	0.000855042	0.000855042	2.51706	1.01677	0.503484	0.439428	0.589533	2.37755	0.0809739	0.130189	0.000855042	0.0474141	0.551924	0.0269322	1.46308	0.592307	0.000855042	0.026578	0.170784
Area	N-000000	N-000001	N-000010	N-000011	N-000100	N-000101	N-000110	N-000111	N-001000	N-001001	N-001010	N-001011	N-001100	N-001101	N-001110	N-001111	N-010000	N-010001	N-010010	N-010011	N-010100	N-010101	N-010110	N-010111	N-011000	N-011001	N-011010	N-011011	N-011100	N-011101	N-011110	N-011111	N-100000	N-100001	N-100010	N-100011	N-100100	N-100101	N-100110	N-100111	N-101000	N-101001	N-101010	N-101011	N-101100	N-101101	N-101110	N-101111	N-110000
1	0.207283	3.31653	0.00825	0.207283	0.00825	6.63305	0.00825	1.65826	0.829132	1.65826	0.00825	0.00825	0.414566	0.00825	0.829132	0.00825	0.00825	0.829132	0.00825	1.65826	0.829132	0.00825	0.00825	0.829132	0.00825	0.00825	0.00825	0.414566	0.00825	0.00825	0.00825	0.00825	1.65826	1.65826	0.829132	0.829132	0.414566	6.63305	0.00825	0.414566	0.00825	0.00825	0.414566	0.00825	1.65826	1.65826	0.00825	0.00825	0.00825
0.999999	0.00825	3.4799	0.00825	0.00825	0.00825	3.72537	0.00825	0.00825	0.00825	0.00825	0.00825	0.00825	0.00825	0.00825	0.00825	0.00825	0.00825	0.00825	0.00825	0.00825	0.00825	0.00825	0.00825	0.00825	0.00825	0.00825	0.00825	0.00825	0.00825	0.00825	0.00825	0.00825	0.00825	0.00825	0.00825	0.00825	0.00825	4.65325	0.00825	0.00825	0.00825	0.00825	0.00825	0.00825	0.00825	0.00825	0.00825	0.00825	0.00825
0.999998	0.00825	8.09724	0.00825	0.00825	0.00825	3.18714	0.00825	0.00825	0.00825	0.00825	0.00825	0.00825	0.00825	0.00825	0.00825	0.00825	0.00825	0.00825	0.00825	0.00825	0.00825	0.00825	0.00825	0.00825	0.00825	0.00825	0.00825	0.00825	0.00825	0.00825	0.00825	0.00825	0.00825	0.00825	0.00825	0.00825	0.00825	7.41806	0.00825	0.00825	0.00825	0.00825	0.00825	0.00825	0.00825	0.00825	0.00825	0.00825	0.00825
0.999997	0.00825	6.60689	0.00825	0.00825	0.00825	4.48552	0.00825	0.00825	0.00825	0.00825	0.00825	0.00825	0.00825	0.00825	0.00825	0.00825	0.00825	0.00825	0.00825	0.00825	0.00825	0.00825	0.00825	0.00825	0.00825	0.00825	0.00825	0.00825	0.00825	0.00825	0.00825	0.00825	0.00825	0.00825	0.00825	0.00825	0.00825	3.02944	0.00825	0.00825	0.00825	0.00825	0.00825	0.00825	0.00825	0.00825	0.00825	0.00825	0.00825
0.999996	0.00825	3.37871	0.00825	0.00825	0.00825	3.77325	0.00825	0.00825	0.00825	0.00825	0.00825	0.00825	0.00825	0.00825	0.00825	0.00825	0.00825	0.00825	0.00825	0.00825	0.00825	0.00825	0.00825	0.00825	0.00825	0.00825	0.00825	0.00825	0.00825	0.00825	0.00825	0.00825	0.00825	0.00825	0.00825	0.00825	0.00825	1.26649	0.00825	0.00825	0.00825	0.00825	0.00825	0.00825	0.00825	0.00825	0.00825	0.00825	0.00825
0.999994	0.00825	6.88523	0.00825	0.00825	0.00825	7.85909	0.00825	0.00825	0.00825	0.00825	0.00825	0.00825	0.00825	0.00825	0.00825	0.00825	0.00825	0.00825	0.00825	0.00825	0.00825	0.00825	0.00825	0.00825	0.00825	0.00825	0.00825	0.00825	0.00825	0.00825	0.00825	0.00825	0.00825	0.00825	0.00825	0.00825	0.00825	0.00825	0.00825	0.00825	0.00825	0.00825	0.00825	0.00825	0.00825	0.00825	0.00825	0.00825	0.00825
0.999993	0.00825	3.45096	0.00825	0.00825	0.00825	8.12904	0.00825	0.00825	0.00825	0.00825	0.00825	0.00825	0.00825	0.00825	0.00825	0.00825	0.00825	0.00825	0.00825	0.00825	0.00825	0.00825	0.00825	0.00825	0.00825	0.00825	0.00825	0.00825	0.00825	0.00825	0.00825	0.00825	0.00825	0.00825	0.00825	0.00825	0.00825	0.00825	0.00825	0.00825	0.00825	0.00825	0.00825	0.00825	0.00825	0.00825	0.00825	0.00825	0.00825
0.999992	0.00825	3.13244	0.00825	0.00825	0.00825	2.98343	0.00825	0.00825	0.00825	0.00825	0.00825	0.00825	0.00825	0.00825	0.00825	0.00825	0.00825	0.00825	0.00825	0.00825	0.00825	0.00825	0.00825	0.00825	0.00825	0.00825	0.00825	0.00825	0.00825	0.00825	0.00825	0.00825	0.00825	0.00825	0.00825	0.00825	0.00825	0.00825	0.00825	0.00825	0.00825	0.00825	0.00825	0.00825	0.00825	0.00825	0.00825	0.00825	0.00825
0.999991	0.00825	2.61932	0.00825	0.00825	0.00825	5.31702	0.00825	0.00825	0.00825	0.00825	0.00825	0.00825	0.00825	0.00825	0.00825	0.00825	0.00825	0.00825	0.00825	0.00825	0.00825	0.00825	0.00825	0.00825	0.00825	0.00825	0.00825	0.00825	0.00825	0.00825	0.00825	0.00825	0.00825	0.00825	0.00825	0.00825	0.00825	0.00825	0.00825	0.00825	0.00825	0.00825	0.00825	0.00825	0.00825	0.00825	0.00825	0.00825	0.00825
0.99999	0.00825	7.58514	0.00825	0.00825	0.00825	5.93222	0.00825	0.00825	0.00825	0.00825	0.00825	0.00825	0.00825	0.00825	0.00825	0.00825	0.00825	0.00825	0.00825	0.00825	0.00825	0.00825	0.00825	0.00825	0.00825	0.00825	0.00825	0.00825	0.00825	0.00825	0.00825	0.00825	0.00825	0.00825	0.00825	0.00825	0.00825	0.00825	0.00825	0.00825	0.00825	0.00825	0.00825	0.00825	0.00825	0.00825	0.00825	0.00825	0.00825
0.999989	0.00825	11.7083	0.00825	0.00825	0.00825	10.12	0.00825	0.00825	0.00825	0.00825	0.00825	0.00825	0.00825	0.00825	0.00825	0.00825	0.00825	0.00825	0.00825	0.00825	0.00825	0.00825	0.00825	0.00825	0.00825	0.00825	0.00825	0.00825	0.00825	0.00825	0.00825	0.00825	0.00825	0.00825	0.00825	0.00825	0.00825	0.00825	0.00825	0.00825	0.00825	0.00825	0.00825	0.00825	0.00825	0.00825	0.00825	0.00825	0.00825
0.999988	0.00825	10.8875	0.00825	0.00825	0.00825	15.4127	0.00825	0.00825	0.00825	0.00825	0.00825	0.00825	0.00825	0.00825	0.00825	0.00825	0.00825	0.00825	0.00825	0.00825	0.00825	0.00825	0.00825	0.00825	0.00825	0.00825	0.00825	0.00825	0.00825	0.00825	0.00825	0.00825	0.00825	0.00825	0.00825	0.00825	0.00825	0.00825	0.00825	0.00825	0.00825	0.00825	0.00825	0.00825	0.00825	0.00825	0.00825	0.00825	0.00825
0.999987	0.00825	6.97602	0.00825	0.00825	0.00825	6.71765	0.00825	0.00825	0.00825	0.00825	0.00825	0.00825	0.00825	0.00825	0.00825	0.00825	0.00825	0.00825	0.00825	0.00825	0.00825	0.00825	0.00825	0.00825	0.00825	0.00825	0.00825	0.00825	0.00825	0.00825	0.00825	0.00825	0.00825	0.00825	0.00825	0.00825	0.00825	0.00825	0.00825	0.00825	0.00825	0.00825	0.00825	0.00825	0.00825	0.00825	0.00825	0.00825	0.00825
0.999985	0.00825	8.36501	0.00825	0.00825	0.00825	11.9878	0.00825	0.00825	0.00825	0.00825	0.00825	0.00825	0.00825	0.00825	0.00825	0.00825	0.00825	0.00825	0.00825	0.00825	0.00825	0.00825	0.00825	0.00825	0.00825	0.00825	0.00825	0.00825	0.00825	0.00825	0.00825	0.00825	0.00825	0.00825	0.00825	0.00825	0.00825	0.00825	0.00825	0.00825	0.00825	0.00825	0.00825	0.00825	0.00825	0.00825	0.00825	0.00825	0.00825
0.999984	0.00825	14.5178	0.00825	0.00825	0.00825	5.15198	0.00825	0.00825	0.00825	0.00825	0.00825	0.00825	0.00825	0.00825	0.00825	0.00825	0.00825	0.00825	0.00825	0.00825	0.00825	0.00825	0.00825	0.00825	0.00825	0.00825	0.00825	0.00825	0.00825	0.00825	0.00825	0.00825	0.00825	0.00825	0.00825	0.00825	0.00825	0.00825	0.00825	0.00825	0.00825	0.00825	0.00825	0.00825	0.00825	0.00825	0.00825	0.00825	0.00825
0.999983	0.00825	7.04863	0.00825	0.00825	0.00825	9.15559	0.00825	0.00825	0.00825	0.00825	0.00825	0.00825	0.00825	0.00825	0.00825	0.00825	0.00825	0.00825	0.00825	0.00825	0.00825	0.00825	0.00825	0.00825	0.00825	0.00825	0.00825	0.00825	0.00825	0.00825	0.00825	0.00825	0.00825	0.00825	0.00825	0.00825	0.00825	0.00825	0.00825	0.00825	0.00825	0.00825	0.00825	0.00825	0.00825	0.00825	0.00825	0.00825	0.00825
0.999982	0.00825	8.58548	0.00825	0.00825	0.00825	9.6148	0.00825	0.00825	0.00825	0.00825	0.00825	0.00825	0.00825	0.00825	0.00825	0.00825	0.00825	0.00825	0.00825	0.00825	0.00825	0.00825	0.00825	0.00825	0.00825	0.00825	0.00825	0.00825	0.00825	0.00825	0.00825	0.00825	0.00825	0.00825	0.00825	0.00825	0.00825	0.00825	0.00825	0.00825	0.00825	0.00825	0.00825	0.00825	0.00825	0.00825	0.00825	0.00825	0.00825
0.999981	0.00825	21.818	0.00825	0.00825	0.00825	10.7075	0.00825	0.00825	0.00825	0.00825	0.00825	0.00825	0.00825	0.00825	0.00825	0.00825	0.00825	0.00825	0.00825	0.00825	0.00825	0.00825	0.00825	0.00825	0.00825	0.00825	0.00825	0.00825	0.00825	0.00825	0.00825	0.00825	0.00825	0.00825	0.00825	0.00825	0.00825	0.00825	0.00825	0.00825	0.00825	0.00825	0.00825	0.00825	0.00825	0.00825	0.00825	0.00825	0.00825
0.99998	0.00825	3.26484	0.00825	0.00825	0.00825	11.0507	0.00825	0.00825	0.00825	0.00825	0.00825	0.00825	0.00825	0.00825	0.00825	0.00825	0.00825	0.00825	0.00825	0.00825	0.00825	0.00825	0.00825	0.00825	0.00825	0.00825	0.00825	0.00825	0.00825	0.00825	0.00825	0.00825	0.00825	0.00825	0.00825	0.00825	0.00825	0.00825	0.00825	0.00825	0.00825	0.00825	0.00825	0.00825	0.00825	0.00825	0.00825	0.00825	0.00825
0.999979	0.00825	3.50755	0.00825	0.00825	0.00825	5.5584	0.00825	0.00825	0.00825	0.00825	0.00825	0.00825	0.00825	0.00825	0.00825	0.00825	0.00825	0.00825	0.00825	0.00825	0.00825	0.00825	0.00825	0.00825	0.00825	0.00825	0.00825	0.00825	0.00825	0.00825	0.00825	0.00825	0.00825	0.00825	0.00825	0.00825	0.00825	0.00825	0.00825	0.00825	0.00825	0.00825	0.00825	0.00825	0.00825	0.00825	0.00825	0.00825	0.00825
0.999978	0.00825	3.84226	0.00825	0.00825	0.00825	2.61409	0.00825	0.00825	0.00825	0.00825	0.00825	0.00825	0.00825	0.00825	0.00825	0.00825	0.00825	0.00825	0.00825	0.00825	0.00825	0.00825	0.00825	0.00825	0.00825	0.00825	0.00825	0.00825	0.00825	0.00825	0.00825	0.00825	0.00825	0.00825	0.00825	0.00825	0.00825	0.00825	0.00825	0.00825	0.00825	0.00825	0.00825	0.00825	0.00825	0.00825	0.00825	0.00825	0.00825
0.999976	0.00825	7.37286	0.00825	0.00825	0.00825	17.7374	0.00825	0.00825	0.00825	0.00825	0.00825	0.00825	0.00825	0.00825	0.00825	0.00825	0.00825	0.00825	0.00825	0.00825	0.00825	0.00825	0.00825	0.00825	0.00825	0.00825	0.00825	0.00825	0.00825	0.00825	0.00825	0.00825	0.00825	0.00825	0.00825	0.00825	0.00825	0.00825	0.00825	0.00825	0.00825	0.00825	0.00825	0.00825	0.00825	0.00825	0.00825	0.00825	0.00825
0.999975	0.00825	11.0607	0.00825	0.00825	0.00825	2.54585	0.00825	0.00825	0.00825	0.00825	0.00825	0.00825	0.00825	0.00825	0.00825	0.00825	0.00825	0.00825	0.00825	0.00825	0.00825	0.00825	0.00825	0.00825	0.00825	0.00825	0.00825	0.00825	0.00825	0.00825	0.00825	0.00825	0.00825	0.00825	0.00825	0.00825	0.00825	0.00825	0.00825	0.00825	0.00825	0.00825	0.00825	0.00825	0.00825	0.00825	0.00825	0.00825	0.00825
0.999974	0.00825	4.29778	0.00825	0.00825	0.00825	7.89163	0.00825	0.00825	0.00825	0.00825	0.00825	0.00825	0.00825	0.00825	0.00825	0.00825	0.00825	0.00825	0.00825	0.00825	0.00825	0.00825	0.00825	0.00825	0.00825	0.00825	0.00825	0.00825	0.00825	0.00825	0.00825	0.00825	0.00825	0.00825	0.00825	0.00825	0.00825	0.00825	0.00825	0.00825	0.00825	0.00825	0.00825	0.00825	0.00825	0.00825	0.00825	0.00825	0.00825
0.999973	0.00825	7.31075	0.00825	0.00825	0.00825	9.91355	0.00825	0.00825	0.00825	0.00825	0.00825	0.00825	0.00825	0.00825	0.00825	0.00825	0.00825	0.00825	0.00825	0.00825	0.00825	0.00825	0.00825	0.00825	0.00825	0.00825	0.00825	0.00825	0.00825	0.00825	0.00825	0.00825	0.00825	0.00825	0.00825	0.00825	0.00825	0.00825	0.00825	0.00825	0.00825	0.00825	0.00825	0.00825	0.00825	0.00825	0.00825	0.00825	0.00825
0.999972	0.00825	9.53359	0.00825	0.00825	0.00825	8.10043	0.00825	0.00825	0.00825	0.00825	0.00825	0.00825	0.00825	0.00825	0.00825	0.00825	0.00825	0.00825	0.00825	0.00825	0.00825	0.00825	0.00825	0.00825	0.00825	0.00825	0.00825	0.00825	0.00825	0.00825	0.00825	0.00825	0.00825	0.00825	0.00825	0.00825	0.00825	0.00825	0.00825	0.00825	0.00825	0.00825	0.00825	0.00825	0.00825	0.00825	0.00825	0.00825	0.00825
0.999971	0.00825	4.98476	0.00825	0.00825	0.00825	2.39415	0.00825	0.00825	0.00825	0.00825	0.00825	0.00825	0.00825	0.00825	0.00825	0.00825	0.00825	0.00825	0.00825	0.00825	0.00825	0.00825	0.00825	0.00825	0.00825	0.00825	0.00825	0.00825	0.00825	0.00825	0.00825	0.00825	0.00825	0.00825	0.00825	0.00825	0.00825	0.00825	0.00825	0.00825	0.00825	0.00825	0.00825	0.00825	0.00825	0.00825	0.00825	0.00825	0.00825
0.99997	0.00825	11.3715	0.00825	0.00825	0.00825	9.29479	0.00825	0.00825	0.00825	0.00825	0.00825	0.00825	0.00825	0.00825	0.00825	0.00825	0.00825	0.00825	0.00825	0.00825	0.00825	0.00825	0.00825	0.00825	0.00825	0.00825	0.00825	0.00825	0.00825	0.00825	0.00825	0.00825	0.00825	0.00825	0.00825	0.00825	0.00825	0.00825	0.00825	0.00825	0.00825	0.00825	0.00825	0.00825	0.00825	0.00825	0.00825	0.00825	0.00825
0.999969	0.00825	6.29936	0.00825	0.00825	0.00825	3.96397	0.00825	0.00825	0.00825	0.00825	0.00825	0.00825	0.00825	0.00825	0.00825	0.00825	0.00825	0.00825	0.00825	0.00825	0.00825	0.00825	0.00825	0.00825	0.00825	0.00825	0.00825	0.00825	0.00825	0.00825	0.00825	0.00825	0.00825	0.00825	0.00825	0.00825	0.00825	0.00825	0.00825	0.00825	0.00825	0.00825	0.00825	0.00825	0.00825	0.00825	0.00825	0.00825	0.00825
0.999967	0.00825	6.43714	0.00825	0.00825	0.00825	6.28002	0.00825	0.00825	0.00825	0.00825	0.00825	0.00825	0.00825	0.00825	0.00825	0.00825	0.00825	0.00825	0.00825	0.00825	0.00825	0.00825	0.00825	0.00825	0.00825	0.00825	0.00825	0.00825	0.00825	0.00825	0.00825	0.00825	0.00825	0.00825	0.00825	0.00825	0.00825	0.00825	0.00825	0.00825	0.00825	0.00825	0.00825	0.00825	0.00825	0.00825	0.00825	0.00825	0.00825
0.999966	0.00825	4.59831	0.00825	0.00825	0.00825	9.62428	0.00825	0.00825	0.00825	0.00825	0.00825	0.00825	0.00825	0.00825	0.00825	0.00825	0.00825	0.00825	0.00825	0.00825	0.00825	0.00825	0.00825	0.00825	0.00825	0.00825	0.00825	0.00825	0.00825	0.00825	0.00825	0.00825	0.00825	0.00825	0.00825	0.00825	0.00825	0.00825	0.00825	0.00825	0.00825	0.00825	0.00825	0.00825	0.00825	0.00825	0.00825	0.00825	0.00825
0.999965	0.00825	2.48948	0.00825	0.00825	0.00825	3.09783	0.00825	0.00825	0.00825	0.00825	0.00825	0.00825	0.00825	0.00825	0.00825	0.00825	0.00825	0.00825	0.00825	0.00825	0.00825	0.00825	0.00825	0.00825	0.00825	0.00825	0.00825	0.00825	0.00825	0.00825	0.00825	0.00825	0.00825	0.00825	0.00825	0.00825	0.00825	0.00825	0.00825	0.00825	0.00825	0.00825	0.00825	0.00825	0.00825	0.00825	0.00825	0.00825	0.00825
0.999964	0.00825	6.60446	0.00825	0.00825	0.00825	2.4856	0.00825	0.00825	0.00825	0.00825	0.00825	0.00825	0.00825	0.00825	0.00825	0.00825	0.00825	0.00825	0.00825	0.00825	0.00825	0.00825	0.00825	0.00825	0.00825	0.00825	0.00825	0.00825	0.00825	0.00825	0.00825	0.00825	0.00825	0.00825	0.00825	0.00825	0.00825	0.00825	0.00825	0.00825	0.00825	0.00825	0.00825	0.00825	0.00825	0.00825	0.00825	0.00825	0.00825
0.999963	0.00825	6.14883	0.00825	0.00825	0.00825	9.08431	0.00825	0.00825	0.00825	0.00825	0.00825	0.00825	0.00825	0.00825	0.00825	0.00825	0.00825	0.00825	0.00825	0.00825	0.00825	0.00825	0.00825	0.00825	0.00825	0.00825	0.00825	0.00825	0.00825	0.00825	0.00825	0.00825	0.00825	0.00825	0.00825	0.00825	0.00825	0.00825	0.00825	0.00825	0.00825	0.00825	0.00825	0.00825	0.00825	0.00825	0.00825	0.00825	0.00825
0.999962	0.00825	7.31842	0.00825	0.00825	0.00825	6.06005	0.00825	0.00825	0.00825	0.00825	0.00825	0.00825	0.00825	0.00825	0.00825	0.00825	0.00825	0.00825	0.00825	0.00825	0.00825	0.00825	0.00825	0.00825	0.00825	0.00825	0.00825	0.00825	0.00825	0.00825	0.00825	0.00825	0.00825	0.00825	0.00825	0.00825	0.00825	0.00825	0.00825	0.00825	0.00825	0.00825	0.00825	0.00825	0.00825	0.00825	0.00825	0.00825	0.00825
0.999961	0.00825	10.1546	0.00825	0.00825	0.00825	1.66685	0.00825	0.00825	0.00825	0.00825	0.00825	0.00825	0.00825	0.00825	0.00825	0.00825	0.00825	0.00825	0.00825	0.00825	0.00825	0.00825	0.00825	0.00825	0.00825	0.00825	0.00825	0.00825	0.00825	0.00825	0.00825	0.00825	0.00825	0.00825	0.00825	0.00825	0.00825	0.00825	0.00825	0.00825	0.00825	0.00825	0.00825	0.00825	0.00825	0.00825	0.00825	0.00825	0.00825
0.99996	0.00825	8.62202	0.00825	0.00825	0.00825	0.00825	0.00825	0.00825	0.00825	0.00825	0.00825	0.00825	0.00825	0.00825	0.00825	0.00825	0.00825	0.00825	0.00825	0.00825	0.00825	0.00825	0.00825	0.00825	0.00825	0.00825	0.00825	0.00825	0.00825	0.00825	0.00825	0.00825	0.00825	0.00825	0.00825	0.00825	0.00825	0.00825	0.00825	0.00825	0.00825	0.00825	0.00825	0.00825	0.00825	0.00825	0.00825	0.00825	0.00825
0.999958	0.00825	6.05749	0.00825	0.00825	0.00825	0.00825	0.00825	0.00825	0.00825	0.00825	0.00825	0.00825	0.00825	0.00825	0.00825	0.00825	0.00825	0.00825	0.00825	0.00825	0.00825	0.00825	0.00825	0.00825	0.00825	0.00825	0.00825	0.00825	0.00825	0.00825	0.00825	0.00825	0.00825	0.00825	0.00825	0.00825	0.00825	0.00825	0.00825	0.00825	0.00825	0.00825	0.00825	0.00825	0.00825	0.00825	0.00825	0.00825	0.00825
0.999957	0.00825	10.0713	0.00825	0.00825	0.00825	0.00825	0.00825	0.00825	0.00825	0.00825	0.00825	0.00825	0.00825	0.00825	0.00825	0.00825	0.00825	0.00825	0.00825	0.00825	0.00825	0.00825	0.00825	0.00825	0.00825	0.00825	0.00825	0.00825	0.00825	0.00825	0.00825	0.00825	0.00825	0.00825	0.00825	0.00825	0.00825	0.00825	0.00825	0.00825	0.00825	0.00825	0.00825	0.00825	0.00825	0.00825	0.00825	0.00825	0.00825
0.999956	0.00825	7.08182	0.00825	0.00825	0.00825	0.00825	0.00825	0.00825	0.00825	0.00825	0.00825	0.00825	0.00825	0.00825	0.00825	0.00825	0.00825	0.00825	0.00825	0.00825	0.00825	0.00825	0.00825	0.00825	0.00825	0.00825	0.00825	0.00825	0.00825	0.00825	0.00825	0.00825	0.00825	0.00825	0.00825	0.00825	0.00825	0.00825	0.00825	0.00825	0.00825	0.00825	0.00825	0.00825	0.00825	0.00825	0.00825	0.00825	0.00825
0.999955	0.00825	8.25083	0.00825	0.00825	0.00825	0.00825	0.00825	0.00825	0.00825	0.00825	0.00825	0.00825	0.00825	0.00825	0.00825	0.00825	0.00825	0.00825	0.00825	0.00825	0.00825	0.00825	0.00825	0.00825	0.00825	0.00825	0.00825	0.00825	0.00825	0.00825	0.00825	0.00825	0.00825	0.00825	0.00825	0.00825	0.00825	0.00825	0.00825	0.00825	0.00825	0.00825	0.00825	0.00825	0.00825	0.00825	0.00825	0.00825	0.00825
0.999954	0.00825	5.11831	0.00825	0.00825	0.00825	0.00825	0.00825	0.00825	0.00825	0.00825	0.00825	0.00825	0.00825	0.00825	0.00825	0.00825	0.00825	0.00825	0.00825	0.00825	0.00825	0.00825	0.00825	0.00825	0.00825	0.00825	0.00825	0.00825	0.00825	0.00825	0.00825	0.00825	0.00825	0.00825	0.00825	0.00825	0.00825	0.00825	0.00825	0.00825	0.00825	0.00825	0.00825	0.00825	0.00825	0.00825	0.00825	0.00825	0.00825
0.999953	0.00825	18.6724	0.00825	0.00825	0.00825	0.00825	0.00825	0.00825	0.00825	0.00825	0.00825	0.00825	0.00825	0.00825	0.00825	0.00825	0.00825	0.00825	0.00825	0.00825	0.00825	0.00825	0.00825	0.00825	0.00825	0.00825	0.00825	0.00825	0.00825	0.00825	0.00825	0.00825	0.00825	0.00825	0.00825	0.00825	0.00825	0.00825	0.00825	0.00825	0.00825	0.00825	0.00825	0.00825	0.00825	0.00825	0.00825	0.00825	0.00825
0.999952	0.00825	12.4467	0.00825	0.00825	0.00825	0.00825	0.00825	0.00825	0.00825	0.00825	0.00825	0.00825	0.00825	0.00825	0.00825	0.00825	0.00825	0.00825	0.00825	0.00825	0.00825	0.00825	0.00825	0.00825	0.00825	0.00825	0.00825	0.00825	0.00825	0.00825	0.00825	0.00825	0.00825	0.00825	0.00825	0.00825	0.00825	0.00825	0.00825	0.00825	0.00825	0.00825	0.00825	0.00825	0.00825	0.00825	0.00825	0.00825	0.00825
0.999951	0.00825	12.2087	0.00825	0.00825	0.00825	0.00825	0.00825	0.00825	0.00825	0.00825	0.00825	0.00825	0.00825	0.00825	0.00825	0.00825	0.00825	0.00825	0.00825	0.00825	0.00825	0.00825	0.00825	0.00825	0.00825	0.00825	0.00825	0.00825	0.00825	0.00825	0.00825	0.00825	0.00825	0.00825	0.00825	0.00825	0.00825	0.00825	0.00825	0.00825	0.00825	0.00825	0.00825	0.00825	0.00825	0.00825	0.00825	0.00825	0.00825
0.999949	0.00825	21.2139	0.00825	0.00825	0.00825	0.00825	0.00825	0.00825	0.00825	0.00825	0.00825	0.00825	0.00825	0.00825	0.00825	0.00825	0.00825	0.00825	0.00825	0.00825	0.00825	0.00825	0.00825	0.00825	0.00825	0.00825	0.00825	0.00825	0.00825	0.00825	0.00825	0.00825	0.00825	0.00825	0.00825	0.00825	0.00825	0.00825	0.00825	0.00825	0.00825	0.00825	0.00825	0.00825	0.00825	0.00825	0.00825	0.00825	0.00825
0.999948	0.00825	9.47673	0.00825	0.00825	0.00825	0.00825	0.00825	0.00825	0.00825	0.00825	0.00825	0.00825	0.00825	0.00825	0.00825	0.00825	0.00825	0.00825	0.00825	0.00825	0.00825	0.00825	0.00825	0.00825	0.00825	0.00825	0.00825	0.00825	0.00825	0.00825	0.00825	0.00825	0.00825	0.00825	0.00825	0.00825	0.00825	0.00825	0.00825	0.00825	0.00825	0.00825	0.00825	0.00825	0.00825	0.00825	0.00825	0.00825	0.00825
0.999947	0.00825	3.79816	0.00825	0.00825	0.00825	0.00825	0.00825	0.00825	0.00825	0.00825	0.00825	0.00825	0.00825	0.00825	0.00825	0.00825	0.00825	0.00825	0.00825	0.00825	0.00825	0.00825	0.00825	0.00825	0.00825	0.00825	0.00825	0.00825	0.00825	0.00825	0.00825	0.00825	0.00825	0.00825	0.00825	0.00825	0.00825	0.00825	0.00825	0.00825	0.00825	0.00825	0.00825	0.00825	0.00825	0.00825	0.00825	0.00825	0.00825
0.999946	0.00825	6.79336	0.00825	0.00825	0.00825	0.00825	0.00825	0.00825	0.00825	0.00825	0.00825	0.00825	0.00825	0.00825	0.00825	0.00825	0.00825	0.00825	0.00825	0.00825	0.00825	0.00825	0.00825	0.00825	0.00825	0.00825	0.00825	0.00825	0.00825	0.00825	0.00825	0.00825	0.00825	0.00825	0.00825	0.00825	0.00825	0.00825	0.00825	0.00825	0.00825	0.00825	0.00825	0.00825	0.00825	0.00825	0.00825	0.00825	0.00825
0.999945	0.00825	12.6543	0.00825	0.00825	0.00825	0.00825	0.00825	0.00825	0.00825	0.00825	0.00825	0.00825	0.00825	0.00825	0.00825	0.00825	0.00825	0.00825	0.00825	0.00825	0.00825	0.00825	0.00825	0.00825	0.00825	0.00825	0.00825	0.00825	0.00825	0.00825	0.00825	0.00825	0.00825	0.00825	0.00825	0.00825	0.00825	0.00825	0.00825	0.00825	0.00825	0.00825	0.00825	0.00825	0.00825	0.00825	0.00825	0.00825	0.00825
0.999944	0.00825	4.36007	0.00825	0.00825	0.00825	0.00825	0.00825	0.00825	0.00825	0.00825	0.00825	0.00825	0.00825	0.00825	0.00825	0.00825	0.00825	0.00825	0.00825	0.00825	0.00825	0.00825	0.00825	0.00825	0.00825	0.00825	0.00825	0.00825	0.00825	0.00825	0.00825	0.00825	0.00825	0.00825	0.00825	0.00825	0.00825	0.00825	0.00825	0.00825	0.00825	0.00825	0.00825	0.00825	0.00825	0.00825	0.00825	0.00825	0.00825
0.999943	0.00825	10.0159	0.00825	0.00825	0.00825	0.00825	0.00825	0.00825	0.00825	0.00825	0.00825	0.00825	0.00825	0.00825	0.00825	0.00825	0.00825	0.00825	0.00825	0.00825	0.00825	0.00825	0.00825	0.00825	0.00825	0.00825	0.00825	0.00825	0.00825	0.00825	0.00825	0.00825	0.00825	0.00825	0.00825	0.00825	0.00825	0.00825	0.00825	0.00825	0.00825	0.00825	0.00825	0.00825	0.00825	0.00825	0.00825	0.00825	0.00825
0.999942	0.00825	2.91456	0.00825	0.00825	0.00825	0.00825	0.00825	0.00825	0.00825	0.00825	0.00825	0.00825	0.00825	0.00825	0.00825	0.00825	0.00825	0.00825	0.00825	0.00825	0.00825	0.00825	0.00825	0.00825	0.00825	0.00825	0.00825	0.00825	0.00825	0.00825	0.00825	0.00825	0.00825	0.00825	0.00825	0.00825	0.00825	0.00825	0.00825	0.00825	0.00825	0.00825	0.00825	0.00825	0.00825	0.00825	0.00825	0.00825	0.00825
0.99994	0.00825	4.17228	0.00825	0.00825	0.00825	0.00825	0.00825	0.00825	0.00825	0.00825	0.00825	0.00825	0.00825	0.00825	0.00825	0.00825	0.00825	0.00825	0.00825	0.00825	0.00825	0.00825	0.00825	0.00825	0.00825	0.00825	0.00825	0.00825	0.00825	0.00825	0.00825	0.00825	0.00825	0.00825	0.00825	0.00825	0.00825	0.00825	0.00825	0.00825	0.00825	0.00825	0.00825	0.00825	0.00825	0.00825	0.00825	0.00825	0.00825
0.999939	0.00825	13.1504	0.00825	0.00825	0.00825	0.00825	0.00825	0.00825	0.00825	0.00825	0.00825	0.00825	0.00825	0.00825	0.00825	0.00825	0.00825	0.00825	0.00825	0.00825	0.00825	0.00825	0.00825	0.00825	0.00825	0.00825	0.00825	0.00825	0.00825	0.00825	0.00825	0.00825	0.00825	0.00825	0.00825	0.00825	0.00825	0.00825	0.00825	0.00825	0.00825	0.00825	0.00825	0.00825	0.00825	0.00825	0.00825	0.00825	0.00825
0.999938	0.00825	14.6577	0.00825	0.00825	0.00825	0.00825	0.00825	0.00825	0.00825	0.00825	0.00825	0.00825	0.00825	0.00825	0.00825	0.00825	0.00825	0.00825	0.00825	0.00825	0.00825	0.00825	0.00825	0.00825	0.00825	0.00825	0.00825	0.00825	0.00825	0.00825	0.00825	0.00825	0.00825	0.00825	0.00825	0.00825	0.00825	0.00825	0.00825	0.00825	0.00825	0.00825	0.00825	0.00825	0.00825	0.00825	0.00825	0.00825	0.00825
0.999937	0.00825	4.21197	0.00825	0.00825	0.00825	0.00825	0.00825	0.00825	0.00825	0.00825	0.00825	0.00825	0.00825	0.00825	0.00825	0.00825	0.00825	0.00825	0.00825	0.00825	0.00825	0.00825	0.00825	0.00825	0.00825	0.00825	0.00825	0.00825	0.00825	0.00825	0.00825	0.00825	0.00825	0.00825	0.00825	0.00825	0.00825	0.00825	0.00825	0.00825	0.00825	0.00825	0.00825	0.00825	0.00825	0.00825	0.00825	0.00825	0.00825
0.999936	0.00825	7.71506	0.00825	0.00825	0.00825	0.00825	0.00825	0.00825	0.00825	0.00825	0.00825	0.00825	0.00825	0.00825	0.00825	0.00825	0.00825	0.00825	0.00825	0.00825	0.00825	0.00825	0.00825	0.00825	0.00825	0.00825	0.00825	0.00825	0.00825	0.00825	0.00825	0.00825	0.00825	0.00825	0.00825	0.00825	0.00825	0.00825	0.00825	0.00825	0.00825	0.00825	0.00825	0.00825	0.00825	0.00825	0.00825	0.00825	0.00825
0.999935	0.00825	7.82374	0.00825	0.00825	0.00825	0.00825	0.00825	0.00825	0.00825	0.00825	0.00825	0.00825	0.00825	0.00825	0.00825	0.00825	0.00825	0.00825	0.00825	0.00825	0.00825	0.00825	0.00825	0.00825	0.00825	0.00825	0.00825	0.00825	0.00825	0.00825	0.00825	0.00825	0.00825	0.00825	0.00825	0.00825	0.00825	0.00825	0.00825	0.00825	0.00825	0.00825	0.00825	0.00825	0.00825	0.00825	0.00825	0.00825	0.00825
0.999934	0.00825	12.3686	0.00825	0.00825	0.00825	0.00825	0.00825	0.00825	0.00825	0.00825	0.00825	0.00825	0.00825	0.00825	0.00825	0.00825	0.00825	0.00825	0.00825	0.00825	0.00825	0.00825	0.00825	0.00825	0.00825	0.00825	0.00825	0.00825	0.00825	0.00825	0.00825	0.00825	0.00825	0.00825	0.00825	0.00825	0.00825	0.00825	0.00825	0.00825	0.00825	0.00825	0.00825	0.00825	0.00825	0.00825	0.00825	0.00825	0.00825
0.999933	0.00825	7.16885	0.00825	0.00825	0.00825	0.00825	0.00825	0.00825	0.00825	0.00825	0.00825	0.00825	0.00825	0.00825	0.00825	0.00825	0.00825	0.00825	0.00825	0.00825	0.00825	0.00825	0.00825	0.00825	0.00825	0.00825	0.00825	0.00825	0.00825	0.00825	0.00825	0.00825	0.00825	0.00825	0.00825	0.00825	0.00825	0.00825	0.00825	0.00825	0.00825	0.00825	0.00825	0.00825	0.00825	0.00825	0.00825	0.00825	0.00825
0.999931	0.00825	14.8515	0.00825	0.00825	0.00825	0.00825	0.00825	0.00825	0.00825	0.00825	0.00825	0.00825	0.00825	0.00825	0.00825	0.00825	0.00825	0.00825	0.00825	0.00825	0.00825	0.00825	0.00825	0.00825	0.00825	0.00825	0.00825	0.00825	0.00825	0.00825	0.00825	0.00825	0.00825	0.00825	0.00825	0.00825	0.00825	0.00825	0.00825	0.00825	0.00825	0.00825	0.00825	0.00825	0.00825	0.00825	0.00825	0.00825	0.00825
0.99993	0.00825	7.33671	0.00825	0.00825	0.00825	0.00825	0.00825	0.00825	0.00825	0.00825	0.00825	0.00825	0.00825	0.00825	0.00825	0.00825	0.00825	0.00825	0.00825	0.00825	0.00825	0.00825	0.00825	0.00825	0.00825	0.00825	0.00825	0.00825	0.00825	0.00825	0.00825	0.00825	0.00825	0.00825	0.00825	0.00825	0.00825	0.00825	0.00825	0.00825	0.00825	0.00825	0.00825	0.00825	0.00825	0.00825	0.00825	0.00825	0.00825
0.999929	0.00825	6.56144	0.00825	0.00825	0.00825	0.00825	0.00825	0.00825	0.00825	0.00825	0.00825	0.00825	0.00825	0.00825	0.00825	0.00825	0.00825	0.00825	0.00825	0.00825	0.00825	0.00825	0.00825	0.00825	0.00825	0.00825	0.00825	0.00825	0.00825	0.00825	0.00825	0.00825	0.00825	0.00825	0.00825	0.00825	0.00825	0.00825	0.00825	0.00825	0.00825	0.00825	0.00825	0.00825	0.00825	0.00825	0.00825	0.00825	0.00825
0.999928	0.00825	4.95207	0.00825	0.00825	0.00825	0.00825	0.00825	0.00825	0.00825	0.00825	0.00825	0.00825	0.00825	0.00825	0.00825	0.00825	0.00825	0.00825	0.00825	0.00825	0.00825	0.00825	0.00825	0.00825	0.00825	0.00825	0.00825	0.00825	0.00825	0.00825	0.00825	0.00825	0.00825	0.00825	0.00825	0.00825	0.00825	0.00825	0.00825	0.00825	0.00825	0.00825	0.00825	0.00825	0.00825	0.00825	0.00825	0.00825	0.00825
0.999927	0.00825	12.1387	0.00825	0.00825	0.00825	0.00825	0.00825	0.00825	0.00825	0.00825	0.00825	0.00825	0.00825	0.00825	0.00825	0.00825	0.00825	0.00825	0.00825	0.00825	0.00825	0.00825	0.00825	0.00825	0.00825	0.00825	0.00825	0.00825	0.00825	0.00825	0.00825	0.00825	0.00825	0.00825	0.00825	0.00825	0.00825	0.00825	0.00825	0.00825	0.00825	0.00825	0.00825	0.00825	0.00825	0.00825	0.00825	0.00825	0.00825
0.999926	0.00825	10.2608	0.00825	0.00825	0.00825	0.00825	0.00825	0.00825	0.00825	0.00825	0.00825	0.00825	0.00825	0.00825	0.00825	0.00825	0.00825	0.00825	0.00825	0.00825	0.00825	0.00825	0.00825	0.00825	0.00825	0.00825	0.00825	0.00825	0.00825	0.00825	0.00825	0.00825	0.00825	0.00825	0.00825	0.00825	0.00825	0.00825	0.00825	0.00825	0.00825	0.00825	0.00825	0.00825	0.00825	0.00825	0.00825	0.00825	0.00825
0.999925	0.00825	12.8021	0.00825	0.00825	0.00825	0.00825	0.00825	0.00825	0.00825	0.00825	0.00825	0.00825	0.00825	0.00825	0.00825	0.00825	0.00825	0.00825	0.00825	0.00825	0.00825	0.00825	0.00825	0.00825	0.00825	0.00825	0.00825	0.00825	0.00825	0.00825	0.00825	0.00825	0.00825	0.00825	0.00825	0.00825	0.00825	0.00825	0.00825	0.00825	0.00825	0.00825	0.00825	0.00825	0.00825	0.00825	0.00825	0.00825	0.00825
0.999924	0.00825	16.5131	0.00825	0.00825	0.00825	0.00825	0.00825	0.00825	0.00825	0.00825	0.00825	0.00825	0.00825	0.00825	0.00825	0.00825	0.00825	0.00825	0.00825	0.00825	0.00825	0.00825	0.00825	0.00825	0.00825	0.00825	0.00825	0.00825	0.00825	0.00825	0.00825	0.00825	0.00825	0.00825	0.00825	0.00825	0.00825	0.00825	0.00825	0.00825	0.00825	0.00825	0.00825	0.00825	0.00825	0.00825	0.00825	0.00825	0.00825
0.999922	0.00825	11.9323	0.00825	0.00825	0.00825	0.00825	0.00825	0.00825	0.00825	0.00825	0.00825	0.00825	0.00825	0.00825	0.00825	0.00825	0.00825	0.00825	0.00825	0.00825	0.00825	0.00825	0.00825	0.00825	0.00825	0.00825	0.00825	0.00825	0.00825	0.00825	0.00825	0.00825	0.00825	0.00825	0.00825	0.00825	0.00825	0.00825	0.00825	0.00825	0.00825	0.00825	0.00825	0.00825	0.00825	0.00825	0.00825	0.00825	0.00825
0.999921	0.00825	17.4948	0.00825	0.00825	0.00825	0.00825	0.00825	0.00825	0.00825	0.00825	0.00825	0.00825	0.00825	0.00825	0.00825	0.00825	0.00825	0.00825	0.00825	0.00825	0.00825	0.00825	0.00825	0.00825	0.00825	0.00825	0.00825	0.00825	0.00825	0.00825	0.00825	0.00825	0.00825	0.00825	0.00825	0.00825	0.00825	0.00825	0.00825	0.00825	0.00825	0.00825	0.00825	0.00825	0.00825	0.00825	0.00825	0.00825	0.00825
0.99992	0.00825	3.34111	0.00825	0.00825	0.00825	0.00825	0.00825	0.00825	0.00825	0.00825	0.00825	0.00825	0.00825	0.00825	0.00825	0.00825	0.00825	0.00825	0.00825	0.00825	0.00825	0.00825	0.00825	0.00825	0.00825	0.00825	0.00825	0.00825	0.00825	0.00825	0.00825	0.00825	0.00825	0.00825	0.00825	0.00825	0.00825	0.00825	0.00825	0.00825	0.00825	0.00825	0.00825	0.00825	0.00825	0.00825	0.00825	0.00825	0.00825
0.999919	0.00825	9.00994	0.00825	0.00825	0.00825	0.00825	0.00825	0.00825	0.00825	0.00825	0.00825	0.00825	0.00825	0.00825	0.00825	0.00825	0.00825	0.00825	0.00825	0.00825	0.00825	0.00825	0.00825	0.00825	0.00825	0.00825	0.00825	0.00825	0.00825	0.00825	0.00825	0.00825	0.00825	0.00825	0.00825	0.00825	0.00825	0.00825	0.00825	0.00825	0.00825	0.00825	0.00825	0.00825	0.00825	0.00825	0.00825	0.00825	0.00825
0.999918	0.00825	5.65066	0.00825	0.00825	0.00825	0.00825	0.00825	0.00825	0.00825	0.00825	0.00825	0.00825	0.00825	0.00825	0.00825	0.00825	0.00825	0.00825	0.00825	0.00825	0.00825	0.00825	0.00825	0.00825	0.00825	0.00825	0.00825	0.00825	0.00825	0.00825	0.00825	0.00825	0.00825	0.00825	0.00825	0.00825	0.00825	0.00825	0.00825	0.00825	0.00825	0.00825	0.00825	0.00825	0.00825	0.00825	0.00825	0.00825	0.00825
0.999917	0.00825	12.9784	0.00825	0.00825	0.00825	0.00825	0.00825	0.00825	0.00825	0.00825	0.00825	0.00825	0.00825	0.00825	0.00825	0.00825	0.00825	0.00825	0.00825	0.00825	0.00825	0.00825	0.00825	0.00825	0.00825	0.00825	0.00825	0.00825	0.00825	0.00825	0.00825	0.00825	0.00825	0.00825	0.00825	0.00825	0.00825	0.00825	0.00825	0.00825	0.00825	0.00825	0.00825	0.00825	0.00825	0.00825	0.00825	0.00825	0.00825
0.999916	0.00825	4.47215	0.00825	0.00825	0.00825	0.00825	0.00825	0.00825	0.00825	0.00825	0.00825	0.00825	0.00825	0.00825	0.00825	0.00825	0.00825	0.00825	0.00825	0.00825	0.00825	0.00825	0.00825	0.00825	0.00825	0.00825	0.00825	0.00825	0.00825	0.00825	0.00825	0.00825	0.00825	0.00825	0.00825	0.00825	0.00825	0.00825	0.00825	0.00825	0.00825	0.00825	0.00825	0.00825	0.00825	0.00825	0.00825	0.00825	0.00825
0.999915	0.00825	38.1772	0.00825	0.00825	0.00825	0.00825	0.00825	0.00825	0.00825	0.00825	0.00825	0.00825	0.00825	0.00825	0.00825	0.00825	0.00825	0.00825	0.00825	0.00825	0.00825	0.00825	0.00825	0.00825	0.00825	0.00825	0.00825	0.00825	0.00825	0.00825	0.00825	0.00825	0.00825	0.00825	0.00825	0.00825	0.00825	0.00825	0.00825	0.00825	0.00825	0.00825	0.00825	0.00825	0.00825	0.00825	0.00825	0.00825	0.00825
0.999913	0.00825	17.1793	0.00825	0.00825	0.00825	0.00825	0.00825	0.00825	0.00825	0.00825	0.00825	0.00825	0.00825	0.00825	0.00825	0.00825	0.00825	0.00825	0.00825	0.00825	0.00825	0.00825	0.00825	0.00825	0.00825	0.00825	0.00825	0.00825	0.00825	0.00825	0.00825	0.00825	0.00825	0.00825	0.00825	0.00825	0.00825	0.00825	0.00825	0.00825	0.00825	0.00825	0.00825	0.00825	0.00825	0.00825	0.00825	0.00825	0.00825
0.999912	0.00825	5.18839	0.00825	0.00825	0.00825	0.00825	0.00825	0.00825	0.00825	0.00825	0.00825	0.00825	0.00825	0.00825	0.00825	0.00825	0.00825	0.00825	0.00825	0.00825	0.00825	0.00825	0.00825	0.00825	0.00825	0.00825	0.00825	0.00825	0.00825	0.00825	0.00825	0.00825	0.00825	0.00825	0.00825	0.00825	0.00825	0.00825	0.00825	0.00825	0.00825	0.00825	0.00825	0.00825	0.00825	0.00825	0.00825	0.00825	0.00825
0.999911	0.00825	4.29758	0.00825	0.00825	0.00825	0.00825	0.00825	0.00825	0.00825	0.00825	0.00825	0.00825	0.00825	0.00825	0.00825	0.00825	0.00825	0.00825	0.00825	0.00825	0.00825	0.00825	0.00825	0.00825	0.00825	0.00825	0.00825	0.00825	0.00825	0.00825	0.00825	0.00825	0.00825	0.00825	0.00825	0.00825	0.00825	0.00825	0.00825	0.00825	0.00825	0.00825	0.00825	0.00825	0.00825	0.00825	0.00825	0.00825	0.00825
0.99991	0.00825	4.54172	0.00825	0.00825	0.00825	0.00825	0.00825	0.00825	0.00825	0.00825	0.00825	0.00825	0.00825	0.00825	0.00825	0.00825	0.00825	0.00825	0.00825	0.00825	0.00825	0.00825	0.00825	0.00825	0.00825	0.00825	0.00825	0.00825	0.00825	0.00825	0.00825	0.00825	0.00825	0.00825	0.00825	0.00825	0.00825	0.00825	0.00825	0.00825	0.00825	0.00825	0.00825	0.00825	0.00825	0.00825	0.00825	0.00825	0.00825
0.999909	0.00825	5.31456	0.00825	0.00825	0.00825	0.00825	0.00825	0.00825	0.00825	0.00825	0.00825	0.00825	0.00825	0.00825	0.00825	0.00825	0.00825	0.00825	0.00825	0.00825	0.00825	0.00825	0.00825	0.00825	0.00825	0.00825	0.00825	0.00825	0.00825	0.00825	0.00825	0.00825	0.00825	0.00825	0.00825	0.00825	0.00825	0.00825	0.00825	0.00825	0.00825	0.00825	0.00825	0.00825	0.00825	0.00825	0.00825	0.00825	0.00825
0.999908	0.00825	12.7806	0.00825	0.00825	0.00825	0.00825	0.00825	0.00825	0.00825	0.00825	0.00825	0.00825	0.00825	0.00825	0.00825	0.00825	0.00825	0.00825	0.00825	0.00825	0.00825	0.00825	0.00825	0.00825	0.00825	0.00825	0.00825	0.00825	0.00825	0.00825	0.00825	0.00825	0.00825	0.00825	0.00825	0.00825	0.00825	0.00825	0.00825	0.00825	0.00825	0.00825	0.00825	0.00825	0.00825	0.00825	0.00825	0.00825	0.00825
0.999907	0.00825	9.16063	0.00825	0.00825	0.00825	0.00825	0.00825	0.00825	0.00825	0.00825	0.00825	0.00825	0.00825	0.00825	0.00825	0.00825	0.00825	0.00825	0.00825	0.00825	0.00825	0.00825	0.00825	0.00825	0.00825	0.00825	0.00825	0.00825	0.00825	0.00825	0.00825	0.00825	0.00825	0.00825	0.00825	0.00825	0.00825	0.00825	0.00825	0.00825	0.00825	0.00825	0.00825	0.00825	0.00825	0.00825	0.00825	0.00825	0.00825
0.999906	0.00825	8.74239	0.00825	0.00825	0.00825	0.00825	0.00825	0.00825	0.00825	0.00825	0.00825	0.00825	0.00825	0.00825	0.00825	0.00825	0.00825	0.00825	0.00825	0.00825	0.00825	0.00825	0.00825	0.00825	0.00825	0.00825	0.00825	0.00825	0.00825	0.00825	0.00825	0.00825	0.00825	0.00825	0.00825	0.00825	0.00825	0.00825	0.00825	0.00825	0.00825	0.00825	0.00825	0.00825	0.00825	0.00825	0.00825	0.00825	0.00825
0.999904	0.00825	6.36965	0.00825	0.00825	0.00825	0.00825	0.00825	0.00825	0.00825	0.00825	0.00825	0.00825	0.00825	0.00825	0.00825	0.00825	0.00825	0.00825	0.00825	0.00825	0.00825	0.00825	0.00825	0.00825	0.00825	0.00825	0.00825	0.00825	0.00825	0.00825	0.00825	0.00825	0.00825	0.00825	0.00825	0.00825	0.00825	0.00825	0.00825	0.00825	0.00825	0.00825	0.00825	0.00825	0.00825	0.00825	0.00825	0.00825	0.00825
0.999903	0.00825	3.26098	0.00825	0.00825	0.00825	0.00825	0.00825	0.00825	0.00825	0.00825	0.00825	0.00825	0.00825	0.00825	0.00825	0.00825	0.00825	0.00825	0.00825	0.00825	0.00825	0.00825	0.00825	0.00825	0.00825	0.00825	0.00825	0.00825	0.00825	0.00825	0.00825	0.00825	0.00825	0.00825	0.00825	0.00825	0.00825	0.00825	0.00825	0.00825	0.00825	0.00825	0.00825	0.00825	0.00825	0.00825	0.00825	0.00825	0.00825
0.999902	0.00825	2.66173	0.00825	0.00825	0.00825	0.00825	0.00825	0.00825	0.00825	0.00825	0.00825	0.00825	0.00825	0.00825	0.00825	0.00825	0.00825	0.00825	0.00825	0.00825	0.00825	0.00825	0.00825	0.00825	0.00825	0.00825	0.00825	0.00825	0.00825	0.00825	0.00825	0.00825	0.00825	0.00825	0.00825	0.00825	0.00825	0.00825	0.00825	0.00825	0.00825	0.00825	0.00825	0.00825	0.00825	0.00825	0.00825	0.00825	0.00825
0.999901	0.00825	7.07012	0.00825	0.00825	0.00825	0.00825	0.00825	0.00825	0.00825	0.00825	0.00825	0.00825	0.00825	0.00825	0.00825	0.00825	0.00825	0.00825	0.00825	0.00825	0.00825	0.00825	0.00825	0.00825	0.00825	0.00825	0.00825	0.00825	0.00825	0.00825	0.00825	0.00825	0.00825	0.00825	0.00825	0.00825	0.00825	0.00825	0.00825	0.00825	0.00825	0.00825	0.00825	0.00825	0.00825	0.00825	0.00825	0.00825	0.00825
0.9999	0.00825	26.0477	0.00825	0.00825	0.00825	0.00825	0.00825	0.00825	0.00825	0.00825	0.00825	0.00825	0.00825	0.00825	0.00825	0.00825	0.00825	0.00825	0.00825	0.00825	0.00825	0.00825	0.00825	0.00825	0.00825	0.00825	0.00825	0.00825	0.00825	0.00825	0.00825	0.00825	0.00825	0.00825	0.00825	0.00825	0.00825	0.00825	0.00825	0.00825	0.00825	0.00825	0.00825	0.00825	0.00825	0.00825	0.00825	0.00825	0.00825
0.999899	0.00825	15.8487	0.00825	0.00825	0.00825	0.00825	0.00825	0.00825	0.00825	0.00825	0.00825	0.00825	0.00825	0.00825	0.00825	0.00825	0.00825	0.00825	0.00825	0.00825	0.00825	0.00825	0.00825	0.00825	0.00825	0.00825	0.00825	0.00825	0.00825	0.00825	0.00825	0.00825	0.00825	0.00825	0.00825	0.00825	0.00825	0.00825	0.00825	0.00825	0.00825	0.00825	0.00825	0.00825	0.00825	0.00825	0.00825	0.00825	0.00825
0.999898	0.00825	12.816	0.00825	0.00825	0.00825	0.00825	0.00825	0.00825	0.00825	0.00825	0.00825	0.00825	0.00825	0.00825	0.00825	0.00825	0.00825	0.00825	0.00825	0.00825	0.00825	0.00825	0.00825	0.00825	0.00825	0.00825	0.00825	0.00825	0.00825	0.00825	0.00825	0.00825	0.00825	0.00825	0.00825	0.00825	0.00825	0.00825	0.00825	0.00825	0.00825	0.00825	0.00825	0.00825	0.00825	0.00825	0.00825	0.00825	0.00825
0.999897	0.00825	14.6289	0.00825	0.00825	0.00825	0.00825	0.00825	0.00825	0.00825	0.00825	0.00825	0.00825	0.00825	0.00825	0.00825	0.00825	0.00825	0.00825	0.00825	0.00825	0.00825	0.00825	0.00825	0.00825	0.00825	0.00825	0.00825	0.00825	0.00825	0.00825	0.00825	0.00825	0.00825	0.00825	0.00825	0.00825	0.00825	0.00825	0.00825	0.00825	0.00825	0.00825	0.00825	0.00825	0.00825	0.00825	0.00825	0.00825	0.00825
0.999895	0.00825	2.09014	0.00825	0.00825	0.00825	0.00825	0.00825	0.00825	0.00825	0.00825	0.00825	0.00825	0.00825	0.00825	0.00825	0.00825	0.00825	0.00825	0.00825	0.00825	0.00825	0.00825	0.00825	0.00825	0.00825	0.00825	0.00825	0.00825	0.00825	0.00825	0.00825	0.00825	0.00825	0.00825	0.00825	0.00825	0.00825	0.00825	0.00825	0.00825	0.00825	0.00825	0.00825	0.00825	0.00825	0.00825	0.00825	0.00825	0.00825
0.999894	0.00825	5.8069	0.00825	0.00825	0.00825	0.00825	0.00825	0.00825	0.00825	0.00825	0.00825	0.00825	0.00825	0.00825	0.00825	0.00825	0.00825	0.00825	0.00825	0.00825	0.00825	0.00825	0.00825	0.00825	0.00825	0.00825	0.00825	0.00825	0.00825	0.00825	0.00825	0.00825	0.00825	0.00825	0.00825	0.00825	0.00825	0.00825	0.00825	0.00825	0.00825	0.00825	0.00825	0.00825	0.00825	0.00825	0.00825	0.00825	0.00825
0.999893	0.00825	3.79091	0.00825	0.00825	0.00825	0.00825	0.00825	0.00825	0.00825	0.00825	0.00825	0.00825	0.00825	0.00825	0.00825	0.00825	0.00825	0.00825	0.00825	0.00825	0.00825	0.00825	0.00825	0.00825	0.00825	0.00825	0.00825	0.00825	0.00825	0.00825	0.00825	0.00825	0.00825	0.00825	0.00825	0.00825	0.00825	0.00825	0.00825	0.00825	0.00825	0.00825	0.00825	0.00825	0.00825	0.00825	0.00825	0.00825	0.00825
0.999892	0.00825	13.2625	0.00825	0.00825	0.00825	0.00825	0.00825	0.00825	0.00825	0.00825	0.00825	0.00825	0.00825	0.00825	0.00825	0.00825	0.00825	0.00825	0.00825	0.00825	0.00825	0.00825	0.00825	0.00825	0.00825	0.00825	0.00825	0.00825	0.00825	0.00825	0.00825	0.00825	0.00825	0.00825	0.00825	0.00825	0.00825	0.00825	0.00825	0.00825	0.00825	0.00825	0.00825	0.00825	0.00825	0.00825	0.00825	0.00825	0.00825
0.999891	0.00825	38.2412	0.00825	0.00825	0.00825	0.00825	0.00825	0.00825	0.00825	0.00825	0.00825	0.00825	0.00825	0.00825	0.00825	0.00825	0.00825	0.00825	0.00825	0.00825	0.00825	0.00825	0.00825	0.00825	0.00825	0.00825	0.00825	0.00825	0.00825	0.00825	0.00825	0.00825	0.00825	0.00825	0.00825	0.00825	0.00825	0.00825	0.00825	0.00825	0.00825	0.00825	0.00825	0.00825	0.00825	0.00825	0.00825	0.00825	0.00825
0.99989	0.00825	15.7871	0.00825	0.00825	0.00825	0.00825	0.00825	0.00825	0.00825	0.00825	0.00825	0.00825	0.00825	0.00825	0.00825	0.00825	0.00825	0.00825	0.00825	0.00825	0.00825	0.00825	0.00825	0.00825	0.00825	0.00825	0.00825	0.00825	0.00825	0.00825	0.00825	0.00825	0.00825	0.00825	0.00825	0.00825	0.00825	0.00825	0.00825	0.00825	0.00825	0.00825	0.00825	0.00825	0.00825	0.00825	0.00825	0.00825	0.00825
0.999889	0.00825	15.9344	0.00825	0.00825	0.00825	0.00825	0.00825	0.00825	0.00825	0.00825	0.00825	0.00825	0.00825	0.00825	0.00825	0.00825	0.00825	0.00825	0.00825	0.00825	0.00825	0.00825	0.00825	0.00825	0.00825	0.00825	0.00825	0.00825	0.00825	0.00825	0.00825	0.00825	0.00825	0.00825	0.00825	0.00825	0.00825	0.00825	0.00825	0.00825	0.00825	0.00825	0.00825	0.00825	0.00825	0.00825	0.00825	0.00825	0.00825
0.999888	0.00825	8.78187	0.00825	0.00825	0.00825	0.00825	0.00825	0.00825	0.00825	0.00825	0.00825	0.00825	0.00825	0.00825	0.00825	0.00825	0.00825	0.00825	0.00825	0.00825	0.00825	0.00825	0.00825	0.00825	0.00825	0.00825	0.00825	0.00825	0.00825	0.00825	0.00825	0.00825	0.00825	0.00825	0.00825	0.00825	0.00825	0.00825	0.00825	0.00825	0.00825	0.00825	0.00825	0.00825	0.00825	0.00825	0.00825	0.00825	0.00825
0.999886	0.00825	32.3238	0.00825	0.00825	0.00825	0.00825	0.00825	0.00825	0.00825	0.00825	0.00825	0.00825	0.00825	0.00825	0.00825	0.00825	0.00825	0.00825	0.00825	0.00825	0.00825	0.00825	0.00825	0.00825	0.00825	0.00825	0.00825	0.00825	0.00825	0.00825	0.00825	0.00825	0.00825	0.00825	0.00825	0.00825	0.00825	0.00825	0.00825	0.00825	0.00825	0.00825	0.00825	0.00825	0.00825	0.00825	0.00825	0.00825	0.00825
0.999885	0.00825	19.3449	0.00825	0.00825	0.00825	0.00825	0.00825	0.00825	0.00825	0.00825	0.00825	0.00825	0.00825	0.00825	0.00825	0.00825	0.00825	0.00825	0.00825	0.00825	0.00825	0.00825	0.00825	0.00825	0.00825	0.00825	0.00825	0.00825	0.00825	0.00825	0.00825	0.00825	0.00825	0.00825	0.00825	0.00825	0.00825	0.00825	0.00825	0.00825	0.00825	0.00825	0.00825	0.00825	0.00825	0.00825	0.00825	0.00825	0.00825
0.999884	0.00825	15.6334	0.00825	0.00825	0.00825	0.00825	0.00825	0.00825	0.00825	0.00825	0.00825	0.00825	0.00825	0.00825	0.00825	0.00825	0.00825	0.00825	0.00825	0.00825	0.00825	0.00825	0.00825	0.00825	0.00825	0.00825	0.00825	0.00825	0.00825	0.00825	0.00825	0.00825	0.00825	0.00825	0.00825	0.00825	0.00825	0.00825	0.00825	0.00825	0.00825	0.00825	0.00825	0.00825	0.00825	0.00825	0.00825	0.00825	0.00825
0.999883	0.00825	21.2703	0.00825	0.00825	0.00825	0.00825	0.00825	0.00825	0.00825	0.00825	0.00825	0.00825	0.00825	0.00825	0.00825	0.00825	0.00825	0.00825	0.00825	0.00825	0.00825	0.00825	0.00825	0.00825	0.00825	0.00825	0.00825	0.00825	0.00825	0.00825	0.00825	0.00825	0.00825	0.00825	0.00825	0.00825	0.00825	0.00825	0.00825	0.00825	0.00825	0.00825	0.00825	0.00825	0.00825	0.00825	0.00825	0.00825	0.00825
0.999882	0.00825	20.4299	0.00825	0.00825	0.00825	0.00825	0.00825	0.00825	0.00825	0.00825	0.00825	0.00825	0.00825	0.00825	0.00825	0.00825	0.00825	0.00825	0.00825	0.00825	0.00825	0.00825	0.00825	0.00825	0.00825	0.00825	0.00825	0.00825	0.00825	0.00825	0.00825	0.00825	0.00825	0.00825	0.00825	0.00825	0.00825	0.00825	0.00825	0.00825	0.00825	0.00825	0.00825	0.00825	0.00825	0.00825	0.00825	0.00825	0.00825
0.999881	0.00825	35.7671	0.00825	0.00825	0.00825	0.00825	0.00825	0.00825	0.00825	0.00825	0.00825	0.00825	0.00825	0.00825	0.00825	0.00825	0.00825	0.00825	0.00825	0.00825	0.00825	0.00825	0.00825	0.00825	0.00825	0.00825	0.00825	0.00825	0.00825	0.00825	0.00825	0.00825	0.00825	0.00825	0.00825	0.00825	0.00825	0.00825	0.00825	0.00825	0.00825	0.00825	0.00825	0.00825	0.00825	0.00825	0.00825	0.00825	0.00825
0.99988	0.00825	6.66337	0.00825	0.00825	0.00825	0.00825	0.00825	0.00825	0.00825	0.00825	0.00825	0.00825	0.00825	0.00825	0.00825	0.00825	0.00825	0.00825	0.00825	0.00825	0.00825	0.00825	0.00825	0.00825	0.00825	0.00825	0.00825	0.00825	0.00825	0.00825	0.00825	0.00825	0.00825	0.00825	0.00825	0.00825	0.00825	0.00825	0.00825	0.00825	0.00825	0.00825	0.00825	0.00825	0.00825	0.00825	0.00825	0.00825	0.00825
0.999879	0.00825	29.4717	0.00825	0.00825	0.00825	0.00825	0.00825	0.00825	0.00825	0.00825	0.00825	0.00825	0.00825	0.00825	0.00825	0.00825	0.00825	0.00825	0.00825	0.00825	0.00825	0.00825	0.00825	0.00825	0.00825	0.00825	0.00825	0.00825	0.00825	0.00825	0.00825	0.00825	0.00825	0.00825	0.00825	0.00825	0.00825	0.00825	0.00825	0.00825	0.00825	0.00825	0.00825	0.00825	0.00825	0.00825	0.00825	0.00825	0.00825
0.999877	0.00825	11.0507	0.00825	0.00825	0.00825	0.00825	0.00825	0.00825	0.00825	0.00825	0.00825	0.00825	0.00825	0.00825	0.00825	0.00825	0.00825	0.00825	0.00825	0.00825	0.00825	0.00825	0.00825	0.00825	0.00825	0.00825	0.00825	0.00825	0.00825	0.00825	0.00825	0.00825	0.00825	0.00825	0.00825	0.00825	0.00825	0.00825	0.00825	0.00825	0.00825	0.00825	0.00825	0.00825	0.00825	0.00825	0.00825	0.00825	0.00825
0.999876	0.00825	23.4087	0.00825	0.00825	0.00825	0.00825	0.00825	0.00825	0.00825	0.00825	0.00825	0.00825	0.00825	0.00825	0.00825	0.00825	0.00825	0.00825	0.00825	0.00825	0.00825	0.00825	0.00825	0.00825	0.00825	0.00825	0.00825	0.00825	0.00825	0.00825	0.00825	0.00825	0.00825	0.00825	0.00825	0.00825	0.00825	0.00825	0.00825	0.00825	0.00825	0.00825	0.00825	0.00825	0.00825	0.00825	0.00825	0.00825	0.00825
0.999875	0.00825	9.85388	0.00825	0.00825	0.00825	0.00825	0.00825	0.00825	0.00825	0.00825	0.00825	0.00825	0.00825	0.00825	0.00825	0.00825	0.00825	0.00825	0.00825	0.00825	0.00825	0.00825	0.00825	0.00825	0.00825	0.00825	0.00825	0.00825	0.00825	0.00825	0.00825	0.00825	0.00825	0.00825	0.00825	0.00825	0.00825	0.00825	0.00825	0.00825	0.00825	0.00825	0.00825	0.00825	0.00825	0.00825	0.00825	0.00825	0.00825
0.999874	0.00825	11.1096	0.00825	0.00825	0.00825	0.00825	0.00825	0.00825	0.00825	0.00825	0.00825	0.00825	0.00825	0.00825	0.00825	0.00825	0.00825	0.00825	0.00825	0.00825	0.00825	0.00825	0.00825	0.00825	0.00825	0.00825	0.00825	0.00825	0.00825	0.00825	0.00825	0.00825	0.00825	0.00825	0.00825	0.00825	0.00825	0.00825	0.00825	0.00825	0.00825	0.00825	0.00825	0.00825	0.00825	0.00825	0.00825	0.00825	0.00825
0.999873	0.00825	24.321	0.00825	0.00825	0.00825	0.00825	0.00825	0.00825	0.00825	0.00825	0.00825	0.00825	0.00825	0.00825	0.00825	0.00825	0.00825	0.00825	0.00825	0.00825	0.00825	0.00825	0.00825	0.00825	0.00825	0.00825	0.00825	0.00825	0.00825	0.00825	0.00825	0.00825	0.00825	0.00825	0.00825	0.00825	0.00825	0.00825	0.00825	0.00825	0.00825	0.00825	0.00825	0.00825	0.00825	0.00825	0.00825	0.00825	0.00825
0.999872	0.00825	13.2376	0.00825	0.00825	0.00825	0.00825	0.00825	0.00825	0.00825	0.00825	0.00825	0.00825	0.00825	0.00825	0.00825	0.00825	0.00825	0.00825	0.00825	0.00825	0.00825	0.00825	0.00825	0.00825	0.00825	0.00825	0.00825	0.00825	0.00825	0.00825	0.00825	0.00825	0.00825	0.00825	0.00825	0.00825	0.00825	0.00825	0.00825	0.00825	0.00825	0.00825	0.00825	0.00825	0.00825	0.00825	0.00825	0.00825	0.00825
0.999871	0.00825	46.9035	0.00825	0.00825	0.00825	0.00825	0.00825	0.00825	0.00825	0.00825	0.00825	0.00825	0.00825	0.00825	0.00825	0.00825	0.00825	0.00825	0.00825	0.00825	0.00825	0.00825	0.00825	0.00825	0.00825	0.00825	0.00825	0.00825	0.00825	0.00825	0.00825	0.00825	0.00825	0.00825	0.00825	0.00825	0.00825	0.00825	0.00825	0.00825	0.00825	0.00825	0.00825	0.00825	0.00825	0.00825	0.00825	0.00825	0.00825
0.99987	0.00825	13.1688	0.00825	0.00825	0.00825	0.00825	0.00825	0.00825	0.00825	0.00825	0.00825	0.00825	0.00825	0.00825	0.00825	0.00825	0.00825	0.00825	0.00825	0.00825	0.00825	0.00825	0.00825	0.00825	0.00825	0.00825	0.00825	0.00825	0.00825	0.00825	0.00825	0.00825	0.00825	0.00825	0.00825	0.00825	0.00825	0.00825	0.00825	0.00825	0.00825	0.00825	0.00825	0.00825	0.00825	0.00825	0.00825	0.00825	0.00825
0.999868	0.00825	15.5587	0.00825	0.00825	0.00825	0.00825	0.00825	0.00825	0.00825	0.00825	0.00825	0.00825	0.00825	0.00825	0.00825	0.00825	0.00825	0.00825	0.00825	0.00825	0.00825	0.00825	0.00825	0.00825	0.00825	0.00825	0.00825	0.00825	0.00825	0.00825	0.00825	0.00825	0.00825	0.00825	0.00825	0.00825	0.00825	0.00825	0.00825	0.00825	0.00825	0.00825	0.00825	0.00825	0.00825	0.00825	0.00825	0.00825	0.00825
0.999867	0.00825	22.9106	0.00825	0.00825	0.00825	0.00825	0.00825	0.00825	0.00825	0.00825	0.00825	0.00825	0.00825	0.00825	0.00825	0.00825	0.00825	0.00825	0.00825	0.00825	0.00825	0.00825	0.00825	0.00825	0.00825	0.00825	0.00825	0.00825	0.00825	0.00825	0.00825	0.00825	0.00825	0.00825	0.00825	0.00825	0.00825	0.00825	0.00825	0.00825	0.00825	0.00825	0.00825	0.00825	0.00825	0.00825	0.00825	0.00825	0.00825
0.999866	0.00825	21.7822	0.00825	0.00825	0.00825	0.00825	0.00825	0.00825	0.00825	0.00825	0.00825	0.00825	0.00825	0.00825	0.00825	0.00825	0.00825	0.00825	0.00825	0.00825	0.00825	0.00825	0.00825	0.00825	0.00825	0.00825	0.00825	0.00825	0.00825	0.00825	0.00825	0.00825	0.00825	0.00825	0.00825	0.00825	0.00825	0.00825	0.00825	0.00825	0.00825	0.00825	0.00825	0.00825	0.00825	0.00825	0.00825	0.00825	0.00825
0.999865	0.00825	6.52837	0.00825	0.00825	0.00825	0.00825	0.00825	0.00825	0.00825	0.00825	0.00825	0.00825	0.00825	0.00825	0.00825	0.00825	0.00825	0.00825	0.00825	0.00825	0.00825	0.00825	0.00825	0.00825	0.00825	0.00825	0.00825	0.00825	0.00825	0.00825	0.00825	0.00825	0.00825	0.00825	0.00825	0.00825	0.00825	0.00825	0.00825	0.00825	0.00825	0.00825	0.00825	0.00825	0.00825	0.00825	0.00825	0.00825	0.00825
0.999864	0.00825	4.40131	0.00825	0.00825	0.00825	0.00825	0.00825	0.00825	0.00825	0.00825	0.00825	0.00825	0.00825	0.00825	0.00825	0.00825	0.00825	0.00825	0.00825	0.00825	0.00825	0.00825	0.00825	0.00825	0.00825	0.00825	0.00825	0.00825	0.00825	0.00825	0.00825	0.00825	0.00825	0.00825	0.00825	0.00825	0.00825	0.00825	0.00825	0.00825	0.00825	0.00825	0.00825	0.00825	0.00825	0.00825	0.00825	0.00825	0.00825
0.999863	0.00825	10.9515	0.00825	0.00825	0.00825	0.00825	0.00825	0.00825	0.00825	0.00825	0.00825	0.00825	0.00825	0.00825	0.00825	0.00825	0.00825	0.00825	0.00825	0.00825	0.00825	0.00825	0.00825	0.00825	0.00825	0.00825	0.00825	0.00825	0.00825	0.00825	0.00825	0.00825	0.00825	0.00825	0.00825	0.00825	0.00825	0.00825	0.00825	0.00825	0.00825	0.00825	0.00825	0.00825	0.00825	0.00825	0.00825	0.00825	0.00825
0.999862	0.00825	9.11901	0.00825	0.00825	0.00825	0.00825	0.00825	0.00825	0.00825	0.00825	0.00825	0.00825	0.00825	0.00825	0.00825	0.00825	0.00825	0.00825	0.00825	0.00825	0.00825	0.00825	0.00825	0.00825	0.00825	0.00825	0.00825	0.00825	0.00825	0.00825	0.00825	0.00825	0.00825	0.00825	0.00825	0.00825	0.00825	0.00825	0.00825	0.00825	0.00825	0.00825	0.00825	0.00825	0.00825	0.00825	0.00825	0.00825	0.00825
0.999861	0.00825	6.58978	0.00825	0.00825	0.00825	0.00825	0.00825	0.00825	0.00825	0.00825	0.00825	0.00825	0.00825	0.00825	0.00825	0.00825	0.00825	0.00825	0.00825	0.00825	0.00825	0.00825	0.00825	0.00825	0.00825	0.00825	0.00825	0.00825	0.00825	0.00825	0.00825	0.00825	0.00825	0.00825	0.00825	0.00825	0.00825	0.00825	0.00825	0.00825	0.00825	0.00825	0.00825	0.00825	0.00825	0.00825	0.00825	0.00825	0.00825
0.999859	0.00825	15.6404	0.00825	0.00825	0.00825	0.00825	0.00825	0.00825	0.00825	0.00825	0.00825	0.00825	0.00825	0.00825	0.00825	0.00825	0.00825	0.00825	0.00825	0.00825	0.00825	0.00825	0.00825	0.00825	0.00825	0.00825	0.00825	0.00825	0.00825	0.00825	0.00825	0.00825	0.00825	0.00825	0.00825	0.00825	0.00825	0.00825	0.00825	0.00825	0.00825	0.00825	0.00825	0.00825	0.00825	0.00825	0.00825	0.00825	0.00825
0.999858	0.00825	9.73997	0.00825	0.00825	0.00825	0.00825	0.00825	0.00825	0.00825	0.00825	0.00825	0.00825	0.00825	0.00825	0.00825	0.00825	0.00825	0.00825	0.00825	0.00825	0.00825	0.00825	0.00825	0.00825	0.00825	0.00825	0.00825	0.00825	0.00825	0.00825	0.00825	0.00825	0.00825	0.00825	0.00825	0.00825	0.00825	0.00825	0.00825	0.00825	0.00825	0.00825	0.00825	0.00825	0.00825	0.00825	0.00825	0.00825	0.00825
0.999857	0.00825	20.2493	0.00825	0.00825	0.00825	0.00825	0.00825	0.00825	0.00825	0.00825	0.00825	0.00825	0.00825	0.00825	0.00825	0.00825	0.00825	0.00825	0.00825	0.00825	0.00825	0.00825	0.00825	0.00825	0.00825	0.00825	0.00825	0.00825	0.00825	0.00825	0.00825	0.00825	0.00825	0.00825	0.00825	0.00825	0.00825	0.00825	0.00825	0.00825	0.00825	0.00825	0.00825	0.00825	0.00825	0.00825	0.00825	0.00825	0.00825
0.999856	0.00825	16.127	0.00825	0.00825	0.00825	0.00825	0.00825	0.00825	0.00825	0.00825	0.00825	0.00825	0.00825	0.00825	0.00825	0.00825	0.00825	0.00825	0.00825	0.00825	0.00825	0.00825	0.00825	0.00825	0.00825	0.00825	0.00825	0.00825	0.00825	0.00825	0.00825	0.00825	0.00825	0.00825	0.00825	0.00825	0.00825	0.00825	0.00825	0.00825	0.00825	0.00825	0.00825	0.00825	0.00825	0.00825	0.00825	0.00825	0.00825
0.999855	0.00825	35.5174	0.00825	0.00825	0.00825	0.00825	0.00825	0.00825	0.00825	0.00825	0.00825	0.00825	0.00825	0.00825	0.00825	0.00825	0.00825	0.00825	0.00825	0.00825	0.00825	0.00825	0.00825	0.00825	0.00825	0.00825	0.00825	0.00825	0.00825	0.00825	0.00825	0.00825	0.00825	0.00825	0.00825	0.00825	0.00825	0.00825	0.00825	0.00825	0.00825	0.00825	0.00825	0.00825	0.00825	0.00825	0.00825	0.00825	0.00825
0.999854	0.00825	27.2302	0.00825	0.00825	0.00825	0.00825	0.00825	0.00825	0.00825	0.00825	0.00825	0.00825	0.00825	0.00825	0.00825	0.00825	0.00825	0.00825	0.00825	0.00825	0.00825	0.00825	0.00825	0.00825	0.00825	0.00825	0.00825	0.00825	0.00825	0.00825	0.00825	0.00825	0.00825	0.00825	0.00825	0.00825	0.00825	0.00825	0.00825	0.00825	0.00825	0.00825	0.00825	0.00825	0.00825	0.00825	0.00825	0.00825	0.00825
0.999853	0.00825	11.8152	0.00825	0.00825	0.00825	0.00825	0.00825	0.00825	0.00825	0.00825	0.00825	0.00825	0.00825	0.00825	0.00825	0.00825	0.00825	0.00825	0.00825	0.00825	0.00825	0.00825	0.00825	0.00825	0.00825	0.00825	0.00825	0.00825	0.00825	0.00825	0.00825	0.00825	0.00825	0.00825	0.00825	0.00825	0.00825	0.00825	0.00825	0.00825	0.00825	0.00825	0.00825	0.00825	0.00825	0.00825	0.00825	0.00825	0.00825
0.999852	0.00825	19.545	0.00825	0.00825	0.00825	0.00825	0.00825	0.00825	0.00825	0.00825	0.00825	0.00825	0.00825	0.00825	0.00825	0.00825	0.00825	0.00825	0.00825	0.00825	0.00825	0.00825	0.00825	0.00825	0.00825	0.00825	0.00825	0.00825	0.00825	0.00825	0.00825	0.00825	0.00825	0.00825	0.00825	0.00825	0.00825	0.00825	0.00825	0.00825	0.00825	0.00825	0.00825	0.00825	0.00825	0.00825	0.00825	0.00825	0.00825
0.99985	0.00825	18.1698	0.00825	0.00825	0.00825	0.00825	0.00825	0.00825	0.00825	0.00825	0.00825	0.00825	0.00825	0.00825	0.00825	0.00825	0.00825	0.00825	0.00825	0.00825	0.00825	0.00825	0.00825	0.00825	0.00825	0.00825	0.00825	0.00825	0.00825	0.00825	0.00825	0.00825	0.00825	0.00825	0.00825	0.00825	0.00825	0.00825	0.00825	0.00825	0.00825	0.00825	0.00825	0.00825	0.00825	0.00825	0.00825	0.00825	0.00825
0.999849	0.00825	9.70281	0.00825	0.00825	0.00825	0.00825	0.00825	0.00825	0.00825	0.00825	0.00825	0.00825	0.00825	0.00825	0.00825	0.00825	0.00825	0.00825	0.00825	0.00825	0.00825	0.00825	0.00825	0.00825	0.00825	0.00825	0.00825	0.00825	0.00825	0.00825	0.00825	0.00825	0.00825	0.00825	0.00825	0.00825	0.00825	0.00825	0.00825	0.00825	0.00825	0.00825	0.00825	0.00825	0.00825	0.00825	0.00825	0.00825	0.00825
0.999848	0.00825	28.4096	0.00825	0.00825	0.00825	0.00825	0.00825	0.00825	0.00825	0.00825	0.00825	0.00825	0.00825	0.00825	0.00825	0.00825	0.00825	0.00825	0.00825	0.00825	0.00825	0.00825	0.00825	0.00825	0.00825	0.00825	0.00825	0.00825	0.00825	0.00825	0.00825	0.00825	0.00825	0.00825	0.00825	0.00825	0.00825	0.00825	0.00825	0.00825	0.00825	0.00825	0.00825	0.00825	0.00825	0.00825	0.00825	0.00825	0.00825
0.999847	0.00825	9.13376	0.00825	0.00825	0.00825	0.00825	0.00825	0.00825	0.00825	0.00825	0.00825	0.00825	0.00825	0.00825	0.00825	0.00825	0.00825	0.00825	0.00825	0.00825	0.00825	0.00825	0.00825	0.00825	0.00825	0.00825	0.00825	0.00825	0.00825	0.00825	0.00825	0.00825	0.00825	0.00825	0.00825	0.00825	0.00825	0.00825	0.00825	0.00825	0.00825	0.00825	0.00825	0.00825	0.00825	0.00825	0.00825	0.00825	0.00825
0.999846	0.00825	6.43269	0.00825	0.00825	0.00825	0.00825	0.00825	0.00825	0.00825	0.00825	0.00825	0.00825	0.00825	0.00825	0.00825	0.00825	0.00825	0.00825	0.00825	0.00825	0.00825	0.00825	0.00825	0.00825	0.00825	0.00825	0.00825	0.00825	0.00825	0.00825	0.00825	0.00825	0.00825	0.00825	0.00825	0.00825	0.00825	0.00825	0.00825	0.00825	0.00825	0.00825	0.00825	0.00825	0.00825	0.00825	0.00825	0.00825	0.00825
0.999845	0.00825	6.12658	0.00825	0.00825	0.00825	0.00825	0.00825	0.00825	0.00825	0.00825	0.00825	0.00825	0.00825	0.00825	0.00825	0.00825	0.00825	0.00825	0.00825	0.00825	0.00825	0.00825	0.00825	0.00825	0.00825	0.00825	0.00825	0.00825	0.00825	0.00825	0.00825	0.00825	0.00825	0.00825	0.00825	0.00825	0.00825	0.00825	0.00825	0.00825	0.00825	0.00825	0.00825	0.00825	0.00825	0.00825	0.00825	0.00825	0.00825
0.999844	0.00825	6.74054	0.00825	0.00825	0.00825	0.00825	0.00825	0.00825	0.00825	0.00825	0.00825	0.00825	0.00825	0.00825	0.00825	0.00825	0.00825	0.00825	0.00825	0.00825	0.00825	0.00825	0.00825	0.00825	0.00825	0.00825	0.00825	0.00825	0.00825	0.00825	0.00825	0.00825	0.00825	0.00825	0.00825	0.00825	0.00825	0.00825	0.00825	0.00825	0.00825	0.00825	0.00825	0.00825	0.00825	0.00825	0.00825	0.00825	0.00825
0.999843	0.00825	14.5974	0.00825	0.00825	0.00825	0.00825	0.00825	0.00825	0.00825	0.00825	0.00825	0.00825	0.00825	0.00825	0.00825	0.00825	0.00825	0.00825	0.00825	0.00825	0.00825	0.00825	0.00825	0.00825	0.00825	0.00825	0.00825	0.00825	0.00825	0.00825	0.00825	0.00825	0.00825	0.00825	0.00825	0.00825	0.00825	0.00825	0.00825	0.00825	0.00825	0.00825	0.00825	0.00825	0.00825	0.00825	0.00825	0.00825	0.00825
0.999841	0.00825	7.22865	0.00825	0.00825	0.00825	0.00825	0.00825	0.00825	0.00825	0.00825	0.00825	0.00825	0.00825	0.00825	0.00825	0.00825	0.00825	0.00825	0.00825	0.00825	0.00825	0.00825	0.00825	0.00825	0.00825	0.00825	0.00825	0.00825	0.00825	0.00825	0.00825	0.00825	0.00825	0.00825	0.00825	0.00825	0.00825	0.00825	0.00825	0.00825	0.00825	0.00825	0.00825	0.00825	0.00825	0.00825	0.00825	0.00825	0.00825
0.99984	0.00825	9.90897	0.00825	0.00825	0.00825	0.00825	0.00825	0.00825	0.00825	0.00825	0.00825	0.00825	0.00825	0.00825	0.00825	0.00825	0.00825	0.00825	0.00825	0.00825	0.00825	0.00825	0.00825	0.00825	0.00825	0.00825	0.00825	0.00825	0.00825	0.00825	0.00825	0.00825	0.00825	0.00825	0.00825	0.00825	0.00825	0.00825	0.00825	0.00825	0.00825	0.00825	0.00825	0.00825	0.00825	0.00825	0.00825	0.00825	0.00825
0.999839	0.00825	11.1421	0.00825	0.00825	0.00825	0.00825	0.00825	0.00825	0.00825	0.00825	0.00825	0.00825	0.00825	0.00825	0.00825	0.00825	0.00825	0.00825	0.00825	0.00825	0.00825	0.00825	0.00825	0.00825	0.00825	0.00825	0.00825	0.00825	0.00825	0.00825	0.00825	0.00825	0.00825	0.00825	0.00825	0.00825	0.00825	0.00825	0.00825	0.00825	0.00825	0.00825	0.00825	0.00825	0.00825	0.00825	0.00825	0.00825	0.00825
0.999838	0.00825	13.7644	0.00825	0.00825	0.00825	0.00825	0.00825	0.00825	0.00825	0.00825	0.00825	0.00825	0.00825	0.00825	0.00825	0.00825	0.00825	0.00825	0.00825	0.00825	0.00825	0.00825	0.00825	0.00825	0.00825	0.00825	0.00825	0.00825	0.00825	0.00825	0.00825	0.00825	0.00825	0.00825	0.00825	0.00825	0.00825	0.00825	0.00825	0.00825	0.00825	0.00825	0.00825	0.00825	0.00825	0.00825	0.00825	0.00825	0.00825
0.999837	0.00825	5.74559	0.00825	0.00825	0.00825	0.00825	0.00825	0.00825	0.00825	0.00825	0.00825	0.00825	0.00825	0.00825	0.00825	0.00825	0.00825	0.00825	0.00825	0.00825	0.00825	0.00825	0.00825	0.00825	0.00825	0.00825	0.00825	0.00825	0.00825	0.00825	0.00825	0.00825	0.00825	0.00825	0.00825	0.00825	0.00825	0.00825	0.00825	0.00825	0.00825	0.00825	0.00825	0.00825	0.00825	0.00825	0.00825	0.00825	0.00825
0.999836	0.00825	7.69291	0.00825	0.00825	0.00825	0.00825	0.00825	0.00825	0.00825	0.00825	0.00825	0.00825	0.00825	0.00825	0.00825	0.00825	0.00825	0.00825	0.00825	0.00825	0.00825	0.00825	0.00825	0.00825	0.00825	0.00825	0.00825	0.00825	0.00825	0.00825	0.00825	0.00825	0.00825	0.00825	0.00825	0.00825	0.00825	0.00825	0.00825	0.00825	0.00825	0.00825	0.00825	0.00825	0.00825	0.00825	0.00825	0.00825	0.00825
0.999835	0.00825	5.91707	0.00825	0.00825	0.00825	0.00825	0.00825	0.00825	0.00825	0.00825	0.00825	0.00825	0.00825	0.00825	0.00825	0.00825	0.00825	0.00825	0.00825	0.00825	0.00825	0.00825	0.00825	0.00825	0.00825	0.00825	0.00825	0.00825	0.00825	0.00825	0.00825	0.00825	0.00825	0.00825	0.00825	0.00825	0.00825	0.00825	0.00825	0.00825	0.00825	0.00825	0.00825	0.00825	0.00825	0.00825	0.00825	0.00825	0.00825
0.999834	0.00825	7.84585	0.00825	0.00825	0.00825	0.00825	0.00825	0.00825	0.00825	0.00825	0.00825	0.00825	0.00825	0.00825	0.00825	0.00825	0.00825	0.00825	0.00825	0.00825	0.00825	0.00825	0.00825	0.00825	0.00825	0.00825	0.00825	0.00825	0.00825	0.00825	0.00825	0.00825	0.00825	0.00825	0.00825	0.00825	0.00825	0.00825	0.00825	0.00825	0.00825	0.00825	0.00825	0.00825	0.00825	0.00825	0.00825	0.00825	0.00825
0.999832	0.00825	6.2356	0.00825	0.00825	0.00825	0.00825	0.00825	0.00825	0.00825	0.00825	0.00825	0.00825	0.00825	0.00825	0.00825	0.00825	0.00825	0.00825	0.00825	0.00825	0.00825	0.00825	0.00825	0.00825	0.00825	0.00825	0.00825	0.00825	0.00825	0.00825	0.00825	0.00825	0.00825	0.00825	0.00825	0.00825	0.00825	0.00825	0.00825	0.00825	0.00825	0.00825	0.00825	0.00825	0.00825	0.00825	0.00825	0.00825	0.00825
0.999831	0.00825	4.26946	0.00825	0.00825	0.00825	0.00825	0.00825	0.00825	0.00825	0.00825	0.00825	0.00825	0.00825	0.00825	0.00825	0.00825	0.00825	0.00825	0.00825	0.00825	0.00825	0.00825	0.00825	0.00825	0.00825	0.00825	0.00825	0.00825	0.00825	0.00825	0.00825	0.00825	0.00825	0.00825	0.00825	0.00825	0.00825	0.00825	0.00825	0.00825	0.00825	0.00825	0.00825	0.00825	0.00825	0.00825	0.00825	0.00825	0.00825
0.99983	0.00825	7.74013	0.00825	0.00825	0.00825	0.00825	0.00825	0.00825	0.00825	0.00825	0.00825	0.00825	0.00825	0.00825	0.00825	0.00825	0.00825	0.00825	0.00825	0.00825	0.00825	0.00825	0.00825	0.00825	0.00825	0.00825	0.00825	0.00825	0.00825	0.00825	0.00825	0.00825	0.00825	0.00825	0.00825	0.00825	0.00825	0.00825	0.00825	0.00825	0.00825	0.00825	0.00825	0.00825	0.00825	0.00825	0.00825	0.00825	0.00825
0.999829	0.00825	13.1056	0.00825	0.00825	0.00825	0.00825	0.00825	0.00825	0.00825	0.00825	0.00825	0.00825	0.00825	0.00825	0.00825	0.00825	0.00825	0.00825	0.00825	0.00825	0.00825	0.00825	0.00825	0.00825	0.00825	0.00825	0.00825	0.00825	0.00825	0.00825	0.00825	0.00825	0.00825	0.00825	0.00825	0.00825	0.00825	0.00825	0.00825	0.00825	0.00825	0.00825	0.00825	0.00825	0.00825	0.00825	0.00825	0.00825	0.00825
0.999828	0.00825	12.7106	0.00825	0.00825	0.00825	0.00825	0.00825	0.00825	0.00825	0.00825	0.00825	0.00825	0.00825	0.00825	0.00825	0.00825	0.00825	0.00825	0.00825	0.00825	0.00825	0.00825	0.00825	0.00825	0.00825	0.00825	0.00825	0.00825	0.00825	0.00825	0.00825	0.00825	0.00825	0.00825	0.00825	0.00825	0.00825	0.00825	0.00825	0.00825	0.00825	0.00825	0.00825	0.00825	0.00825	0.00825	0.00825	0.00825	0.00825
0.999827	0.00825	18.3108	0.00825	0.00825	0.00825	0.00825	0.00825	0.00825	0.00825	0.00825	0.00825	0.00825	0.00825	0.00825	0.00825	0.00825	0.00825	0.00825	0.00825	0.00825	0.00825	0.00825	0.00825	0.00825	0.00825	0.00825	0.00825	0.00825	0.00825	0.00825	0.00825	0.00825	0.00825	0.00825	0.00825	0.00825	0.00825	0.00825	0.00825	0.00825	0.00825	0.00825	0.00825	0.00825	0.00825	0.00825	0.00825	0.00825	0.00825
0.999826	0.00825	17.1837	0.00825	0.00825	0.00825	0.00825	0.00825	0.00825	0.00825	0.00825	0.00825	0.00825	0.00825	0.00825	0.00825	0.00825	0.00825	0.00825	0.00825	0.00825	0.00825	0.00825	0.00825	0.00825	0.00825	0.00825	0.00825	0.00825	0.00825	0.00825	0.00825	0.00825	0.00825	0.00825	0.00825	0.00825	0.00825	0.00825	0.00825	0.00825	0.00825	0.00825	0.00825	0.00825	0.00825	0.00825	0.00825	0.00825	0.00825
0.999825	0.00825	8.96671	0.00825	0.00825	0.00825	0.00825	0.00825	0.00825	0.00825	0.00825	0.00825	0.00825	0.00825	0.00825	0.00825	0.00825	0.00825	0.00825	0.00825	0.00825	0.00825	0.00825	0.00825	0.00825	0.00825	0.00825	0.00825	0.00825	0.00825	0.00825	0.00825	0.00825	0.00825	0.00825	0.00825	0.00825	0.00825	0.00825	0.00825	0.00825	0.00825	0.00825	0.00825	0.00825	0.00825	0.00825	0.00825	0.00825	0.00825
0.999823	0.00825	11.1907	0.00825	0.00825	0.00825	0.00825	0.00825	0.00825	0.00825	0.00825	0.00825	0.00825	0.00825	0.00825	0.00825	0.00825	0.00825	0.00825	0.00825	0.00825	0.00825	0.00825	0.00825	0.00825	0.00825	0.00825	0.00825	0.00825	0.00825	0.00825	0.00825	0.00825	0.00825	0.00825	0.00825	0.00825	0.00825	0.00825	0.00825	0.00825	0.00825	0.00825	0.00825	0.00825	0.00825	0.00825	0.00825	0.00825	0.00825
0.999822	0.00825	10.2365	0.00825	0.00825	0.00825	0.00825	0.00825	0.00825	0.00825	0.00825	0.00825	0.00825	0.00825	0.00825	0.00825	0.00825	0.00825	0.00825	0.00825	0.00825	0.00825	0.00825	0.00825	0.00825	0.00825	0.00825	0.00825	0.00825	0.00825	0.00825	0.00825	0.00825	0.00825	0.00825	0.00825	0.00825	0.00825	0.00825	0.00825	0.00825	0.00825	0.00825	0.00825	0.00825	0.00825	0.00825	0.00825	0.00825	0.00825
0.999821	0.00825	26.9561	0.00825	0.00825	0.00825	0.00825	0.00825	0.00825	0.00825	0.00825	0.00825	0.00825	0.00825	0.00825	0.00825	0.00825	0.00825	0.00825	0.00825	0.00825	0.00825	0.00825	0.00825	0.00825	0.00825	0.00825	0.00825	0.00825	0.00825	0.00825	0.00825	0.00825	0.00825	0.00825	0.00825	0.00825	0.00825	0.00825	0.00825	0.00825	0.00825	0.00825	0.00825	0.00825	0.00825	0.00825	0.00825	0.00825	0.00825
0.99982	0.00825	3.09405	0.00825	0.00825	0.00825	0.00825	0.00825	0.00825	0.00825	0.00825	0.00825	0.00825	0.00825	0.00825	0.00825	0.00825	0.00825	0.00825	0.00825	0.00825	0.00825	0.00825	0.00825	0.00825	0.00825	0.00825	0.00825	0.00825	0.00825	0.00825	0.00825	0.00825	0.00825	0.00825	0.00825	0.00825	0.00825	0.00825	0.00825	0.00825	0.00825	0.00825	0.00825	0.00825	0.00825	0.00825	0.00825	0.00825	0.00825
0.999819	0.00825	3.91705	0.00825	0.00825	0.00825	0.00825	0.00825	0.00825	0.00825	0.00825	0.00825	0.00825	0.00825	0.00825	0.00825	0.00825	0.00825	0.00825	0.00825	0.00825	0.00825	0.00825	0.00825	0.00825	0.00825	0.00825	0.00825	0.00825	0.00825	0.00825	0.00825	0.00825	0.00825	0.00825	0.00825	0.00825	0.00825	0.00825	0.00825	0.00825	0.00825	0.00825	0.00825	0.00825	0.00825	0.00825	0.00825	0.00825	0.00825
0.999818	0.00825	5.53957	0.00825	0.00825	0.00825	0.00825	0.00825	0.00825	0.00825	0.00825	0.00825	0.00825	0.00825	0.00825	0.00825	0.00825	0.00825	0.00825	0.00825	0.00825	0.00825	0.00825	0.00825	0.00825	0.00825	0.00825	0.00825	0.00825	0.00825	0.00825	0.00825	0.00825	0.00825	0.00825	0.00825	0.00825	0.00825	0.00825	0.00825	0.00825	0.00825	0.00825	0.00825	0.00825	0.00825	0.00825	0.00825	0.00825	0.00825
0.999817	0.00825	4.84435	0.00825	0.00825	0.00825	0.00825	0.00825	0.00825	0.00825	0.00825	0.00825	0.00825	0.00825	0.00825	0.00825	0.00825	0.00825	0.00825	0.00825	0.00825	0.00825	0.00825	0.00825	0.00825	0.00825	0.00825	0.00825	0.00825	0.00825	0.00825	0.00825	0.00825	0.00825	0.00825	0.00825	0.00825	0.00825	0.00825	0.00825	0.00825	0.00825	0.00825	0.00825	0.00825	0.00825	0.00825	0.00825	0.00825	0.00825
0.999816	0.00825	10.1006	0.00825	0.00825	0.00825	0.00825	0.00825	0.00825	0.00825	0.00825	0.00825	0.00825	0.00825	0.00825	0.00825	0.00825	0.00825	0.00825	0.00825	0.00825	0.00825	0.00825	0.00825	0.00825	0.00825	0.00825	0.00825	0.00825	0.00825	0.00825	0.00825	0.00825	0.00825	0.00825	0.00825	0.00825	0.00825	0.00825	0.00825	0.00825	0.00825	0.00825	0.00825	0.00825	0.00825	0.00825	0.00825	0.00825	0.00825
0.999814	0.00825	9.60814	0.00825	0.00825	0.00825	0.00825	0.00825	0.00825	0.00825	0.00825	0.00825	0.00825	0.00825	0.00825	0.00825	0.00825	0.00825	0.00825	0.00825	0.00825	0.00825	0.00825	0.00825	0.00825	0.00825	0.00825	0.00825	0.00825	0.00825	0.00825	0.00825	0.00825	0.00825	0.00825	0.00825	0.00825	0.00825	0.00825	0.00825	0.00825	0.00825	0.00825	0.00825	0.00825	0.00825	0.00825	0.00825	0.00825	0.00825
0.999813	0.00825	15.8555	0.00825	0.00825	0.00825	0.00825	0.00825	0.00825	0.00825	0.00825	0.00825	0.00825	0.00825	0.00825	0.00825	0.00825	0.00825	0.00825	0.00825	0.00825	0.00825	0.00825	0.00825	0.00825	0.00825	0.00825	0.00825	0.00825	0.00825	0.00825	0.00825	0.00825	0.00825	0.00825	0.00825	0.00825	0.00825	0.00825	0.00825	0.00825	0.00825	0.00825	0.00825	0.00825	0.00825	0.00825	0.00825	0.00825	0.00825
0.999812	0.00825	15.6088	0.00825	0.00825	0.00825	0.00825	0.00825	0.00825	0.00825	0.00825	0.00825	0.00825	0.00825	0.00825	0.00825	0.00825	0.00825	0.00825	0.00825	0.00825	0.00825	0.00825	0.00825	0.00825	0.00825	0.00825	0.00825	0.00825	0.00825	0.00825	0.00825	0.00825	0.00825	0.00825	0.00825	0.00825	0.00825	0.00825	0.00825	0.00825	0.00825	0.00825	0.00825	0.00825	0.00825	0.00825	0.00825	0.00825	0.00825
0.999811	0.00825	4.36313	0.00825	0.00825	0.00825	0.00825	0.00825	0.00825	0.00825	0.00825	0.00825	0.00825	0.00825	0.00825	0.00825	0.00825	0.00825	0.00825	0.00825	0.00825	0.00825	0.00825	0.00825	0.00825	0.00825	0.00825	0.00825	0.00825	0.00825	0.00825	0.00825	0.00825	0.00825	0.00825	0.00825	0.00825	0.00825	0.00825	0.00825	0.00825	0.00825	0.00825	0.00825	0.00825	0.00825	0.00825	0.00825	0.00825	0.00825
0.99981	0.00825	4.4909	0.00825	0.00825	0.00825	0.00825	0.00825	0.00825	0.00825	0.00825	0.00825	0.00825	0.00825	0.00825	0.00825	0.00825	0.00825	0.00825	0.00825	0.00825	0.00825	0.00825	0.00825	0.00825	0.00825	0.00825	0.00825	0.00825	0.00825	0.00825	0.00825	0.00825	0.00825	0.00825	0.00825	0.00825	0.00825	0.00825	0.00825	0.00825	0.00825	0.00825	0.00825	0.00825	0.00825	0.00825	0.00825	0.00825	0.00825
0.999809	0.00825	4.7588	0.00825	0.00825	0.00825	0.00825	0.00825	0.00825	0.00825	0.00825	0.00825	0.00825	0.00825	0.00825	0.00825	0.00825	0.00825	0.00825	0.00825	0.00825	0.00825	0.00825	0.00825	0.00825	0.00825	0.00825	0.00825	0.00825	0.00825	0.00825	0.00825	0.00825	0.00825	0.00825	0.00825	0.00825	0.00825	0.00825	0.00825	0.00825	0.00825	0.00825	0.00825	0.00825	0.00825	0.00825	0.00825	0.00825	0.00825
0.999808	0.00825	3.72765	0.00825	0.00825	0.00825	0.00825	0.00825	0.00825	0.00825	0.00825	0.00825	0.00825	0.00825	0.00825	0.00825	0.00825	0.00825	0.00825	0.00825	0.00825	0.00825	0.00825	0.00825	0.00825	0.00825	0.00825	0.00825	0.00825	0.00825	0.00825	0.00825	0.00825	0.00825	0.00825	0.00825	0.00825	0.00825	0.00825	0.00825	0.00825	0.00825	0.00825	0.00825	0.00825	0.00825	0.00825	0.00825	0.00825	0.00825
0.999807	0.00825	21.2484	0.00825	0.00825	0.00825	0.00825	0.00825	0.00825	0.00825	0.00825	0.00825	0.00825	0.00825	0.00825	0.00825	0.00825	0.00825	0.00825	0.00825	0.00825	0.00825	0.00825	0.00825	0.00825	0.00825	0.00825	0.00825	0.00825	0.00825	0.00825	0.00825	0.00825	0.00825	0.00825	0.00825	0.00825	0.00825	0.00825	0.00825	0.00825	0.00825	0.00825	0.00825	0.00825	0.00825	0.00825	0.00825	0.00825	0.00825
0.999805	0.00825	6.9959	0.00825	0.00825	0.00825	0.00825	0.00825	0.00825	0.00825	0.00825	0.00825	0.00825	0.00825	0.00825	0.00825	0.00825	0.00825	0.00825	0.00825	0.00825	0.00825	0.00825	0.00825	0.00825	0.00825	0.00825	0.00825	0.00825	0.00825	0.00825	0.00825	0.00825	0.00825	0.00825	0.00825	0.00825	0.00825	0.00825	0.00825	0.00825	0.00825	0.00825	0.00825	0.00825	0.00825	0.00825	0.00825	0.00825	0.00825
0.999804	0.00825	8.73508	0.00825	0.00825	0.00825	0.00825	0.00825	0.00825	0.00825	0.00825	0.00825	0.00825	0.00825	0.00825	0.00825	0.00825	0.00825	0.00825	0.00825	0.00825	0.00825	0.00825	0.00825	0.00825	0.00825	0.00825	0.00825	0.00825	0.00825	0.00825	0.00825	0.00825	0.00825	0.00825	0.00825	0.00825	0.00825	0.00825	0.00825	0.00825	0.00825	0.00825	0.00825	0.00825	0.00825	0.00825	0.00825	0.00825	0.00825
0.999803	0.00825	5.91143	0.00825	0.00825	0.00825	0.00825	0.00825	0.00825	0.00825	0.00825	0.00825	0.00825	0.00825	0.00825	0.00825	0.00825	0.00825	0.00825	0.00825	0.00825	0.00825	0.00825	0.00825	0.00825	0.00825	0.00825	0.00825	0.00825	0.00825	0.00825	0.00825	0.00825	0.00825	0.00825	0.00825	0.00825	0.00825	0.00825	0.00825	0.00825	0.00825	0.00825	0.00825	0.00825	0.00825	0.00825	0.00825	0.00825	0.00825
0.999802	0.00825	4.07119	0.00825	0.00825	0.00825	0.00825	0.00825	0.00825	0.00825	0.00825	0.00825	0.00825	0.00825	0.00825	0.00825	0.00825	0.00825	0.00825	0.00825	0.00825	0.00825	0.00825	0.00825	0.00825	0.00825	0.00825	0.00825	0.00825	0.00825	0.00825	0.00825	0.00825	0.00825	0.00825	0.00825	0.00825	0.00825	0.00825	0.00825	0.00825	0.00825	0.00825	0.00825	0.00825	0.00825	0.00825	0.00825	0.00825	0.00825
0.999801	0.00825	8.67803	0.00825	0.00825	0.00825	0.00825	0.00825	0.00825	0.00825	0.00825	0.00825	0.00825	0.00825	0.00825	0.00825	0.00825	0.00825	0.00825	0.00825	0.00825	0.00825	0.00825	0.00825	0.00825	0.00825	0.00825	0.00825	0.00825	0.00825	0.00825	0.00825	0.00825	0.00825	0.00825	0.00825	0.00825	0.00825	0.00825	0.00825	0.00825	0.00825	0.00825	0.00825	0.00825	0.00825	0.00825	0.00825	0.00825	0.00825
0.9998	0.00825	5.2796	0.00825	0.00825	0.00825	0.00825	0.00825	0.00825	0.00825	0.00825	0.00825	0.00825	0.00825	0.00825	0.00825	0.00825	0.00825	0.00825	0.00825	0.00825	0.00825	0.00825	0.00825	0.00825	0.00825	0.00825	0.00825	0.00825	0.00825	0.00825	0.00825	0.00825	0.00825	0.00825	0.00825	0.00825	0.00825	0.00825	0.00825	0.00825	0.00825	0.00825	0.00825	0.00825	0.00825	0.00825	0.00825	0.00825	0.00825
0.999799	0.00825	14.1156	0.00825	0.00825	0.00825	0.00825	0.00825	0.00825	0.00825	0.00825	0.00825	0.00825	0.00825	0.00825	0.00825	0.00825	0.00825	0.00825	0.00825	0.00825	0.00825	0.00825	0.00825	0.00825	0.00825	0.00825	0.00825	0.00825	0.00825	0.00825	0.00825	0.00825	0.00825	0.00825	0.00825	0.00825	0.00825	0.00825	0.00825	0.00825	0.00825	0.00825	0.00825	0.00825	0.00825	0.00825	0.00825	0.00825	0.00825
0.999798	0.00825	9.88713	0.00825	0.00825	0.00825	0.00825	0.00825	0.00825	0.00825	0.00825	0.00825	0.00825	0.00825	0.00825	0.00825	0.00825	0.00825	0.00825	0.00825	0.00825	0.00825	0.00825	0.00825	0.00825	0.00825	0.00825	0.00825	0.00825	0.00825	0.00825	0.00825	0.00825	0.00825	0.00825	0.00825	0.00825	0.00825	0.00825	0.00825	0.00825	0.00825	0.00825	0.00825	0.00825	0.00825	0.00825	0.00825	0.00825	0.00825
0.999796	0.00825	12.5939	0.00825	0.00825	0.00825	0.00825	0.00825	0.00825	0.00825	0.00825	0.00825	0.00825	0.00825	0.00825	0.00825	0.00825	0.00825	0.00825	0.00825	0.00825	0.00825	0.00825	0.00825	0.00825	0.00825	0.00825	0.00825	0.00825	0.00825	0.00825	0.00825	0.00825	0.00825	0.00825	0.00825	0.00825	0.00825	0.00825	0.00825	0.00825	0.00825	0.00825	0.00825	0.00825	0.00825	0.00825	0.00825	0.00825	0.00825
0.999795	0.00825	3.53646	0.00825	0.00825	0.00825	0.00825	0.00825	0.00825	0.00825	0.00825	0.00825	0.00825	0.00825	0.00825	0.00825	0.00825	0.00825	0.00825	0.00825	0.00825	0.00825	0.00825	0.00825	0.00825	0.00825	0.00825	0.00825	0.00825	0.00825	0.00825	0.00825	0.00825	0.00825	0.00825	0.00825	0.00825	0.00825	0.00825	0.00825	0.00825	0.00825	0.00825	0.00825	0.00825	0.00825	0.00825	0.00825	0.00825	0.00825
0.999794	0.00825	3.14265	0.00825	0.00825	0.00825	0.00825	0.00825	0.00825	0.00825	0.00825	0.00825	0.00825	0.00825	0.00825	0.00825	0.00825	0.00825	0.00825	0.00825	0.00825	0.00825	0.00825	0.00825	0.00825	0.00825	0.00825	0.00825	0.00825	0.00825	0.00825	0.00825	0.00825	0.00825	0.00825	0.00825	0.00825	0.00825	0.00825	0.00825	0.00825	0.00825	0.00825	0.00825	0.00825	0.00825	0.00825	0.00825	0.00825	0.00825
0.999793	0.00825	5.24274	0.00825	0.00825	0.00825	0.00825	0.00825	0.00825	0.00825	0.00825	0.00825	0.00825	0.00825	0.00825	0.00825	0.00825	0.00825	0.00825	0.00825	0.00825	0.00825	0.00825	0.00825	0.00825	0.00825	0.00825	0.00825	0.00825	0.00825	0.00825	0.00825	0.00825	0.00825	0.00825	0.00825	0.00825	0.00825	0.00825	0.00825	0.00825	0.00825	0.00825	0.00825	0.00825	0.00825	0.00825	0.00825	0.00825	0.00825
0.999792	0.00825	3.01051	0.00825	0.00825	0.00825	0.00825	0.00825	0.00825	0.00825	0.00825	0.00825	0.00825	0.00825	0.00825	0.00825	0.00825	0.00825	0.00825	0.00825	0.00825	0.00825	0.00825	0.00825	0.00825	0.00825	0.00825	0.00825	0.00825	0.00825	0.00825	0.00825	0.00825	0.00825	0.00825	0.00825	0.00825	0.00825	0.00825	0.00825	0.00825	0.00825	0.00825	0.00825	0.00825	0.00825	0.00825	0.00825	0.00825	0.00825
0.999791	0.00825	4.25551	0.00825	0.00825	0.00825	0.00825	0.00825	0.00825	0.00825	0.00825	0.00825	0.00825	0.00825	0.00825	0.00825	0.00825	0.00825	0.00825	0.00825	0.00825	0.00825	0.00825	0.00825	0.00825	0.00825	0.00825	0.00825	0.00825	0.00825	0.00825	0.00825	0.00825	0.00825	0.00825	0.00825	0.00825	0.00825	0.00825	0.00825	0.00825	0.00825	0.00825	0.00825	0.00825	0.00825	0.00825	0.00825	0.00825	0.00825
0.99979	0.00825	6.98843	0.00825	0.00825	0.00825	0.00825	0.00825	0.00825	0.00825	0.00825	0.00825	0.00825	0.00825	0.00825	0.00825	0.00825	0.00825	0.00825	0.00825	0.00825	0.00825	0.00825	0.00825	0.00825	0.00825	0.00825	0.00825	0.00825	0.00825	0.00825	0.00825	0.00825	0.00825	0.00825	0.00825	0.00825	0.00825	0.00825	0.00825	0.00825	0.00825	0.00825	0.00825	0.00825	0.00825	0.00825	0.00825	0.00825	0.00825
0.999789	0.00825	17.719	0.00825	0.00825	0.00825	0.00825	0.00825	0.00825	0.00825	0.00825	0.00825	0.00825	0.00825	0.00825	0.00825	0.00825	0.00825	0.00825	0.00825	0.00825	0.00825	0.00825	0.00825	0.00825	0.00825	0.00825	0.00825	0.00825	0.00825	0.00825	0.00825	0.00825	0.00825	0.00825	0.00825	0.00825	0.00825	0.00825	0.00825	0.00825	0.00825	0.00825	0.00825	0.00825	0.00825	0.00825	0.00825	0.00825	0.00825
0.999787	0.00825	8.38423	0.00825	0.00825	0.00825	0.00825	0.00825	0.00825	0.00825	0.00825	0.00825	0.00825	0.00825	0.00825	0.00825	0.00825	0.00825	0.00825	0.00825	0.00825	0.00825	0.00825	0.00825	0.00825	0.00825	0.00825	0.00825	0.00825	0.00825	0.00825	0.00825	0.00825	0.00825	0.00825	0.00825	0.00825	0.00825	0.00825	0.00825	0.00825	0.00825	0.00825	0.00825	0.00825	0.00825	0.00825	0.00825	0.00825	0.00825
0.999786	0.00825	6.92382	0.00825	0.00825	0.00825	0.00825	0.00825	0.00825	0.00825	0.00825	0.00825	0.00825	0.00825	0.00825	0.00825	0.00825	0.00825	0.00825	0.00825	0.00825	0.00825	0.00825	0.00825	0.00825	0.00825	0.00825	0.00825	0.00825	0.00825	0.00825	0.00825	0.00825	0.00825	0.00825	0.00825	0.00825	0.00825	0.00825	0.00825	0.00825	0.00825	0.00825	0.00825	0.00825	0.00825	0.00825	0.00825	0.00825	0.00825
0.999785	0.00825	4.5912	0.00825	0.00825	0.00825	0.00825	0.00825	0.00825	0.00825	0.00825	0.00825	0.00825	0.00825	0.00825	0.00825	0.00825	0.00825	0.00825	0.00825	0.00825	0.00825	0.00825	0.00825	0.00825	0.00825	0.00825	0.00825	0.00825	0.00825	0.00825	0.00825	0.00825	0.00825	0.00825	0.00825	0.00825	0.00825	0.00825	0.00825	0.00825	0.00825	0.00825	0.00825	0.00825	0.00825	0.00825	0.00825	0.00825	0.00825
0.999784	0.00825	20.0849	0.00825	0.00825	0.00825	0.00825	0.00825	0.00825	0.00825	0.00825	0.00825	0.00825	0.00825	0.00825	0.00825	0.00825	0.00825	0.00825	0.00825	0.00825	0.00825	0.00825	0.00825	0.00825	0.00825	0.00825	0.00825	0.00825	0.00825	0.00825	0.00825	0.00825	0.00825	0.00825	0.00825	0.00825	0.00825	0.00825	0.00825	0.00825	0.00825	0.00825	0.00825	0.00825	0.00825	0.00825	0.00825	0.00825	0.00825
0.999783	0.00825	7.28457	0.00825	0.00825	0.00825	0.00825	0.00825	0.00825	0.00825	0.00825	0.00825	0.00825	0.00825	0.00825	0.00825	0.00825	0.00825	0.00825	0.00825	0.00825	0.00825	0.00825	0.00825	0.00825	0.00825	0.00825	0.00825	0.00825	0.00825	0.00825	0.00825	0.00825	0.00825	0.00825	0.00825	0.00825	0.00825	0.00825	0.00825	0.00825	0.00825	0.00825	0.00825	0.00825	0.00825	0.00825	0.00825	0.00825	0.00825
0.999782	0.00825	7.99326	0.00825	0.00825	0.00825	0.00825	0.00825	0.00825	0.00825	0.00825	0.00825	0.00825	0.00825	0.00825	0.00825	0.00825	0.00825	0.00825	0.00825	0.00825	0.00825	0.00825	0.00825	0.00825	0.00825	0.00825	0.00825	0.00825	0.00825	0.00825	0.00825	0.00825	0.00825	0.00825	0.00825	0.00825	0.00825	0.00825	0.00825	0.00825	0.00825	0.00825	0.00825	0.00825	0.00825	0.00825	0.00825	0.00825	0.00825
0.999781	0.00825	10.5478	0.00825	0.00825	0.00825	0.00825	0.00825	0.00825	0.00825	0.00825	0.00825	0.00825	0.00825	0.00825	0.00825	0.00825	0.00825	0.00825	0.00825	0.00825	0.00825	0.00825	0.00825	0.00825	0.00825	0.00825	0.00825	0.00825	0.00825	0.00825	0.00825	0.00825	0.00825	0.00825	0.00825	0.00825	0.00825	0.00825	0.00825	0.00825	0.00825	0.00825	0.00825	0.00825	0.00825	0.00825	0.00825	0.00825	0.00825
0.99978	0.00825	4.2272	0.00825	0.00825	0.00825	0.00825	0.00825	0.00825	0.00825	0.00825	0.00825	0.00825	0.00825	0.00825	0.00825	0.00825	0.00825	0.00825	0.00825	0.00825	0.00825	0.00825	0.00825	0.00825	0.00825	0.00825	0.00825	0.00825	0.00825	0.00825	0.00825	0.00825	0.00825	0.00825	0.00825	0.00825	0.00825	0.00825	0.00825	0.00825	0.00825	0.00825	0.00825	0.00825	0.00825	0.00825	0.00825	0.00825	0.00825
0.999778	0.00825	9.15659	0.00825	0.00825	0.00825	0.00825	0.00825	0.00825	0.00825	0.00825	0.00825	0.00825	0.00825	0.00825	0.00825	0.00825	0.00825	0.00825	0.00825	0.00825	0.00825	0.00825	0.00825	0.00825	0.00825	0.00825	0.00825	0.00825	0.00825	0.00825	0.00825	0.00825	0.00825	0.00825	0.00825	0.00825	0.00825	0.00825	0.00825	0.00825	0.00825	0.00825	0.00825	0.00825	0.00825	0.00825	0.00825	0.00825	0.00825
0.999777	0.00825	5.57881	0.00825	0.00825	0.00825	0.00825	0.00825	0.00825	0.00825	0.00825	0.00825	0.00825	0.00825	0.00825	0.00825	0.00825	0.00825	0.00825	0.00825	0.00825	0.00825	0.00825	0.00825	0.00825	0.00825	0.00825	0.00825	0.00825	0.00825	0.00825	0.00825	0.00825	0.00825	0.00825	0.00825	0.00825	0.00825	0.00825	0.00825	0.00825	0.00825	0.00825	0.00825	0.00825	0.00825	0.00825	0.00825	0.00825	0.00825
0.999776	0.00825	8.9557	0.00825	0.00825	0.00825	0.00825	0.00825	0.00825	0.00825	0.00825	0.00825	0.00825	0.00825	0.00825	0.00825	0.00825	0.00825	0.00825	0.00825	0.00825	0.00825	0.00825	0.00825	0.00825	0.00825	0.00825	0.00825	0.00825	0.00825	0.00825	0.00825	0.00825	0.00825	0.00825	0.00825	0.00825	0.00825	0.00825	0.00825	0.00825	0.00825	0.00825	0.00825	0.00825	0.00825	0.00825	0.00825	0.00825	0.00825
0.999775	0.00825	6.34432	0.00825	0.00825	0.00825	0.00825	0.00825	0.00825	0.00825	0.00825	0.00825	0.00825	0.00825	0.00825	0.00825	0.00825	0.00825	0.00825	0.00825	0.00825	0.00825	0.00825	0.00825	0.00825	0.00825	0.00825	0.00825	0.00825	0.00825	0.00825	0.00825	0.00825	0.00825	0.00825	0.00825	0.00825	0.00825	0.00825	0.00825	0.00825	0.00825	0.00825	0.00825	0.00825	0.00825	0.00825	0.00825	0.00825	0.00825
0.999774	0.00825	5.84656	0.00825	0.00825	0.00825	0.00825	0.00825	0.00825	0.00825	0.00825	0.00825	0.00825	0.00825	0.00825	0.00825	0.00825	0.00825	0.00825	0.00825	0.00825	0.00825	0.00825	0.00825	0.00825	0.00825	0.00825	0.00825	0.00825	0.00825	0.00825	0.00825	0.00825	0.00825	0.00825	0.00825	0.00825	0.00825	0.00825	0.00825	0.00825	0.00825	0.00825	0.00825	0.00825	0.00825	0.00825	0.00825	0.00825	0.00825
0.999773	0.00825	9.47282	0.00825	0.00825	0.00825	0.00825	0.00825	0.00825	0.00825	0.00825	0.00825	0.00825	0.00825	0.00825	0.00825	0.00825	0.00825	0.00825	0.00825	0.00825	0.00825	0.00825	0.00825	0.00825	0.00825	0.00825	0.00825	0.00825	0.00825	0.00825	0.00825	0.00825	0.00825	0.00825	0.00825	0.00825	0.00825	0.00825	0.00825	0.00825	0.00825	0.00825	0.00825	0.00825	0.00825	0.00825	0.00825	0.00825	0.00825
0.999772	0.00825	8.65071	0.00825	0.00825	0.00825	0.00825	0.00825	0.00825	0.00825	0.00825	0.00825	0.00825	0.00825	0.00825	0.00825	0.00825	0.00825	0.00825	0.00825	0.00825	0.00825	0.00825	0.00825	0.00825	0.00825	0.00825	0.00825	0.00825	0.00825	0.00825	0.00825	0.00825	0.00825	0.00825	0.00825	0.00825	0.00825	0.00825	0.00825	0.00825	0.00825	0.00825	0.00825	0.00825	0.00825	0.00825	0.00825	0.00825	0.00825
0.999771	0.00825	7.28913	0.00825	0.00825	0.00825	0.00825	0.00825	0.00825	0.00825	0.00825	0.00825	0.00825	0.00825	0.00825	0.00825	0.00825	0.00825	0.00825	0.00825	0.00825	0.00825	0.00825	0.00825	0.00825	0.00825	0.00825	0.00825	0.00825	0.00825	0.00825	0.00825	0.00825	0.00825	0.00825	0.00825	0.00825	0.00825	0.00825	0.00825	0.00825	0.00825	0.00825	0.00825	0.00825	0.00825	0.00825	0.00825	0.00825	0.00825
0.999769	0.00825	22.1597	0.00825	0.00825	0.00825	0.00825	0.00825	0.00825	0.00825	0.00825	0.00825	0.00825	0.00825	0.00825	0.00825	0.00825	0.00825	0.00825	0.00825	0.00825	0.00825	0.00825	0.00825	0.00825	0.00825	0.00825	0.00825	0.00825	0.00825	0.00825	0.00825	0.00825	0.00825	0.00825	0.00825	0.00825	0.00825	0.00825	0.00825	0.00825	0.00825	0.00825	0.00825	0.00825	0.00825	0.00825	0.00825	0.00825	0.00825
0.999768	0.00825	21.8829	0.00825	0.00825	0.00825	0.00825	0.00825	0.00825	0.00825	0.00825	0.00825	0.00825	0.00825	0.00825	0.00825	0.00825	0.00825	0.00825	0.00825	0.00825	0.00825	0.00825	0.00825	0.00825	0.00825	0.00825	0.00825	0.00825	0.00825	0.00825	0.00825	0.00825	0.00825	0.00825	0.00825	0.00825	0.00825	0.00825	0.00825	0.00825	0.00825	0.00825	0.00825	0.00825	0.00825	0.00825	0.00825	0.00825	0.00825
0.999767	0.00825	10.9389	0.00825	0.00825	0.00825	0.00825	0.00825	0.00825	0.00825	0.00825	0.00825	0.00825	0.00825	0.00825	0.00825	0.00825	0.00825	0.00825	0.00825	0.00825	0.00825	0.00825	0.00825	0.00825	0.00825	0.00825	0.00825	0.00825	0.00825	0.00825	0.00825	0.00825	0.00825	0.00825	0.00825	0.00825	0.00825	0.00825	0.00825	0.00825	0.00825	0.00825	0.00825	0.00825	0.00825	0.00825	0.00825	0.00825	0.00825
0.999766	0.00825	19.6443	0.00825	0.00825	0.00825	0.00825	0.00825	0.00825	0.00825	0.00825	0.00825	0.00825	0.00825	0.00825	0.00825	0.00825	0.00825	0.00825	0.00825	0.00825	0.00825	0.00825	0.00825	0.00825	0.00825	0.00825	0.00825	0.00825	0.00825	0.00825	0.00825	0.00825	0.00825	0.00825	0.00825	0.00825	0.00825	0.00825	0.00825	0.00825	0.00825	0.00825	0.00825	0.00825	0.00825	0.00825	0.00825	0.00825	0.00825
0.999765	0.00825	4.81922	0.00825	0.00825	0.00825	0.00825	0.00825	0.00825	0.00825	0.00825	0.00825	0.00825	0.00825	0.00825	0.00825	0.00825	0.00825	0.00825	0.00825	0.00825	0.00825	0.00825	0.00825	0.00825	0.00825	0.00825	0.00825	0.00825	0.00825	0.00825	0.00825	0.00825	0.00825	0.00825	0.00825	0.00825	0.00825	0.00825	0.00825	0.00825	0.00825	0.00825	0.00825	0.00825	0.00825	0.00825	0.00825	0.00825	0.00825
0.999764	0.00825	7.86486	0.00825	0.00825	0.00825	0.00825	0.00825	0.00825	0.00825	0.00825	0.00825	0.00825	0.00825	0.00825	0.00825	0.00825	0.00825	0.00825	0.00825	0.00825	0.00825	0.00825	0.00825	0.00825	0.00825	0.00825	0.00825	0.00825	0.00825	0.00825	0.00825	0.00825	0.00825	0.00825	0.00825	0.00825	0.00825	0.00825	0.00825	0.00825	0.00825	0.00825	0.00825	0.00825	0.00825	0.00825	0.00825	0.00825	0.00825
0.999763	0.00825	6.18775	0.00825	0.00825	0.00825	0.00825	0.00825	0.00825	0.00825	0.00825	0.00825	0.00825	0.00825	0.00825	0.00825	0.00825	0.00825	0.00825	0.00825	0.00825	0.00825	0.00825	0.00825	0.00825	0.00825	0.00825	0.00825	0.00825	0.00825	0.00825	0.00825	0.00825	0.00825	0.00825	0.00825	0.00825	0.00825	0.00825	0.00825	0.00825	0.00825	0.00825	0.00825	0.00825	0.00825	0.00825	0.00825	0.00825	0.00825
0.999762	0.00825	5.08583	0.00825	0.00825	0.00825	0.00825	0.00825	0.00825	0.00825	0.00825	0.00825	0.00825	0.00825	0.00825	0.00825	0.00825	0.00825	0.00825	0.00825	0.00825	0.00825	0.00825	0.00825	0.00825	0.00825	0.00825	0.00825	0.00825	0.00825	0.00825	0.00825	0.00825	0.00825	0.00825	0.00825	0.00825	0.00825	0.00825	0.00825	0.00825	0.00825	0.00825	0.00825	0.00825	0.00825	0.00825	0.00825	0.00825	0.00825
0.99976	0.00825	5.51256	0.00825	0.00825	0.00825	0.00825	0.00825	0.00825	0.00825	0.00825	0.00825	0.00825	0.00825	0.00825	0.00825	0.00825	0.00825	0.00825	0.00825	0.00825	0.00825	0.00825	0.00825	0.00825	0.00825	0.00825	0.00825	0.00825	0.00825	0.00825	0.00825	0.00825	0.00825	0.00825	0.00825	0.00825	0.00825	0.00825	0.00825	0.00825	0.00825	0.00825	0.00825	0.00825	0.00825	0.00825	0.00825	0.00825	0.00825
0.999759	0.00825	9.55206	0.00825	0.00825	0.00825	0.00825	0.00825	0.00825	0.00825	0.00825	0.00825	0.00825	0.00825	0.00825	0.00825	0.00825	0.00825	0.00825	0.00825	0.00825	0.00825	0.00825	0.00825	0.00825	0.00825	0.00825	0.00825	0.00825	0.00825	0.00825	0.00825	0.00825	0.00825	0.00825	0.00825	0.00825	0.00825	0.00825	0.00825	0.00825	0.00825	0.00825	0.00825	0.00825	0.00825	0.00825	0.00825	0.00825	0.00825
0.999758	0.00825	4.97973	0.00825	0.00825	0.00825	0.00825	0.00825	0.00825	0.00825	0.00825	0.00825	0.00825	0.00825	0.00825	0.00825	0.00825	0.00825	0.00825	0.00825	0.00825	0.00825	0.00825	0.00825	0.00825	0.00825	0.00825	0.00825	0.00825	0.00825	0.00825	0.00825	0.00825	0.00825	0.00825	0.00825	0.00825	0.00825	0.00825	0.00825	0.00825	0.00825	0.00825	0.00825	0.00825	0.00825	0.00825	0.00825	0.00825	0.00825
0.999757	0.00825	10.1382	0.00825	0.00825	0.00825	0.00825	0.00825	0.00825	0.00825	0.00825	0.00825	0.00825	0.00825	0.00825	0.00825	0.00825	0.00825	0.00825	0.00825	0.00825	0.00825	0.00825	0.00825	0.00825	0.00825	0.00825	0.00825	0.00825	0.00825	0.00825	0.00825	0.00825	0.00825	0.00825	0.00825	0.00825	0.00825	0.00825	0.00825	0.00825	0.00825	0.00825	0.00825	0.00825	0.00825	0.00825	0.00825	0.00825	0.00825
0.999756	0.00825	5.4208	0.00825	0.00825	0.00825	0.00825	0.00825	0.00825	0.00825	0.00825	0.00825	0.00825	0.00825	0.00825	0.00825	0.00825	0.00825	0.00825	0.00825	0.00825	0.00825	0.00825	0.00825	0.00825	0.00825	0.00825	0.00825	0.00825	0.00825	0.00825	0.00825	0.00825	0.00825	0.00825	0.00825	0.00825	0.00825	0.00825	0.00825	0.00825	0.00825	0.00825	0.00825	0.00825	0.00825	0.00825	0.00825	0.00825	0.00825
0.999755	0.00825	5.70356	0.00825	0.00825	0.00825	0.00825	0.00825	0.00825	0.00825	0.00825	0.00825	0.00825	0.00825	0.00825	0.00825	0.00825	0.00825	0.00825	0.00825	0.00825	0.00825	0.00825	0.00825	0.00825	0.00825	0.00825	0.00825	0.00825	0.00825	0.00825	0.00825	0.00825	0.00825	0.00825	0.00825	0.00825	0.00825	0.00825	0.00825	0.00825	0.00825	0.00825	0.00825	0.00825	0.00825	0.00825	0.00825	0.00825	0.00825
0.999754	0.00825	4.96244	0.00825	0.00825	0.00825	0.00825	0.00825	0.00825	0.00825	0.00825	0.00825	0.00825	0.00825	0.00825	0.00825	0.00825	0.00825	0.00825	0.00825	0.00825	0.00825	0.00825	0.00825	0.00825	0.00825	0.00825	0.00825	0.00825	0.00825	0.00825	0.00825	0.00825	0.00825	0.00825	0.00825	0.00825	0.00825	0.00825	0.00825	0.00825	0.00825	0.00825	0.00825	0.00825	0.00825	0.00825	0.00825	0.00825	0.00825
0.999753	0.00825	2.05416	0.00825	0.00825	0.00825	0.00825	0.00825	0.00825	0.00825	0.00825	0.00825	0.00825	0.00825	0.00825	0.00825	0.00825	0.00825	0.00825	0.00825	0.00825	0.00825	0.00825	0.00825	0.00825	0.00825	0.00825	0.00825	0.00825	0.00825	0.00825	0.00825	0.00825	0.00825	0.00825	0.00825	0.00825	0.00825	0.00825	0.00825	0.00825	0.00825	0.00825	0.00825	0.00825	0.00825	0.00825	0.00825	0.00825	0.00825
0.999751	0.00825	16.296	0.00825	0.00825	0.00825	0.00825	0.00825	0.00825	0.00825	0.00825	0.00825	0.00825	0.00825	0.00825	0.00825	0.00825	0.00825	0.00825	0.00825	0.00825	0.00825	0.00825	0.00825	0.00825	0.00825	0.00825	0.00825	0.00825	0.00825	0.00825	0.00825	0.00825	0.00825	0.00825	0.00825	0.00825	0.00825	0.00825	0.00825	0.00825	0.00825	0.00825	0.00825	0.00825	0.00825	0.00825	0.00825	0.00825	0.00825
0.99975	0.00825	8.08745	0.00825	0.00825	0.00825	0.00825	0.00825	0.00825	0.00825	0.00825	0.00825	0.00825	0.00825	0.00825	0.00825	0.00825	0.00825	0.00825	0.00825	0.00825	0.00825	0.00825	0.00825	0.00825	0.00825	0.00825	0.00825	0.00825	0.00825	0.00825	0.00825	0.00825	0.00825	0.00825	0.00825	0.00825	0.00825	0.00825	0.00825	0.00825	0.00825	0.00825	0.00825	0.00825	0.00825	0.00825	0.00825	0.00825	0.00825
0.999749	0.00825	6.40649	0.00825	0.00825	0.00825	0.00825	0.00825	0.00825	0.00825	0.00825	0.00825	0.00825	0.00825	0.00825	0.00825	0.00825	0.00825	0.00825	0.00825	0.00825	0.00825	0.00825	0.00825	0.00825	0.00825	0.00825	0.00825	0.00825	0.00825	0.00825	0.00825	0.00825	0.00825	0.00825	0.00825	0.00825	0.00825	0.00825	0.00825	0.00825	0.00825	0.00825	0.00825	0.00825	0.00825	0.00825	0.00825	0.00825	0.00825
0.999748	0.00825	10.289	0.00825	0.00825	0.00825	0.00825	0.00825	0.00825	0.00825	0.00825	0.00825	0.00825	0.00825	0.00825	0.00825	0.00825	0.00825	0.00825	0.00825	0.00825	0.00825	0.00825	0.00825	0.00825	0.00825	0.00825	0.00825	0.00825	0.00825	0.00825	0.00825	0.00825	0.00825	0.00825	0.00825	0.00825	0.00825	0.00825	0.00825	0.00825	0.00825	0.00825	0.00825	0.00825	0.00825	0.00825	0.00825	0.00825	0.00825
0.999747	0.00825	12.6787	0.00825	0.00825	0.00825	0.00825	0.00825	0.00825	0.00825	0.00825	0.00825	0.00825	0.00825	0.00825	0.00825	0.00825	0.00825	0.00825	0.00825	0.00825	0.00825	0.00825	0.00825	0.00825	0.00825	0.00825	0.00825	0.00825	0.00825	0.00825	0.00825	0.00825	0.00825	0.00825	0.00825	0.00825	0.00825	0.00825	0.00825	0.00825	0.00825	0.00825	0.00825	0.00825	0.00825	0.00825	0.00825	0.00825	0.00825
0.999746	0.00825	15.6084	0.00825	0.00825	0.00825	0.00825	0.00825	0.00825	0.00825	0.00825	0.00825	0.00825	0.00825	0.00825	0.00825	0.00825	0.00825	0.00825	0.00825	0.00825	0.00825	0.00825	0.00825	0.00825	0.00825	0.00825	0.00825	0.00825	0.00825	0.00825	0.00825	0.00825	0.00825	0.00825	0.00825	0.00825	0.00825	0.00825	0.00825	0.00825	0.00825	0.00825	0.00825	0.00825	0.00825	0.00825	0.00825	0.00825	0.00825
0.999745	0.00825	5.61154	0.00825	0.00825	0.00825	0.00825	0.00825	0.00825	0.00825	0.00825	0.00825	0.00825	0.00825	0.00825	0.00825	0.00825	0.00825	0.00825	0.00825	0.00825	0.00825	0.00825	0.00825	0.00825	0.00825	0.00825	0.00825	0.00825	0.00825	0.00825	0.00825	0.00825	0.00825	0.00825	0.00825	0.00825	0.00825	0.00825	0.00825	0.00825	0.00825	0.00825	0.00825	0.00825	0.00825	0.00825	0.00825	0.00825	0.00825
0.999744	0.00825	10.8746	0.00825	0.00825	0.00825	0.00825	0.00825	0.00825	0.00825	0.00825	0.00825	0.00825	0.00825	0.00825	0.00825	0.00825	0.00825	0.00825	0.00825	0.00825	0.00825	0.00825	0.00825	0.00825	0.00825	0.00825	0.00825	0.00825	0.00825	0.00825	0.00825	0.00825	0.00825	0.00825	0.00825	0.00825	0.00825	0.00825	0.00825	0.00825	0.00825	0.00825	0.00825	0.00825	0.00825	0.00825	0.00825	0.00825	0.00825
0.999742	0.00825	4.82687	0.00825	0.00825	0.00825	0.00825	0.00825	0.00825	0.00825	0.00825	0.00825	0.00825	0.00825	0.00825	0.00825	0.00825	0.00825	0.00825	0.00825	0.00825	0.00825	0.00825	0.00825	0.00825	0.00825	0.00825	0.00825	0.00825	0.00825	0.00825	0.00825	0.00825	0.00825	0.00825	0.00825	0.00825	0.00825	0.00825	0.00825	0.00825	0.00825	0.00825	0.00825	0.00825	0.00825	0.00825	0.00825	0.00825	0.00825
0.999741	0.00825	11.1655	0.00825	0.00825	0.00825	0.00825	0.00825	0.00825	0.00825	0.00825	0.00825	0.00825	0.00825	0.00825	0.00825	0.00825	0.00825	0.00825	0.00825	0.00825	0.00825	0.00825	0.00825	0.00825	0.00825	0.00825	0.00825	0.00825	0.00825	0.00825	0.00825	0.00825	0.00825	0.00825	0.00825	0.00825	0.00825	0.00825	0.00825	0.00825	0.00825	0.00825	0.00825	0.00825	0.00825	0.00825	0.00825	0.00825	0.00825
0.99974	0.00825	9.92929	0.00825	0.00825	0.00825	0.00825	0.00825	0.00825	0.00825	0.00825	0.00825	0.00825	0.00825	0.00825	0.00825	0.00825	0.00825	0.00825	0.00825	0.00825	0.00825	0.00825	0.00825	0.00825	0.00825	0.00825	0.00825	0.00825	0.00825	0.00825	0.00825	0.00825	0.00825	0.00825	0.00825	0.00825	0.00825	0.00825	0.00825	0.00825	0.00825	0.00825	0.00825	0.00825	0.00825	0.00825	0.00825	0.00825	0.00825
0.999739	0.00825	17.4695	0.00825	0.00825	0.00825	0.00825	0.00825	0.00825	0.00825	0.00825	0.00825	0.00825	0.00825	0.00825	0.00825	0.00825	0.00825	0.00825	0.00825	0.00825	0.00825	0.00825	0.00825	0.00825	0.00825	0.00825	0.00825	0.00825	0.00825	0.00825	0.00825	0.00825	0.00825	0.00825	0.00825	0.00825	0.00825	0.00825	0.00825	0.00825	0.00825	0.00825	0.00825	0.00825	0.00825	0.00825	0.00825	0.00825	0.00825
0.999738	0.00825	9.89284	0.00825	0.00825	0.00825	0.00825	0.00825	0.00825	0.00825	0.00825	0.00825	0.00825	0.00825	0.00825	0.00825	0.00825	0.00825	0.00825	0.00825	0.00825	0.00825	0.00825	0.00825	0.00825	0.00825	0.00825	0.00825	0.00825	0.00825	0.00825	0.00825	0.00825	0.00825	0.00825	0.00825	0.00825	0.00825	0.00825	0.00825	0.00825	0.00825	0.00825	0.00825	0.00825	0.00825	0.00825	0.00825	0.00825	0.00825
0.999737	0.00825	6.47946	0.00825	0.00825	0.00825	0.00825	0.00825	0.00825	0.00825	0.00825	0.00825	0.00825	0.00825	0.00825	0.00825	0.00825	0.00825	0.00825	0.00825	0.00825	0.00825	0.00825	0.00825	0.00825	0.00825	0.00825	0.00825	0.00825	0.00825	0.00825	0.00825	0.00825	0.00825	0.00825	0.00825	0.00825	0.00825	0.00825	0.00825	0.00825	0.00825	0.00825	0.00825	0.00825	0.00825	0.00825	0.00825	0.00825	0.00825
0.999736	0.00825	4.06559	0.00825	0.00825	0.00825	0.00825	0.00825	0.00825	0.00825	0.00825	0.00825	0.00825	0.00825	0.00825	0.00825	0.00825	0.00825	0.00825	0.00825	0.00825	0.00825	0.00825	0.00825	0.00825	0.00825	0.00825	0.00825	0.00825	0.00825	0.00825	0.00825	0.00825	0.00825	0.00825	0.00825	0.00825	0.00825	0.00825	0.00825	0.00825	0.00825	0.00825	0.00825	0.00825	0.00825	0.00825	0.00825	0.00825	0.00825
0.999735	0.00825	12.2274	0.00825	0.00825	0.00825	0.00825	0.00825	0.00825	0.00825	0.00825	0.00825	0.00825	0.00825	0.00825	0.00825	0.00825	0.00825	0.00825	0.00825	0.00825	0.00825	0.00825	0.00825	0.00825	0.00825	0.00825	0.00825	0.00825	0.00825	0.00825	0.00825	0.00825	0.00825	0.00825	0.00825	0.00825	0.00825	0.00825	0.00825	0.00825	0.00825	0.00825	0.00825	0.00825	0.00825	0.00825	0.00825	0.00825	0.00825
0.999733	0.00825	10.577	0.00825	0.00825	0.00825	0.00825	0.00825	0.00825	0.00825	0.00825	0.00825	0.00825	0.00825	0.00825	0.00825	0.00825	0.00825	0.00825	0.00825	0.00825	0.00825	0.00825	0.00825	0.00825	0.00825	0.00825	0.00825	0.00825	0.00825	0.00825	0.00825	0.00825	0.00825	0.00825	0.00825	0.00825	0.00825	0.00825	0.00825	0.00825	0.00825	0.00825	0.00825	0.00825	0.00825	0.00825	0.00825	0.00825	0.00825
0.999732	0.00825	12.9415	0.00825	0.00825	0.00825	0.00825	0.00825	0.00825	0.00825	0.00825	0.00825	0.00825	0.00825	0.00825	0.00825	0.00825	0.00825	0.00825	0.00825	0.00825	0.00825	0.00825	0.00825	0.00825	0.00825	0.00825	0.00825	0.00825	0.00825	0.00825	0.00825	0.00825	0.00825	0.00825	0.00825	0.00825	0.00825	0.00825	0.00825	0.00825	0.00825	0.00825	0.00825	0.00825	0.00825	0.00825	0.00825	0.00825	0.00825
0.999731	0.00825	12.3074	0.00825	0.00825	0.00825	0.00825	0.00825	0.00825	0.00825	0.00825	0.00825	0.00825	0.00825	0.00825	0.00825	0.00825	0.00825	0.00825	0.00825	0.00825	0.00825	0.00825	0.00825	0.00825	0.00825	0.00825	0.00825	0.00825	0.00825	0.00825	0.00825	0.00825	0.00825	0.00825	0.00825	0.00825	0.00825	0.00825	0.00825	0.00825	0.00825	0.00825	0.00825	0.00825	0.00825	0.00825	0.00825	0.00825	0.00825
0.99973	0.00825	5.13247	0.00825	0.00825	0.00825	0.00825	0.00825	0.00825	0.00825	0.00825	0.00825	0.00825	0.00825	0.00825	0.00825	0.00825	0.00825	0.00825	0.00825	0.00825	0.00825	0.00825	0.00825	0.00825	0.00825	0.00825	0.00825	0.00825	0.00825	0.00825	0.00825	0.00825	0.00825	0.00825	0.00825	0.00825	0.00825	0.00825	0.00825	0.00825	0.00825	0.00825	0.00825	0.00825	0.00825	0.00825	0.00825	0.00825	0.00825
0.999729	0.00825	9.09675	0.00825	0.00825	0.00825	0.00825	0.00825	0.00825	0.00825	0.00825	0.00825	0.00825	0.00825	0.00825	0.00825	0.00825	0.00825	0.00825	0.00825	0.00825	0.00825	0.00825	0.00825	0.00825	0.00825	0.00825	0.00825	0.00825	0.00825	0.00825	0.00825	0.00825	0.00825	0.00825	0.00825	0.00825	0.00825	0.00825	0.00825	0.00825	0.00825	0.00825	0.00825	0.00825	0.00825	0.00825	0.00825	0.00825	0.00825
0.999728	0.00825	11.7422	0.00825	0.00825	0.00825	0.00825	0.00825	0.00825	0.00825	0.00825	0.00825	0.00825	0.00825	0.00825	0.00825	0.00825	0.00825	0.00825	0.00825	0.00825	0.00825	0.00825	0.00825	0.00825	0.00825	0.00825	0.00825	0.00825	0.00825	0.00825	0.00825	0.00825	0.00825	0.00825	0.00825	0.00825	0.00825	0.00825	0.00825	0.00825	0.00825	0.00825	0.00825	0.00825	0.00825	0.00825	0.00825	0.00825	0.00825
0.999727	0.00825	8.23839	0.00825	0.00825	0.00825	0.00825	0.00825	0.00825	0.00825	0.00825	0.00825	0.00825	0.00825	0.00825	0.00825	0.00825	0.00825	0.00825	0.00825	0.00825	0.00825	0.00825	0.00825	0.00825	0.00825	0.00825	0.00825	0.00825	0.00825	0.00825	0.00825	0.00825	0.00825	0.00825	0.00825	0.00825	0.00825	0.00825	0.00825	0.00825	0.00825	0.00825	0.00825	0.00825	0.00825	0.00825	0.00825	0.00825	0.00825
0.999726	0.00825	8.40827	0.00825	0.00825	0.00825	0.00825	0.00825	0.00825	0.00825	0.00825	0.00825	0.00825	0.00825	0.00825	0.00825	0.00825	0.00825	0.00825	0.00825	0.00825	0.00825	0.00825	0.00825	0.00825	0.00825	0.00825	0.00825	0.00825	0.00825	0.00825	0.00825	0.00825	0.00825	0.00825	0.00825	0.00825	0.00825	0.00825	0.00825	0.00825	0.00825	0.00825	0.00825	0.00825	0.00825	0.00825	0.00825	0.00825	0.00825
0.999724	0.00825	14.5529	0.00825	0.00825	0.00825	0.00825	0.00825	0.00825	0.00825	0.00825	0.00825	0.00825	0.00825	0.00825	0.00825	0.00825	0.00825	0.00825	0.00825	0.00825	0.00825	0.00825	0.00825	0.00825	0.00825	0.00825	0.00825	0.00825	0.00825	0.00825	0.00825	0.00825	0.00825	0.00825	0.00825	0.00825	0.00825	0.00825	0.00825	0.00825	0.00825	0.00825	0.00825	0.00825	0.00825	0.00825	0.00825	0.00825	0.00825
0.999723	0.00825	5.99705	0.00825	0.00825	0.00825	0.00825	0.00825	0.00825	0.00825	0.00825	0.00825	0.00825	0.00825	0.00825	0.00825	0.00825	0.00825	0.00825	0.00825	0.00825	0.00825	0.00825	0.00825	0.00825	0.00825	0.00825	0.00825	0.00825	0.00825	0.00825	0.00825	0.00825	0.00825	0.00825	0.00825	0.00825	0.00825	0.00825	0.00825	0.00825	0.00825	0.00825	0.00825	0.00825	0.00825	0.00825	0.00825	0.00825	0.00825
0.999722	0.00825	6.55836	0.00825	0.00825	0.00825	0.00825	0.00825	0.00825	0.00825	0.00825	0.00825	0.00825	0.00825	0.00825	0.00825	0.00825	0.00825	0.00825	0.00825	0.00825	0.00825	0.00825	0.00825	0.00825	0.00825	0.00825	0.00825	0.00825	0.00825	0.00825	0.00825	0.00825	0.00825	0.00825	0.00825	0.00825	0.00825	0.00825	0.00825	0.00825	0.00825	0.00825	0.00825	0.00825	0.00825	0.00825	0.00825	0.00825	0.00825
0.999721	0.00825	4.97799	0.00825	0.00825	0.00825	0.00825	0.00825	0.00825	0.00825	0.00825	0.00825	0.00825	0.00825	0.00825	0.00825	0.00825	0.00825	0.00825	0.00825	0.00825	0.00825	0.00825	0.00825	0.00825	0.00825	0.00825	0.00825	0.00825	0.00825	0.00825	0.00825	0.00825	0.00825	0.00825	0.00825	0.00825	0.00825	0.00825	0.00825	0.00825	0.00825	0.00825	0.00825	0.00825	0.00825	0.00825	0.00825	0.00825	0.00825
0.99972	0.00825	8.03378	0.00825	0.00825	0.00825	0.00825	0.00825	0.00825	0.00825	0.00825	0.00825	0.00825	0.00825	0.00825	0.00825	0.00825	0.00825	0.00825	0.00825	0.00825	0.00825	0.00825	0.00825	0.00825	0.00825	0.00825	0.00825	0.00825	0.00825	0.00825	0.00825	0.00825	0.00825	0.00825	0.00825	0.00825	0.00825	0.00825	0.00825	0.00825	0.00825	0.00825	0.00825	0.00825	0.00825	0.00825	0.00825	0.00825	0.00825
0.999719	0.00825	3.42449	0.00825	0.00825	0.00825	0.00825	0.00825	0.00825	0.00825	0.00825	0.00825	0.00825	0.00825	0.00825	0.00825	0.00825	0.00825	0.00825	0.00825	0.00825	0.00825	0.00825	0.00825	0.00825	0.00825	0.00825	0.00825	0.00825	0.00825	0.00825	0.00825	0.00825	0.00825	0.00825	0.00825	0.00825	0.00825	0.00825	0.00825	0.00825	0.00825	0.00825	0.00825	0.00825	0.00825	0.00825	0.00825	0.00825	0.00825
0.999718	0.00825	3.33382	0.00825	0.00825	0.00825	0.00825	0.00825	0.00825	0.00825	0.00825	0.00825	0.00825	0.00825	0.00825	0.00825	0.00825	0.00825	0.00825	0.00825	0.00825	0.00825	0.00825	0.00825	0.00825	0.00825	0.00825	0.00825	0.00825	0.00825	0.00825	0.00825	0.00825	0.00825	0.00825	0.00825	0.00825	0.00825	0.00825	0.00825	0.00825	0.00825	0.00825	0.00825	0.00825	0.00825	0.00825	0.00825	0.00825	0.00825
0.999717	0.00825	8.10269	0.00825	0.00825	0.00825	0.00825	0.00825	0.00825	0.00825	0.00825	0.00825	0.00825	0.00825	0.00825	0.00825	0.00825	0.00825	0.00825	0.00825	0.00825	0.00825	0.00825	0.00825	0.00825	0.00825	0.00825	0.00825	0.00825	0.00825	0.00825	0.00825	0.00825	0.00825	0.00825	0.00825	0.00825	0.00825	0.00825	0.00825	0.00825	0.00825	0.00825	0.00825	0.00825	0.00825	0.00825	0.00825	0.00825	0.00825
0.999715	0.00825	3.58666	0.00825	0.00825	0.00825	0.00825	0.00825	0.00825	0.00825	0.00825	0.00825	0.00825	0.00825	0.00825	0.00825	0.00825	0.00825	0.00825	0.00825	0.00825	0.00825	0.00825	0.00825	0.00825	0.00825	0.00825	0.00825	0.00825	0.00825	0.00825	0.00825	0.00825	0.00825	0.00825	0.00825	0.00825	0.00825	0.00825	0.00825	0.00825	0.00825	0.00825	0.00825	0.00825	0.00825	0.00825	0.00825	0.00825	0.00825
0.999714	0.00825	6.33407	0.00825	0.00825	0.00825	0.00825	0.00825	0.00825	0.00825	0.00825	0.00825	0.00825	0.00825	0.00825	0.00825	0.00825	0.00825	0.00825	0.00825	0.00825	0.00825	0.00825	0.00825	0.00825	0.00825	0.00825	0.00825	0.00825	0.00825	0.00825	0.00825	0.00825	0.00825	0.00825	0.00825	0.00825	0.00825	0.00825	0.00825	0.00825	0.00825	0.00825	0.00825	0.00825	0.00825	0.00825	0.00825	0.00825	0.00825
0.999713	0.00825	2.20901	0.00825	0.00825	0.00825	0.00825	0.00825	0.00825	0.00825	0.00825	0.00825	0.00825	0.00825	0.00825	0.00825	0.00825	0.00825	0.00825	0.00825	0.00825	0.00825	0.00825	0.00825	0.00825	0.00825	0.00825	0.00825	0.00825	0.00825	0.00825	0.00825	0.00825	0.00825	0.00825	0.00825	0.00825	0.00825	0.00825	0.00825	0.00825	0.00825	0.00825	0.00825	0.00825	0.00825	0.00825	0.00825	0.00825	0.00825
	1.37797	0.681879	3.58158e-15	1.37797	3.58158e-15	2.83387	3.58158e-15	7.01758	4.47823	7.01758	3.58158e-15	3.58158e-15	2.58151	3.58158e-15	4.47823	3.58158e-15	3.58158e-15	4.47823	3.58158e-15	7.01758	4.47823	3.58158e-15	3.58158e-15	4.47823	3.58158e-15	3.58158e-15	3.58158e-15	2.58151	3.58158e-15	3.58158e-15	3.58158e-15	3.58158e-15	7.01758	7.01758	4.47823	4.47823	2.58151	7.2632	3.58158e-15	2.58151	3.58158e-15	3.58158e-15	2.58151	3.58158e-15	7.01758	7.01758	3.58158e-15	3.58158e-15	3.58158e-15
[truncated: 117 more columns]

## Sheet: Niche vol.
		There are up to 128 species in community, their niches in columns CF-HC
		However, the columns C-L describe changes that can compass 512 niches (this is a(t) matrix).
		C-matrix is found in O10-BZ16 and in O22-BZ28
IVS[a(t)]=	[	1	1	1	1	1	1	1	]
													ID	1	2	3	4	5	6	7	8	9	10	11	12	13	14	15	16	17	18	19	20	21	22	23	24	25	26	27	28	29	30	31	32	33	34	35	36
Cycle t =>	0	1	2	4	8	16	32	64	128	256	512		Binary	0	1	10	11	100	101	110	111	1000	1001	1010	1011	1100	1101	1110	1111	10000	10001	10010	10011	10100	10101	10110	10111	11000	11001	11010	11011	11100	11101	11110	11111	100000	100001	100010	100011
time	a0	a1	a2	a3	a4	a5	a6	a7	a8	a9	a10		Name	S-000000	S-000001	S-000010	S-000011	S-000100	S-000101	S-000110	S-000111	S-001000	S-001001	S-001010	S-001011	S-001100	S-001101	S-001110	S-001111	S-010000	S-010001	S-010010	S-010011	S-010100	S-010101	S-010110	S-010111	S-011000	S-011001	S-011010	S-011011	S-011100	S-011101	S-011110	S-011111	S-100000	S-100001	S-100010	S-100011
1	1	1	1	1	1	1	1	1	1	1	-1		c1	-1	1	-1	1	-1	1	-1	1	-1	1	-1	1	-1	1	-1	1	-1	1	-1	1	-1	1	-1	1	-1	1	-1	1	-1	1	-1	1	-1	1	-1	1
2	1	-1	1	1	1	1	1	1	1	1	-1		c2	-1	-1	1	1	-1	-1	1	1	-1	-1	1	1	-1	-1	1	1	-1	-1	1	1	-1	-1	1	1	-1	-1	1	1	-1	-1	1	1	-1	-1	1	1
3	1	-1	-1	1	1	1	1	1	1	1	-1		c3	-1	-1	-1	-1	1	1	1	1	-1	-1	-1	-1	1	1	1	1	-1	-1	-1	-1	1	1	1	1	-1	-1	-1	-1	1	1	1	1	-1	-1	-1	-1
4	-1	1	-1	1	1	1	1	1	1	1	-1		c4	-1	-1	-1	-1	-1	-1	-1	-1	1	1	1	1	1	1	1	1	-1	-1	-1	-1	-1	-1	-1	-1	1	1	1	1	1	1	1	1	-1	-1	-1	-1
5	-1	-1	-1	1	1	1	1	1	1	1	-1		c5	-1	-1	-1	-1	-1	-1	-1	-1	-1	-1	-1	-1	-1	-1	-1	-1	1	1	1	1	1	1	1	1	1	1	1	1	1	1	1	1	-1	-1	-1	-1
6	-1	-1	-1	1	1	1	1	1	1	1	-1		c6	-1	-1	-1	-1	-1	-1	-1	-1	-1	-1	-1	-1	-1	-1	-1	-1	-1	-1	-1	-1	-1	-1	-1	-1	-1	-1	-1	-1	-1	-1	-1	-1	1	1	1	1
7	1	1	1	1	1	1	1	1	1	1	-1		c7	-1	-1	-1	-1	-1	-1	-1	-1	-1	-1	-1	-1	-1	-1	-1	-1	-1	-1	-1	-1	-1	-1	-1	-1	-1	-1	-1	-1	-1	-1	-1	-1	-1	-1	-1	-1
8	-1	-1	1	1	1	1	1	1	1	1	-1		Extra
9	-1	-1	1	1	-1	1	1	1	1	1	-1
10	1	1	1	1	-1	1	1	1	1	1	-1			65	66	67	68	69	70	71	72	73	74	75	76	77	78	79	80	81	82	83	84	85	86	87	88	89	90	91	92	93	94	95	96	97	98	99	100
11	1	-1	-1	1	-1	1	1	1	1	1	-1			0	1	10	11	100	101	110	111	1000	1001	1010	1011	1100	1101	1110	1111	10000	10001	10010	10011	10100	10101	10110	10111	11000	11001	11010	11011	11100	11101	11110	11111	100000	100001	100010	100011
12	1	1	-1	1	-1	1	1	1	1	1	-1			S-000000	S-000001	S-000010	S-000011	S-000100	S-000101	S-000110	S-000111	S-001000	S-001001	S-001010	S-001011	S-001100	S-001101	S-001110	S-001111	S-010000	S-010001	S-010010	S-010011	S-010100	S-010101	S-010110	S-010111	S-011000	S-011001	S-011010	S-011011	S-011100	S-011101	S-011110	S-011111	S-100000	S-100001	S-100010	S-100011
13	-1	1	1	1	-1	1	1	1	1	1	-1			-1	1	-1	1	-1	1	-1	1	-1	1	-1	1	-1	1	-1	1	-1	1	-1	1	-1	1	-1	1	-1	1	-1	1	-1	1	-1	1	-1	1	-1	1
14	-1	1	1	1	-1	1	1	1	1	1	-1			-1	-1	1	1	-1	-1	1	1	-1	-1	1	1	-1	-1	1	1	-1	-1	1	1	-1	-1	1	1	-1	-1	1	1	-1	-1	1	1	-1	-1	1	1
15	1	1	1	1	-1	1	1	1	1	1	-1			-1	-1	-1	-1	1	1	1	1	-1	-1	-1	-1	1	1	1	1	-1	-1	-1	-1	1	1	1	1	-1	-1	-1	-1	1	1	1	1	-1	-1	-1	-1
16	-1	-1	1	1	-1	1	1	1	1	1	-1			-1	-1	-1	-1	-1	-1	-1	-1	1	1	1	1	1	1	1	1	-1	-1	-1	-1	-1	-1	-1	-1	1	1	1	1	1	1	1	1	-1	-1	-1	-1
17	-1	-1	-1	-1	-1	1	1	1	1	1	-1			-1	-1	-1	-1	-1	-1	-1	-1	-1	-1	-1	-1	-1	-1	-1	-1	1	1	1	1	1	1	1	1	1	1	1	1	1	1	1	1	-1	-1	-1	-1
18	1	-1	-1	-1	-1	1	1	1	1	1	-1			-1	-1	-1	-1	-1	-1	-1	-1	-1	-1	-1	-1	-1	-1	-1	-1	-1	-1	-1	-1	-1	-1	-1	-1	-1	-1	-1	-1	-1	-1	-1	-1	1	1	1	1
19	-1	1	1	-1	-1	1	1	1	1	1	-1			1	1	1	1	1	1	1	1	1	1	1	1	1	1	1	1	1	1	1	1	1	1	1	1	1	1	1	1	1	1	1	1	1	1	1	1
20	1	-1	1	-1	-1	1	1	1	1	1	-1
21	-1	-1	-1	-1	-1	1	1	1	1	1	-1
22	1	1	-1	-1	-1	1	1	1	1	1	-1
23	1	-1	1	-1	-1	1	1	1	1	1	-1
24	-1	-1	1	-1	-1	1	1	1	1	1	-1
25	-1	-1	-1	-1	-1	1	1	1	1	1	-1
26	-1	-1	-1	-1	-1	1	1	1	1	1	-1
27	1	-1	1	-1	-1	1	1	1	1	1	-1
28	1	-1	1	-1	-1	1	1	1	1	1	-1
29	1	1	1	1	-1	1	1	1	1	1	-1
30	-1	-1	1	1	-1	1	1	1	1	1	-1
31	-1	-1	-1	1	-1	1	1	1	1	1	-1
32	-1	-1	-1	1	-1	1	1	1	1	1	-1
33	-1	1	-1	-1	1	1	1	1	1	1	-1
34	-1	1	-1	-1	1	1	1	1	1	1	-1
35	-1	-1	1	-1	1	1	1	1	1	1	-1
36	-1	1	1	-1	1	1	1	1	1	1	-1
37	-1	-1	1	-1	1	1	1	1	1	1	-1
38	-1	1	1	-1	1	1	1	1	1	1	-1
39	1	1	1	-1	1	1	1	1	1	1	-1
40	-1	-1	1	-1	1	1	1	1	1	1	-1
41	-1	-1	-1	-1	-1	1	1	1	1	1	-1
42	-1	1	-1	-1	-1	1	1	1	1	1	-1
43	1	-1	-1	-1	-1	1	1	1	1	1	-1
44	1	1	-1	-1	-1	1	1	1	1	1	-1
45	1	-1	-1	-1	-1	1	1	1	1	1	-1
46	1	-1	-1	-1	-1	1	1	1	1	1	-1
47	1	1	1	-1	-1	1	1	1	1	1	-1
48	-1	-1	1	-1	-1	1	1	1	1	1	-1
49	-1	-1	-1	-1	1	1	1	1	1	1	-1
50	1	1	-1	-1	1	1	1	1	1	1	-1
51	1	1	1	-1	1	1	1	1	1	1	-1
52	1	1	1	-1	1	1	1	1	1	1	-1
53	-1	-1	-1	-1	1	1	1	1	1	1	-1
54	-1	-1	-1	-1	1	1	1	1	1	1	-1
55	-1	1	-1	-1	1	1	1	1	1	1	-1
56	1	-1	-1	-1	1	1	1	1	1	1	-1
57	-1	-1	-1	-1	-1	1	1	1	1	1	-1
58	-1	1	-1	-1	-1	1	1	1	1	1	-1
59	-1	-1	1	-1	-1	1	1	1	1	1	-1
60	1	1	1	-1	-1	1	1	1	1	1	-1
61	1	1	-1	-1	-1	1	1	1	1	1	-1
62	1	1	-1	-1	-1	1	1	1	1	1	-1
63	-1	-1	-1	-1	-1	1	1	1	1	1	-1
64	1	-1	-1	-1	-1	1	1	1	1	1	-1
65	-1	-1	-1	-1	-1	1	1	-1	1	1	-1
66	1	1	-1	-1	-1	1	1	-1	1	1	-1
67	1	1	1	-1	-1	1	1	-1	1	1	-1
68	1	-1	1	-1	-1	1	1	-1	1	1	-1
69	1	-1	1	1	-1	1	1	-1	1	1	-1
70	1	1	1	1	-1	1	1	-1	1	1	-1
71	1	1	-1	1	-1	1	1	-1	1	1	-1
72	-1	-1	-1	1	-1	1	1	-1	1	1	-1
73	1	-1	1	1	-1	1	1	-1	1	1	-1
74	-1	1	1	1	-1	1	1	-1	1	1	-1
75	1	1	1	1	-1	1	1	-1	1	1	-1
76	-1	1	1	1	-1	1	1	-1	1	1	-1
77	1	1	-1	-1	-1	1	1	-1	1	1	-1
78	-1	-1	-1	-1	-1	1	1	-1	1	1	-1
79	1	-1	1	-1	-1	1	1	-1	1	1	-1
80	-1	-1	1	-1	-1	1	1	-1	1	1	-1
81	1	-1	-1	1	1	1	1	-1	1	1	-1
82	-1	-1	-1	1	1	1	1	-1	1	1	-1
83	1	-1	-1	1	1	1	1	-1	1	1	-1
84	-1	1	-1	1	1	1	1	-1	1	1	-1
85	1	1	-1	1	1	1	1	-1	1	1	-1
86	-1	1	-1	1	1	1	1	-1	1	1	-1
87	-1	1	-1	1	1	1	1	-1	1	1	-1
88	-1	-1	-1	1	1	1	1	-1	1	1	-1
89	-1	1	-1	-1	1	1	1	-1	1	1	-1
90	1	1	-1	-1	1	1	1	-1	1	1	-1
91	-1	-1	-1	-1	1	1	1	-1	1	1	-1
92	1	-1	-1	-1	1	1	1	-1	1	1	-1
93	1	1	1	1	1	1	1	-1	1	1	-1
94	-1	-1	1	1	1	1	1	-1	1	1	-1
95	1	1	1	1	1	1	1	-1	1	1	-1
96	-1	-1	1	1	1	1	1	-1	1	1	-1
97	-1	-1	-1	-1	-1	-1	-1	-1	1	1	-1
98	-1	1	-1	-1	-1	-1	-1	-1	1	1	-1
99	1	-1	-1	-1	-1	-1	-1	-1	1	1	-1
100	-1	1	-1	-1	-1	-1	-1	-1	1	1	-1
101	1	-1	-1	1	-1	-1	-1	-1	1	1	-1
102	1	1	-1	1	-1	-1	-1	-1	1	1	-1
103	1	1	1	1	-1	-1	-1	-1	1	1	-1
104	-1	-1	1	1	-1	-1	-1	-1	1	1	-1
105	1	-1	-1	-1	1	-1	-1	-1	1	1	-1
106	-1	-1	-1	-1	1	-1	-1	-1	1	1	-1
107	1	-1	-1	-1	1	-1	-1	-1	1	1	-1
108	-1	-1	-1	-1	1	-1	-1	-1	1	1	-1
109	-1	-1	-1	-1	1	-1	-1	-1	1	1	-1
110	1	-1	-1	-1	1	-1	-1	-1	1	1	-1
111	1	1	-1	-1	1	-1	-1	-1	1	1	-1
112	-1	-1	-1	-1	1	-1	-1	-1	1	1	-1
113	-1	1	1	1	-1	-1	-1	-1	1	1	-1
114	-1	1	1	1	-1	-1	-1	-1	1	1	-1
115	1	-1	-1	1	-1	-1	-1	-1	1	1	-1
116	1	1	-1	1	-1	-1	-1	-1	1	1	-1
117	1	-1	1	1	-1	-1	-1	-1	1	1	-1
118	-1	-1	1	1	-1	-1	-1	-1	1	1	-1
119	-1	-1	-1	1	-1	-1	-1	-1	1	1	-1
120	1	1	-1	1	-1	-1	-1	-1	1	1	-1
121	1	-1	1	1	-1	-1	-1	-1	1	1	-1
122	-1	-1	1	1	-1	-1	-1	-1	1	1	-1
123	1	1	-1	1	-1	-1	-1	-1	1	1	-1
124	1	-1	-1	1	-1	-1	-1	-1	1	1	-1
125	1	-1	1	1	-1	-1	-1	-1	1	1	-1
126	-1	-1	1	1	-1	-1	-1	-1	1	1	-1
127	1	1	1	1	-1	-1	-1	-1	1	1	-1
128	-1	1	1	1	-1	-1	-1	-1	1	1	-1
129	1	-1	-1	1	-1	-1	-1	1	-1	1	-1
130	1	1	-1	1	-1	-1	-1	1	-1	1	-1
131	1	1	-1	1	-1	-1	-1	1	-1	1	-1
132	1	1	-1	1	-1	-1	-1	1	-1	1	-1
133	-1	-1	-1	-1	-1	-1	-1	1	-1	1	-1
134	-1	-1	-1	-1	-1	-1	-1	1	-1	1	-1
135	-1	-1	1	-1	-1	-1	-1	1	-1	1	-1
136	1	1	1	-1	-1	-1	-1	1	-1	1	-1
137	1	1	-1	1	-1	-1	-1	1	-1	1	-1
138	1	-1	-1	1	-1	-1	-1	1	-1	1	-1
139	-1	1	1	1	-1	-1	-1	1	-1	1	-1
140	-1	1	1	1	-1	-1	-1	1	-1	1	-1
141	-1	-1	1	1	-1	-1	-1	1	-1	1	-1
142	1	-1	1	1	-1	-1	-1	1	-1	1	-1
143	-1	-1	-1	1	-1	-1	-1	1	-1	1	-1
144	1	1	-1	1	-1	-1	-1	1	-1	1	-1
145	1	1	1	1	1	-1	-1	1	-1	1	-1
146	1	1	1	1	1	-1	-1	1	-1	1	-1
147	1	1	1	1	1	-1	-1	1	-1	1	-1
148	-1	1	1	1	1	-1	-1	1	-1	1	-1
149	-1	1	1	1	1	-1	-1	1	-1	1	-1
150	1	-1	1	1	1	-1	-1	1	-1	1	-1
151	-1	1	1	1	1	-1	-1	1	-1	1	-1
152	1	1	1	1	1	-1	-1	1	-1	1	-1
153	1	-1	1	1	-1	-1	-1	1	-1	1	-1
154	-1	1	1	1	-1	-1	-1	1	-1	1	-1
155	-1	-1	-1	1	-1	-1	-1	1	-1	1	-1
156	-1	-1	-1	1	-1	-1	-1	1	-1	1	-1
157	1	-1	1	1	-1	-1	-1	1	-1	1	-1
158	-1	1	1	1	-1	-1	-1	1	-1	1	-1
159	1	1	1	1	-1	-1	-1	1	-1	1	-1
160	1	1	1	1	-1	-1	-1	1	-1	1	-1
161	1	-1	1	-1	1	1	1	1	-1	1	-1
162	1	1	1	-1	1	1	1	1	-1	1	-1
163	-1	1	-1	-1	1	1	1	1	-1	1	-1
164	1	-1	-1	-1	1	1	1	1	-1	1	-1
165	1	1	-1	-1	1	1	1	1	-1	1	-1
166	1	-1	-1	-1	1	1	1	1	-1	1	-1
167	1	1	-1	-1	1	1	1	1	-1	1	-1
168	1	-1	-1	-1	1	1	1	1	-1	1	-1
169	-1	1	-1	1	-1	1	1	1	-1	1	-1
170	1	1	-1	1	-1	1	1	1	-1	1	-1
171	1	-1	1	1	-1	1	1	1	-1	1	-1
172	1	-1	1	1	-1	1	1	1	-1	1	-1
173	1	1	-1	1	-1	1	1	1	-1	1	-1
174	-1	1	-1	1	-1	1	1	1	-1	1	-1
175	-1	-1	1	1	-1	1	1	1	-1	1	-1
176	1	-1	1	1	-1	1	1	1	-1	1	-1
177	1	-1	1	-1	-1	1	1	1	-1	1	-1
178	1	-1	1	-1	-1	1	1	1	-1	1	-1
179	-1	-1	1	-1	-1	1	1	1	-1	1	-1
180	-1	1	1	-1	-1	1	1	1	-1	1	-1
181	-1	1	-1	1	-1	1	1	1	-1	1	-1
182	1	-1	-1	1	-1	1	1	1	-1	1	-1
183	-1	1	1	1	-1	1	1	1	-1	1	-1
184	-1	-1	1	1	-1	1	1	1	-1	1	-1
185	1	-1	1	1	-1	1	1	1	-1	1	-1
186	-1	1	1	1	-1	1	1	1	-1	1	-1
187	1	1	1	1	-1	1	1	1	-1	1	-1
188	1	1	1	1	-1	1	1	1	-1	1	-1
189	1	1	-1	1	-1	1	1	1	-1	1	-1
190	-1	1	-1	1	-1	1	1	1	-1	1	-1
191	1	1	-1	1	-1	1	1	1	-1	1	-1
192	1	1	-1	1	-1	1	1	1	-1	1	-1
193	1	1	-1	-1	1	1	-1	1	-1	1	-1
194	-1	1	-1	-1	1	1	-1	1	-1	1	-1
195	1	-1	1	-1	1	1	-1	1	-1	1	-1
196	1	1	1	-1	1	1	-1	1	-1	1	-1
197	-1	-1	-1	1	1	1	-1	1	-1	1	-1
198	-1	-1	-1	1	1	1	-1	1	-1	1	-1
199	-1	1	-1	1	1	1	-1	1	-1	1	-1
200	1	-1	-1	1	1	1	-1	1	-1	1	-1
201	1	-1	1	1	-1	1	-1	1	-1	1	-1
202	-1	1	1	1	-1	1	-1	1	-1	1	-1
203	1	-1	-1	1	-1	1	-1	1	-1	1	-1
204	-1	1	-1	1	-1	1	-1	1	-1	1	-1
205	-1	-1	-1	-1	-1	1	-1	1	-1	1	-1
206	-1	-1	-1	-1	-1	1	-1	1	-1	1	-1
207	1	1	1	-1	-1	1	-1	1	-1	1	-1
208	-1	-1	1	-1	-1	1	-1	1	-1	1	-1
209	1	1	-1	1	1	1	-1	1	-1	1	-1
210	1	1	-1	1	1	1	-1	1	-1	1	-1
211	1	1	1	1	1	1	-1	1	-1	1	-1
212	1	-1	1	1	1	1	-1	1	-1	1	-1
213	1	1	1	1	1	1	-1	1	-1	1	-1
214	-1	-1	1	1	1	1	-1	1	-1	1	-1
215	1	-1	-1	1	1	1	-1	1	-1	1	-1
216	-1	-1	-1	1	1	1	-1	1	-1	1	-1
217	1	1	-1	-1	1	1	-1	1	-1	1	-1
218	1	-1	-1	-1	1	1	-1	1	-1	1	-1
219	1	-1	1	-1	1	1	-1	1	-1	1	-1
220	1	1	1	-1	1	1	-1	1	-1	1	-1
221	-1	-1	1	1	1	1	-1	1	-1	1	-1
222	1	1	1	1	1	1	-1	1	-1	1	-1
223	1	-1	1	1	1	1	-1	1	-1	1	-1
224	-1	1	1	1	1	1	-1	1	-1	1	-1
225	-1	-1	-1	1	-1	-1	1	1	-1	1	-1
226	-1	-1	-1	1	-1	-1	1	1	-1	1	-1
227	1	-1	-1	1	-1	-1	1	1	-1	1	-1
228	-1	-1	-1	1	-1	-1	1	1	-1	1	-1
229	1	1	1	-1	-1	-1	1	1	-1	1	-1
230	1	-1	1	-1	-1	-1	1	1	-1	1	-1
231	1	-1	-1	-1	-1	-1	1	1	-1	1	-1
232	-1	1	-1	-1	-1	-1	1	1	-1	1	-1
233	1	1	-1	1	-1	-1	1	1	-1	1	-1
234	-1	-1	-1	1	-1	-1	1	1	-1	1	-1
235	-1	-1	1	1	-1	-1	1	1	-1	1	-1
236	1	-1	1	1	-1	-1	1	1	-1	1	-1
237	1	-1	1	-1	-1	-1	1	1	-1	1	-1
238	-1	-1	1	-1	-1	-1	1	1	-1	1	-1
239	1	1	1	-1	-1	-1	1	1	-1	1	-1
240	-1	-1	1	-1	-1	-1	1	1	-1	1	-1
241	1	1	1	1	-1	1	1	1	-1	1	-1
242	1	-1	1	1	-1	1	1	1	-1	1	-1
243	1	-1	-1	1	-1	1	1	1	-1	1	-1
244	1	-1	-1	1	-1	1	1	1	-1	1	-1
245	1	-1	-1	1	-1	1	1	1	-1	1	-1
246	-1	1	-1	1	-1	1	1	1	-1	1	-1
247	-1	-1	-1	1	-1	1	1	1	-1	1	-1
248	1	-1	-1	1	-1	1	1	1	-1	1	-1
249	1	-1	-1	1	1	1	1	1	-1	1	-1
250	-1	1	-1	1	1	1	1	1	-1	1	-1
251	-1	1	-1	1	1	1	1	1	-1	1	-1
252	1	1	-1	1	1	1	1	1	-1	1	-1
253	1	-1	-1	1	1	1	1	1	-1	1	-1
254	-1	-1	-1	1	1	1	1	1	-1	1	-1
255	-1	1	-1	1	1	1	1	1	-1	1	-1
256	-1	-1	-1	1	1	1	1	1	-1	1	-1
257	1	-1	1	1	-1	1	-1	-1	1	1	-1
258	-1	-1	1	1	-1	1	-1	-1	1	1	-1
259	1	-1	1	1	-1	1	-1	-1	1	1	-1
260	-1	1	1	1	-1	1	-1	-1	1	1	-1
261	1	-1	-1	1	-1	1	-1	-1	1	1	-1
262	-1	-1	-1	1	-1	1	-1	-1	1	1	-1
263	1	1	-1	1	-1	1	-1	-1	1	1	-1
264	1	-1	-1	1	-1	1	-1	-1	1	1	-1
265	-1	1	1	-1	1	1	-1	-1	1	1	-1
266	1	1	1	-1	1	1	-1	-1	1	1	-1
267	1	1	1	-1	1	1	-1	-1	1	1	-1
268	1	1	1	-1	1	1	-1	-1	1	1	-1
269	-1	-1	-1	1	1	1	-1	-1	1	1	-1
270	1	-1	-1	1	1	1	-1	-1	1	1	-1
271	-1	1	1	1	1	1	-1	-1	1	1	-1
272	-1	1	1	1	1	1	-1	-1	1	1	-1
273	-1	1	1	-1	-1	1	-1	-1	1	1	-1
274	-1	-1	1	-1	-1	1	-1	-1	1	1	-1
275	1	1	-1	-1	-1	1	-1	-1	1	1	-1
276	-1	1	-1	-1	-1	1	-1	-1	1	1	-1
277	1	1	-1	1	-1	1	-1	-1	1	1	-1
278	1	1	-1	1	-1	1	-1	-1	1	1	-1
279	1	1	-1	1	-1	1	-1	-1	1	1	-1
280	-1	-1	-1	1	-1	1	-1	-1	1	1	-1
281	1	-1	-1	-1	1	1	-1	-1	1	1	-1
282	1	1	-1	-1	1	1	-1	-1	1	1	-1
283	1	1	-1	-1	1	1	-1	-1	1	1	-1
284	-1	1	-1	-1	1	1	-1	-1	1	1	-1
285	-1	1	-1	1	1	1	-1	-1	1	1	-1
286	-1	-1	-1	1	1	1	-1	-1	1	1	-1
287	1	1	-1	1	1	1	-1	-1	1	1	-1
288	1	1	-1	1	1	1	-1	-1	1	1	-1
289	-1	-1	1	1	1	1	1	-1	1	1	-1
290	-1	1	1	1	1	1	1	-1	1	1	-1
291	-1	-1	-1	1	1	1	1	-1	1	1	-1
292	1	1	-1	1	1	1	1	-1	1	1	-1
293	-1	1	-1	1	1	1	1	-1	1	1	-1
294	-1	-1	-1	1	1	1	1	-1	1	1	-1
295	-1	-1	-1	1	1	1	1	-1	1	1	-1
296	1	-1	-1	1	1	1	1	-1	1	1	-1
297	1	-1	-1	-1	-1	1	1	-1	1	1	-1
298	1	1	-1	-1	-1	1	1	-1	1	1	-1
299	-1	1	1	-1	-1	1	1	-1	1	1	-1
300	-1	1	1	-1	-1	1	1	-1	1	1	-1
301	1	-1	1	-1	-1	1	1	-1	1	1	-1
302	-1	-1	1	-1	-1	1	1	-1	1	1	-1
303	-1	-1	-1	-1	-1	1	1	-1	1	1	-1
304	1	-1	-1	-1	-1	1	1	-1	1	1	-1
305	1	1	1	1	1	1	1	-1	1	1	-1
306	1	-1	1	1	1	1	1	-1	1	1	-1
307	-1	1	-1	1	1	1	1	-1	1	1	-1
308	1	-1	-1	1	1	1	1	-1	1	1	-1
309	1	1	-1	1	1	1	1	-1	1	1	-1
310	1	-1	-1	1	1	1	1	-1	1	1	-1
311	-1	1	1	1	1	1	1	-1	1	1	-1
312	-1	1	1	1	1	1	1	-1	1	1	-1
313	-1	1	1	-1	1	1	1	-1	1	1	-1
314	1	1	1	-1	1	1	1	-1	1	1	-1
315	1	-1	-1	-1	1	1	1	-1	1	1	-1
316	1	-1	-1	-1	1	1	1	-1	1	1	-1
317	-1	1	1	1	1	1	1	-1	1	1	-1
318	-1	1	1	1	1	1	1	-1	1	1	-1
319	-1	1	-1	1	1	1	1	-1	1	1	-1
320	1	1	-1	1	1	1	1	-1	1	1	-1
321	1	-1	1	1	-1	-1	1	-1	1	1	-1
322	-1	-1	1	1	-1	-1	1	-1	1	1	-1
323	1	1	-1	1	-1	-1	1	-1	1	1	-1
324	-1	-1	-1	1	-1	-1	1	-1	1	1	-1
325	-1	-1	-1	-1	-1	-1	1	-1	1	1	-1
326	-1	-1	-1	-1	-1	-1	1	-1	1	1	-1
327	1	1	-1	-1	-1	-1	1	-1	1	1	-1
328	1	-1	-1	-1	-1	-1	1	-1	1	1	-1
329	-1	1	-1	-1	1	-1	1	-1	1	1	-1
330	-1	-1	-1	-1	1	-1	1	-1	1	1	-1
331	1	-1	-1	-1	1	-1	1	-1	1	1	-1
332	1	1	-1	-1	1	-1	1	-1	1	1	-1
333	-1	1	-1	1	1	-1	1	-1	1	1	-1
334	-1	1	-1	1	1	-1	1	-1	1	1	-1
335	1	1	-1	1	1	-1	1	-1	1	1	-1
336	1	-1	-1	1	1	-1	1	-1	1	1	-1
337	1	1	1	-1	-1	1	1	-1	1	1	-1
338	-1	1	1	-1	-1	1	1	-1	1	1	-1
339	-1	-1	-1	-1	-1	1	1	-1	1	1	-1
340	1	1	-1	-1	-1	1	1	-1	1	1	-1
341	1	-1	1	1	-1	1	1	-1	1	1	-1
342	-1	-1	1	1	-1	1	1	-1	1	1	-1
343	1	-1	-1	1	-1	1	1	-1	1	1	-1
344	1	1	-1	1	-1	1	1	-1	1	1	-1
345	-1	1	-1	1	1	1	1	-1	1	1	-1
346	1	-1	-1	1	1	1	1	-1	1	1	-1
347	-1	1	-1	1	1	1	1	-1	1	1	-1
348	-1	1	-1	1	1	1	1	-1	1	1	-1
349	1	1	1	-1	1	1	1	-1	1	1	-1
350	1	-1	1	-1	1	1	1	-1	1	1	-1
351	1	-1	-1	-1	1	1	1	-1	1	1	-1
352	-1	-1	-1	-1	1	1	1	-1	1	1	-1
353	1	1	-1	1	1	-1	-1	-1	1	1	-1
354	-1	1	-1	1	1	-1	-1	-1	1	1	-1
355	1	-1	1	1	1	-1	-1	-1	1	1	-1
356	-1	1	1	1	1	-1	-1	-1	1	1	-1
357	-1	-1	1	1	1	-1	-1	-1	1	1	-1
358	-1	-1	1	1	1	-1	-1	-1	1	1	-1
359	1	1	-1	1	1	-1	-1	-1	1	1	-1
360	1	1	-1	1	1	-1	-1	-1	1	1	-1
361	1	-1	1	1	-1	-1	-1	-1	1	1	-1
362	1	1	1	1	-1	-1	-1	-1	1	1	-1
363	1	1	-1	1	-1	-1	-1	-1	1	1	-1
364	1	1	-1	1	-1	-1	-1	-1	1	1	-1
365	1	1	-1	1	-1	-1	-1	-1	1	1	-1
366	-1	1	-1	1	-1	-1	-1	-1	1	1	-1
367	-1	-1	-1	1	-1	-1	-1	-1	1	1	-1
368	1	1	-1	1	-1	-1	-1	-1	1	1	-1
369	-1	1	1	1	1	1	-1	-1	1	1	-1
370	-1	-1	1	1	1	1	-1	-1	1	1	-1
371	-1	-1	1	1	1	1	-1	-1	1	1	-1
372	1	-1	1	1	1	1	-1	-1	1	1	-1
373	1	-1	-1	1	1	1	-1	-1	1	1	-1
374	-1	1	-1	1	1	1	-1	-1	1	1	-1
375	-1	1	1	1	1	1	-1	-1	1	1	-1
376	-1	-1	1	1	1	1	-1	-1	1	1	-1
377	-1	1	1	-1	1	1	-1	-1	1	1	-1
378	-1	1	1	-1	1	1	-1	-1	1	1	-1
379	1	1	-1	-1	1	1	-1	-1	1	1	-1
380	1	1	-1	-1	1	1	-1	-1	1	1	-1
381	1	-1	-1	1	1	1	-1	-1	1	1	-1
382	-1	1	-1	1	1	1	-1	-1	1	1	-1
383	-1	-1	-1	1	1	1	-1	-1	1	1	-1
384	1	1	-1	1	1	1	-1	-1	1	1	-1
385	1	-1	-1	-1	1	-1	-1	-1	-1	1	-1
386	-1	-1	-1	-1	1	-1	-1	-1	-1	1	-1
387	1	-1	1	-1	1	-1	-1	-1	-1	1	-1
388	1	-1	1	-1	1	-1	-1	-1	-1	1	-1
389	-1	-1	-1	1	1	-1	-1	-1	-1	1	-1
390	1	1	-1	1	1	-1	-1	-1	-1	1	-1
391	-1	1	1	1	1	-1	-1	-1	-1	1	-1
392	1	1	1	1	1	-1	-1	-1	-1	1	-1
393	1	1	-1	1	1	-1	-1	-1	-1	1	-1
394	1	-1	-1	1	1	-1	-1	-1	-1	1	-1
395	1	-1	1	1	1	-1	-1	-1	-1	1	-1
396	-1	1	1	1	1	-1	-1	-1	-1	1	-1
397	-1	1	1	1	1	-1	-1	-1	-1	1	-1
398	-1	1	1	1	1	-1	-1	-1	-1	1	-1
399	-1	-1	1	1	1	-1	-1	-1	-1	1	-1
400	-1	-1	1	1	1	-1	-1	-1	-1	1	-1
401	1	-1	1	-1	1	-1	-1	-1	-1	1	-1
402	1	1	1	-1	1	-1	-1	-1	-1	1	-1
403	-1	-1	1	-1	1	-1	-1	-1	-1	1	-1
404	1	-1	1	-1	1	-1	-1	-1	-1	1	-1
405	1	1	1	-1	1	-1	-1	-1	-1	1	-1
406	-1	-1	1	-1	1	-1	-1	-1	-1	1	-1
407	1	-1	1	-1	1	-1	-1	-1	-1	1	-1
408	-1	1	1	-1	1	-1	-1	-1	-1	1	-1
409	1	-1	1	1	-1	-1	-1	-1	-1	1	-1
410	-1	-1	1	1	-1	-1	-1	-1	-1	1	-1
411	-1	-1	-1	1	-1	-1	-1	-1	-1	1	-1
412	-1	-1	-1	1	-1	-1	-1	-1	-1	1	-1
413	1	-1	1	1	-1	-1	-1	-1	-1	1	-1
414	-1	-1	1	1	-1	-1	-1	-1	-1	1	-1
415	-1	1	1	1	-1	-1	-1	-1	-1	1	-1
416	-1	1	1	1	-1	-1	-1	-1	-1	1	-1
417	1	-1	-1	1	1	1	-1	-1	-1	1	-1
418	-1	-1	-1	1	1	1	-1	-1	-1	1	-1
419	-1	1	-1	1	1	1	-1	-1	-1	1	-1
420	1	-1	-1	1	1	1	-1	-1	-1	1	-1
421	1	-1	1	-1	1	1	-1	-1	-1	1	-1
422	-1	1	1	-1	1	1	-1	-1	-1	1	-1
423	-1	1	-1	-1	1	1	-1	-1	-1	1	-1
424	-1	1	-1	-1	1	1	-1	-1	-1	1	-1
425	-1	-1	-1	-1	1	1	-1	-1	-1	1	-1
426	1	-1	-1	-1	1	1	-1	-1	-1	1	-1
427	1	1	-1	-1	1	1	-1	-1	-1	1	-1
428	1	1	-1	-1	1	1	-1	-1	-1	1	-1
429	1	-1	1	1	1	1	-1	-1	-1	1	-1
430	1	-1	1	1	1	1	-1	-1	-1	1	-1
431	1	-1	1	1	1	1	-1	-1	-1	1	-1
432	-1	-1	1	1	1	1	-1	-1	-1	1	-1
433	-1	-1	-1	-1	-1	1	-1	-1	-1	1	-1
434	-1	-1	-1	-1	-1	1	-1	-1	-1	1	-1
435	-1	1	-1	-1	-1	1	-1	-1	-1	1	-1
436	-1	-1	-1	-1	-1	1	-1	-1	-1	1	-1
437	1	-1	-1	1	-1	1	-1	-1	-1	1	-1
438	-1	1	-1	1	-1	1	-1	-1	-1	1	-1
439	1	-1	-1	1	-1	1	-1	-1	-1	1	-1
440	-1	-1	-1	1	-1	1	-1	-1	-1	1	-1
441	1	-1	-1	1	1	1	-1	-1	-1	1	-1
442	-1	-1	-1	1	1	1	-1	-1	-1	1	-1
443	1	-1	-1	1	1	1	-1	-1	-1	1	-1
444	1	-1	-1	1	1	1	-1	-1	-1	1	-1
445	-1	-1	-1	-1	1	1	-1	-1	-1	1	-1
446	-1	1	-1	-1	1	1	-1	-1	-1	1	-1
447	-1	1	-1	-1	1	1	-1	-1	-1	1	-1
448	-1	1	-1	-1	1	1	-1	-1	-1	1	-1
449	-1	1	-1	1	1	1	-1	1	-1	1	-1
450	1	-1	-1	1	1	1	-1	1	-1	1	-1
451	-1	-1	1	1	1	1	-1	1	-1	1	-1
452	-1	-1	1	1	1	1	-1	1	-1	1	-1
453	1	-1	-1	-1	1	1	-1	1	-1	1	-1
454	1	-1	-1	-1	1	1	-1	1	-1	1	-1
455	-1	1	-1	-1	1	1	-1	1	-1	1	-1
456	-1	1	-1	-1	1	1	-1	1	-1	1	-1
457	1	1	1	1	1	1	-1	1	-1	1	-1
458	1	-1	1	1	1	1	-1	1	-1	1	-1
459	1	1	-1	1	1	1	-1	1	-1	1	-1
460	1	1	-1	1	1	1	-1	1	-1	1	-1
461	-1	-1	1	1	1	1	-1	1	-1	1	-1
462	1	1	1	1	1	1	-1	1	-1	1	-1
463	1	-1	-1	1	1	1	-1	1	-1	1	-1
464	1	1	-1	1	1	1	-1	1	-1	1	-1
465	-1	-1	-1	1	-1	1	-1	1	-1	1	-1
466	1	1	-1	1	-1	1	-1	1	-1	1	-1
467	-1	-1	1	1	-1	1	-1	1	-1	1	-1
468	1	-1	1	1	-1	1	-1	1	-1	1	-1
469	-1	-1	1	-1	-1	1	-1	1	-1	1	-1
470	-1	-1	1	-1	-1	1	-1	1	-1	1	-1
471	-1	-1	1	-1	-1	1	-1	1	-1	1	-1
472	-1	1	1	-1	-1	1	-1	1	-1	1	-1
473	-1	1	1	-1	-1	1	-1	1	-1	1	-1
474	-1	1	1	-1	-1	1	-1	1	-1	1	-1
475	1	1	-1	-1	-1	1	-1	1	-1	1	-1
476	-1	1	-1	-1	-1	1	-1	1	-1	1	-1
477	1	1	-1	1	-1	1	-1	1	-1	1	-1
478	1	1	-1	1	-1	1	-1	1	-1	1	-1
479	-1	-1	-1	1	-1	1	-1	1	-1	1	-1
480	1	-1	-1	1	-1	1	-1	1	-1	1	-1
481	-1	1	1	-1	1	-1	1	1	-1	1	-1
482	-1	1	1	-1	1	-1	1	1	-1	1	-1
483	-1	1	-1	-1	1	-1	1	1	-1	1	-1
484	-1	-1	-1	-1	1	-1	1	1	-1	1	-1
485	-1	1	1	1	1	-1	1	1	-1	1	-1
486	1	-1	1	1	1	-1	1	1	-1	1	-1
487	-1	1	-1	1	1	-1	1	1	-1	1	-1
488	1	1	-1	1	1	-1	1	1	-1	1	-1
489	1	1	1	-1	1	-1	1	1	-1	1	-1
490	1	-1	1	-1	1	-1	1	1	-1	1	-1
491	-1	-1	1	-1	1	-1	1	1	-1	1	-1
492	1	1	1	-1	1	-1	1	1	-1	1	-1
493	1	-1	-1	1	1	-1	1	1	-1	1	-1
494	-1	1	-1	1	1	-1	1	1	-1	1	-1
495	1	-1	-1	1	1	-1	1	1	-1	1	-1
496	1	-1	-1	1	1	-1	1	1	-1	1	-1
497	1	-1	1	-1	1	-1	1	1	-1	1	-1
498	-1	1	1	-1	1	-1	1	1	-1	1	-1
499	1	-1	-1	-1	1	-1	1	1	-1	1	-1
500	1	1	-1	-1	1	-1	1	1	-1	1	-1
501	1	-1	1	1	1	-1	1	1	-1	1	-1
502	1	1	1	1	1	-1	1	1	-1	1	-1
503	1	1	-1	1	1	-1	1	1	-1	1	-1
504	-1	1	-1	1	1	-1	1	1	-1	1	-1
505	-1	1	1	-1	1	-1	1	1	-1	1	-1
506	-1	-1	1	-1	1	-1	1	1	-1	1	-1
507	-1	1	1	-1	1	-1	1	1	-1	1	-1
508	1	1	1	-1	1	-1	1	1	-1	1	-1
509	-1	1	1	-1	1	-1	1	1	-1	1	-1
510	-1	1	1	-1	1	-1	1	1	-1	1	-1
511	1	1	-1	-1	1	-1	1	1	-1	1	-1
512	-1	1	-1	-1	1	-1	1	1	-1	1	-1
[truncated: 165 more columns]

## Sheet: Rand.Var.
	s-1	s-2	s-3	s-4	s-5	s-6	s-7	s-8	s-9	s-10	s-11	s-12	s-13	s-14	s-15	s-16	s-17	s-18	s-19	s-20	s-21	s-22	s-23	s-24	s-25	s-26	s-27	s-28	s-29	s-30	s-31	s-32	s-33	s-34	s-35	s-36	s-37	s-38	s-39	s-40	s-41	s-42	s-43	s-44	s-45	s-46	s-47	s-48	s-49
sim-1	-0.300232	-1.27768	0.244257	1.27647	1.19835	1.73313	-2.18359	-0.234181	1.09502	-1.0867	-0.0647242	-0.848004	0.181645	2.65485	-1.77039	0.296793	-0.462537	0.57513	-2.73241	-0.797461	-0.170535	0.212299	-1.12031	0.45922	-0.270431	1.53113	-0.0843625	-0.922373	-0.51915	-0.913744	-0.78772	-0.412779	-1.61662	0.951923	0.6038	1.4858	-0.268052	1.98193	-0.767639	-0.518537	-1.96742	-0.0820603	1.21771	0.059589	2.14692	0.90507	-0.728476	-1.51648	-0.370978
sim-2	-0.690204	-1.69043	-1.84691	-0.977629	-0.773507	-2.11793	-0.567925	-0.404048	0.134853	-0.365493	0.662794	-0.120893	-0.179857	-1.32772	-0.852506	-0.082905	0.812372	-0.678313	0.194649	-2.25247	-0.280204	1.1802	-2.02817	0.841446	-0.712213	2.12887	1.41361	-1.90984	-1.15987	0.150928	0.464836	0.665848	0.314828	-0.913165	-0.978125	-1.21179	-0.048251	-0.00248633	-0.575221	-0.515302	0.485391	0.563796	-1.37107	0.638406	0.224992	0.713792	-1.28411	1.39394	-0.628029
sim-3	-0.326991	-0.370241	1.34264	-0.0852845	-0.186158	-0.513207	1.97221	0.865673	2.37565	-0.654907	1.86272	0.725884	0.161228	-0.292398	-0.193791	1.11517	-0.948919	1.32293	0.214334	1.4033	-0.701704	0.0098305	1.36444	1.65541	1.77481	-0.551374	0.0756904	0.539037	-0.550483	-0.440597	1.54385	-1.32864	0.596474	1.65752	-0.869909	-0.459645	-2.04336	-0.811629	0.388161	-0.654054	1.0867	0.718437	-1.21179	1.31982	-0.0635748	-2.52232	1.69653	-0.737582	-0.580283
sim-4	1.66146	-1.6124	0.538948	0.902191	1.91892	-0.0845171	-0.523795	0.675138	-0.381324	0.757611	-0.574228	-0.678119	2.55095	2.33405	-0.484099	1.18729	0.360346	-0.751916	0.361081	-1.13098	-0.740296	-0.140492	-1.17225	-1.9611	-0.443549	-0.21919	0.082905	-0.073619	-2.18775	-1.46916	-1.50404	-0.250884	-0.0333978	-0.513644	-1.28202	-1.56798	-0.321991	0.411612	-0.863006	0.390637	0.343417	-0.316196	1.41113	0.62626	-0.928476	-2.10584	-1.70465	0.409615	-0.835685
sim-5	-1.44419	-0.847238	-1.52157	-0.362877	-0.0324792	0.028117	-0.322716	2.1945	-1.74248	-0.736477	1.18343	0.056524	0.494706	-0.912585	-0.133928	0.777122	0.938292	0.542224	-1.69171	0.0630382	0.781683	1.04472	0.911077	0.816956	0.129992	0.891785	-0.959049	1.36755	-1.70432	0.413445	2.03601	-0.0857449	-0.406455	-0.817597	-1.16604	-0.302554	-0.00554564	-0.703565	1.29218	-0.706409	0.951443	-2.46899	0.72718	-0.446674	-0.0623481	2.20743	0.676387	0.215196	-1.09711
sim-6	-2.57758	1.44767	-1.27976	-0.65358	0.757714	0.466712	0.874609	0.595742	-1.37185	-1.11574	0.797565	-0.292957	0.247333	-0.607384	0.946163	-0.325377	0.687101	-1.26532	-0.100497	-1.97007	-0.299032	0.76805	0.860011	0.527132	0.6038	-1.31927	-0.244809	0.0377611	0.673793	0.697014	0.980224	-1.36211	2.50966	-0.173408	0.658513	-1.18219	2.05522	-0.969765	0.363694	0.193947	0.157277	-0.149923	0.237563	1.15867	2.13629	0.647813	1.2672	0.371306	0.663748
sim-7	0.693994	0.322636	-0.939838	-0.240948	0.131536	0.557798	0.138715	-0.910961	1.88485	0.487198	0.81131	-0.615501	-0.164562	0.689912	-2.55295	-1.10075	-1.60044	-2.65485	0.322958	-1.44723	-1.23655	-0.223266	-0.920502	0.404629	1.62031	-0.814823	0.278137	0.329735	-1.43986	-0.915604	-0.960017	1.28726	-0.576124	1.18744	1.33926	0.424385	-0.171777	1.3656	2.02697	-1.00717	-1.03109	-0.691175	0.646398	-0.152786	0.619295	-0.401061	0.188338	0.169604	-0.294235
sim-8	0.0722389	0.829841	0.862008	-0.636531	-0.923192	1.11119	-1.20118	-1.55889	0.711325	0.638406	-0.560569	-1.6341	-0.416446	-1.23376	-0.521602	0.0410523	-1.32698	-0.250884	0.699747	-0.988296	-1.58871	1.88395	-0.865004	1.03044	0.648852	-0.0335513	-0.0490172	0.876516	-0.245125	0.993043	-0.00600494	-0.625888	-0.514954	1.76746	0.789703	-1.35806	1.07381	-2.07195	-1.33031	0.761082	-0.303435	-0.180169	0.587358	1.69976	-1.03213	0.425557	1.59142	0.758428	-0.321266
sim-9	2.20569	1.44375	1.3039	0.11296	0.00195087	0.453701	-0.0255147	-1.05468	-1.77481	0.828331	0.900584	0.0206182	-0.768769	0.136938	-1.17149	-0.593368	-1.3853	0.953128	0.32449	-2.26522	-0.367374	0.983941	-0.481521	-0.760162	0.441271	0.589359	-0.990542	-0.67485	0.542401	1.0409	-0.451073	-0.465434	-1.11034	0.347234	0.890759	-0.806217	0.771754	0.375817	-0.66289	0.0141142	-0.208623	-1.29024	0.488491	0.48324	1.3506	0.0667183	-0.155031	-1.97975	-1.86838
sim-10	0.444224	0.617906	0.213473	-1.02693	1.2382	-0.311213	-0.839922	-0.821128	-0.428993	-0.453362	1.59469	-0.533296	1.91269	-1.87014	-0.643668	1.19522	2.69596	-0.134313	-2.39004	-0.638594	-0.993546	0.170768	-0.520376	1.47914	1.72292	-0.196208	-1.96795	0.937105	-0.505629	0.217075	1.72767	0.207139	1.16122	0.934378	1.97382	0.151161	-1.08188	0.189038	0.6205	-0.222403	0.363204	-1.8423	0.288808	0.1665	-0.663653	-0.970256	-0.922957	-0.3232	-1.02215
sim-11	-0.523795	0.849429	0.513207	-0.608304	1.30498	-1.76094	0.550572	-0.116272	0.0417413	-0.654054	0.805687	-0.553334	0.648379	-0.0728528	0.54666	-0.872257	-0.664606	0.653012	-1.24947	-0.127369	0.97973	0.78845	-2.00195	-0.453362	-1.44789	-0.688748	0.910497	-0.494533	-0.604811	-0.362713	0.954815	0.805794	0.253884	-0.997816	0.983694	-0.641974	0.12413	0.566577	0.00975433	0.359366	2.00025	0.409948	-1.2789	0.569454	-0.376556	0.229388	-1.13359	-1.00819	-0.0717023
sim-12	-0.549594	0.84932	0.803045	0.456416	0.691368	1.63062	0.303914	0.588996	1.85284	-0.335557	-1.07845	-1.07204	-0.144278	0.509544	0.723397	0.528451	-1.51383	-1.20623	-1.39963	0.647813	1.1252	-0.60895	1.06744	0.767125	-0.448281	-0.85548	-0.889509	-0.0157206	-2.16969	0.802938	1.78487	1.44854	-0.975535	0.889054	-1.90044	0.37229	-0.618184	0.501722	1.34133	-0.91015	0.699845	0.0555281	1.17576	0.897262	0.256966	-1.21179	0.0918124	-0.886785	0.198002
sim-13	1.03827	0.143505	1.14104	-0.148299	-0.779817	1.07599	-0.581822	0.533912	0.545772	-0.316437	1.33645	0.37631	0.080679	0.000879936	-0.0769182	-0.846032	0.951563	0.831353	1.1156	0.195116	0.397167	-0.266784	2.35557	-1.59578	1.23787	-1.90889	1.83897	0.672834	-0.897605	-0.545772	1.59115	1.37009	-0.93675	0.103188	0.060586	-0.633723	0.441103	-2.36676	0.0320961	-0.41053	0.834816	0.368275	0.411945	1.51239	0.506759	0.00508749	0.874945	-0.741807	0.97529
sim-14	-0.440766	-1.36599	1.99296	-0.566488	0.0861291	-0.234261	2.83537	1.25198	0.880907	1.33216	0.372125	-0.127601	-1.07914	-0.023449	-0.0815999	-1.57139	-0.232137	-0.158748	-0.586722	1.92915	0.583998	-2.10443	1.38112	-1.14841	-0.11943	-1.27942	-0.541161	0.599034	0.299912	-0.806851	0.365984	-0.970867	-0.567566	1.28516	0.0454179	0.308485	1.3048	-0.242524	2.13629	-1.14604	0.00309797	-1.37342	1.19678	0.0455702	1.88621	0.525814	-0.506673	-0.170845	0.61356
sim-15	0.187871	0.541958	-0.24962	-1.22109	1.26669	-0.288887	-1.30588	0.764254	0.784282	0.428155	-0.858242	0.211048	1.13972	-0.220209	0.714482	0.598668	0.0941941	-0.548259	-1.41299	-0.839814	2.31244	1.03998	-2.36425	0.067638	0.997311	-0.638594	0.0496289	1.08891	1.62031	-0.0799878	0.630361	-0.104111	-0.962689	0.108727	2.90587	-1.19413	-1.10005	2.3605	-1.39963	-1.00997	-1.0237	-0.0812929	0.261397	0.295834	1.01252	-0.592456	-0.327717	-0.893037	-1.16559
sim-16	0.403882	-0.648097	0.723098	0.525288	1.07504	-2.76945	0.463815	1.46714	-1.72258	0.0454941	-0.105804	0.763537	-0.767229	1.68661	-0.697307	-0.323281	-1.16032	0.150465	-0.34634	0.213473	0.207139	-0.158361	-0.333049	-0.106033	1.28726	1.05148	-0.170069	-1.77628	0.639814	1.65873	-0.621892	-0.64188	0.146674	-1.84188	-0.259103	0.710145	-0.454888	-1.35845	0.524935	1.18004	0.549594	-1.40412	1.13738	-1.03396	0.606833	-1.12837	1.35079	1.56096	-0.767229
sim-17	1.35403	1.6882	0.238665	0.145051	1.85454	-0.0425848	-0.656898	0.907376	-0.00990667	1.03919	0.285778	-1.3057	0.289366	0.388738	0.764869	-1.07109	1.52328	-1.77851	-0.385935	1.07887	0.258945	-0.753338	-0.524673	-0.67341	-0.365902	-0.746043	-0.399817	-0.248911	0.6072	0.240948	1.53015	-1.09516	-0.843302	0.0323257	-1.25786	-1.14457	-2.91649	-1.53884	0.796829	-0.0118189	-0.0462592	1.69912	0.567386	0.179546	-1.50689	-0.0383739	0.625795	-0.453955	-0.0905061
sim-18	0.434704	1.45336	-0.121202	-0.961718	-1.53859	-2.56507	0.103188	0.299192	-0.0177874	0.200499	-0.212065	1.46467	0.986552	-0.111729	-2.69305	-0.408617	-0.433106	2.47546	0.425725	0.049323	-0.378939	-1.05108	1.51551	-0.225776	1.25786	1.28359	-0.195195	-3.07919	-1.47777	-0.730472	0.824778	2.06934	-0.762309	-0.407119	-0.76282	-1.72869	-0.939838	0.224129	0.468505	0.238429	-0.200187	-0.587995	-0.529508	0.658323	0.0792204	-0.375161	-1.02112	-2.22984	2.15698
sim-19	0.258233	1.47617	0.0852845	-1.11674	-1.38991	0.191453	0.951081	-1.50879	-0.609962	0.523532	-0.87809	-0.920268	-2.07987	-0.928594	1.16498	-1.15419	-0.805476	-0.390306	0.34431	0.0253613	0.446589	-0.415112	0.920852	0.249858	-1.40782	-0.701606	-0.484014	0.853606	0.168673	-1.98084	0.220679	-1.53039	0.621058	-1.04604	2.2136	0.378363	-0.39667	-1.47142	-0.391132	1.44898	0.809928	-0.422544	0.645268	0.51705	1.60931	-0.108419	0.877417	0.329089	-0.153095
sim-20	-0.216761	-0.34358	-0.163476	-0.43967	-0.802622	0.644797	0.0588227	1.26345	0.262189	0.0571367	-0.974183	-0.219817	0.300312	-1.11759	0.75649	-1.44224	0.341877	0.377706	1.03018	-1.41903	0.568016	1.04011	0.623193	-0.197379	-0.742511	-1.64525	0.781788	0.600866	0.775676	0.0798343	-0.460154	1.63236	-0.87944	-0.62412	0.441693	1.70629	1.27578	-0.554494	-1.23278	-0.745538	1.72023	-0.485907	-0.221619	-0.591544	0.54986	-0.502155	-0.222717	-1.05468	-1.58172
sim-21	0.226954	0.214491	-0.00745899	-1.22383	0.235361	0.148221	0.752424	-0.736177	0.616425	0.219111	2.30368	-0.520288	-0.776088	-0.0515445	-0.156347	0.0135026	-0.0408227	-0.0539956	0.800724	-0.752932	0.161151	1.00921	1.20102	-0.439248	-1.02009	-1.28081	0.945922	2.36801	0.928242	0.767845	0.853718	0.894861	0.685841	0.972095	1.64525	1.13607	0.740296	-0.949278	1.35691	0.416529	0.420705	-1.40515	-0.47886	1.25181	0.140569	-1.23311	-1.01023	-0.130995	-1.20354
sim-22	0.114346	0.868124	1.80284	-1.30839	-1.23425	0.560033	1.1907	-0.878204	-2.14538	-0.898178	0.210734	0.124439	-0.699943	0.0819068	0.347884	0.415112	-0.532325	0.269163	-0.0669479	0.385439	0.862672	0.575762	-1.82828	1.09823	0.637563	-0.203701	0.741604	-1.21227	0.393114	0.172864	-2.28978	-0.772166	-0.956265	0.091735	-0.114192	-1.05241	0.592913	0.16619	-0.75639	-0.0862826	0.970867	-0.247727	0.56541	-0.0204648	-0.724292	0.332079	0.0493992	-0.579739	-0.747661
sim-23	0.201983	0.429077	-0.984935	-0.859236	0.461686	0.121587	-0.540099	0.102496	-0.941504	-0.895318	-0.640189	-0.490215	-0.325538	-0.0581326	-1.8697	-1.31164	-0.70004	0.616702	-1.15018	1.26583	0.265595	-0.651119	1.48741	0.349592	1.82544	-0.629893	-1.04393	0.659273	1.6722	0.264326	0.0490172	0.216448	-0.889395	0.76149	1.63556	0.640471	0.130301	0.692048	-1.05548	0.496436	1.44267	-1.06865	-0.148763	2.57547	0.230174	0.561733	-1.5351	-1.82021	-1.55657
sim-24	1.04657	1.62659	-0.672067	-0.171932	0.11273	1.84481	0.595012	1.6548	0.177058	1.56018	-0.651592	-0.208311	-0.102342	1.61212	0.278613	1.07055	-1.53809	-1.17958	1.24464	-0.33111	-1.11931	2.88564	-0.61356	-0.317724	-0.870132	-1.02318	-1.27994	-1.43001	-0.609687	-1.33347	0.251515	-1.14693	-1.96373	0.00363343	-0.761082	-1.39132	-0.0181694	0.304476	0.532855	1.55248	-1.70009	-0.0196997	0.0356181	-0.910729	2.81463	0.113653	-1.50593	-1.64142	1.00084
sim-25	-0.643761	-0.966099	1.19397	0.918751	-1.72937	1.27199	-0.199797	-1.1349	-1.87901	-0.824887	0.342444	-0.696818	-1.15807	0.0288821	-0.514954	-0.185069	1.75914	1.61296	0.928005	-0.272178	-0.0547618	-0.977507	0.870803	0.479632	-0.275354	-0.0392924	-0.265278	-1.32037	-0.815783	-0.713987	0.108573	-0.260447	-1.07422	0.343742	0.117504	-0.172786	-1.98084	0.454295	-0.169216	0.0802174	1.8009	-0.127832	0.771239	0.316437	0.0098305	-0.355615	0.234811	-1.22448	0.129144
sim-26	0.473376	0.917701	-0.0694786	-0.0538421	0.214648	-0.352031	0.928123	-0.494274	2.34348	0.744024	-1.30176	-0.298392	-0.287213	1.16921	-1.22984	-1.08698	1.12938	0.73919	0.310491	-0.243863	0.2105	-0.360019	1.37578	0.267339	1.45712	1.21451	-0.190596	-0.0719319	-1.1239	1.55529	-1.34623	0.233159	0.475688	0.703858	0.103265	-0.0150328	-0.690495	-1.04829	0.0582099	-2.93301	-0.768769	-1.59551	0.600041	-0.503892	1.61183	1.24298	1.36794	-0.243784	-0.338957
sim-27	0.610607	-0.98109	0.871696	1.44723	-0.73137	-0.301112	-1.33964	1.35308	1.04512	0.184368	0.474661	2.20136	-0.119198	-0.936275	-0.294156	1.33216	0.0824434	0.24213	0.0498596	-1.032	-0.464752	-0.537091	-0.273369	-1.1802	-1.01124	-1.32496	0.109419	0.514691	-0.374587	0.330867	0.73187	0.962568	0.199173	1.22789	0.493583	-0.178225	-0.547636	-0.0650311	-1.55504	-1.42535	-1.20718	-1.68566	-0.735674	-0.223345	-1.18004	-0.308004	0.154412	-0.52283	-0.825853
sim-28	-2.19112	0.505543	0.526254	1.21611	-0.9582	1.2056	-0.561913	-0.733671	-1.72461	1.3746	0.488922	-0.218954	-0.160144	0.38083	-2.00766	0.884068	-0.287133	-0.526518	0.651592	-1.36405	1.23147	1.28046	-0.475432	-1.30857	-1.39597	-0.182812	-0.911193	1.48143	2.39539	-0.371142	0.516002	0.408783	-0.103034	0.163011	0.103649	0.800618	1.00578	0.899781	-0.205575	0.676869	0.414946	-0.46859	-0.699259	0.370896	0.943414	1.34151	1.11945	0.189116	0.259656
sim-29	-0.965367	1.54587	-1.16725	-0.409033	-1.30785	1.5898	0.028806	0.330463	0.976397	1.9492	0.564423	-0.510329	0.0355408	-0.961109	-0.952887	-0.409366	0.223109	-0.854047	1.53262	0.451497	-1.1802	0.582911	1.3102	0.00730552	-0.251437	0.473291	-0.633536	0.516789	-2.66271	-0.437144	1.21723	-0.629988	0.00447471	0.4238	-1.09502	0.225776	1.13549	1.03291	0.539656	-0.0408227	-0.844284	-0.11273	1.42281	0.94748	0.377788	0.528099	-1.0337	-1.80635	2.02757
sim-30	-0.0608918	-1.02966	-0.569364	0.847566	0.872369	0.510765	-1.48603	-1.39617	-0.143814	-0.628961	-0.0581326	1.31818	0.551997	0.179934	-1.85711	-0.174573	0.362143	-1.71422	-0.0901218	0.353416	-0.362143	-0.487887	-1.4527	0.0318664	0.720022	0.261714	1.24298	-0.409698	-0.435797	2.76243	0.435797	-0.225463	-1.12218	2.06999	-0.392123	-1.00261	0.03845	-2.21271	-0.00554564	0.104881	-0.583092	-0.00378691	2.05649	-0.0941168	0.568645	1.35193	0.825962	-0.801779	0.838616
sim-31	-0.627564	0.87899	-0.83829	-0.114885	-0.232137	1.51842	-1.31745	-0.935445	-0.167354	-1.0611	-1.17606	-1.0206	0.135472	1.46961	-0.435376	-0.60325	-0.524935	-0.60895	1.21546	1.22513	-0.0130433	1.04248	0.69273	-1.03213	-1.66634	-0.288409	1.67034	3.56347	0.377213	0.71923	-0.0970374	-1.62889	-0.673217	-0.863895	1.27406	-0.780335	-0.399568	-1.5672	-1.34057	0.256492	0.628029	-0.0836724	0.454972	-0.592913	1.93758	-0.435545	0.147912	0.0759212	-0.0296473
sim-32	-1.43406	-2.16329	0.580826	-0.338877	0.412612	-2.04895	1.1677	-1.94869	-0.517313	-0.976397	-0.312821	-0.701998	-0.804312	0.53356	-0.618368	-0.792004	0.374093	-0.0921193	-0.228446	0.431007	-0.740698	-0.947241	-1.58414	1.72529	-2.17864	0.774952	0.0422779	-0.955056	-0.723397	0.379761	-1.67936	-1.65601	0.276943	-0.699455	1.06393	0.27933	0.389894	1.01227	-1.10131	0.496264	-0.325781	-1.12261	2.52418	0.732471	0.0307182	-1.23033	-0.67889	-0.580283	0.275513
sim-33	-0.100497	0.134777	1.73554	-0.506586	-0.794624	-0.74675	0.586722	1.28394	-1.43535	0.969276	-1.09168	0.747559	-0.000879936	-0.740698	-0.297032	-0.972461	0.736779	0.157122	-0.0025625	1.04051	-0.0412058	0.000497948	-0.622356	-0.420789	-1.58119	-0.0381442	0.851078	-0.124439	2.1811	0.245914	0.404129	0.410364	-2.45473	0.523795	0.030642	0.268528	0.316277	-0.0112072	-1.11931	1.20765	-1.09739	-1.70629	0.406704	-2.21806	-0.738285	0.270352	-0.621892	0.860011	-0.0805244
sim-34	1.58763	-0.666898	0.0831346	-0.828331	0.695552	0.239216	0.0466423	-1.02979	-0.299592	0.72459	1.24051	0.784282	0.569723	0.264248	1.20496	0.506586	-0.455482	0.613468	0.638219	-0.911193	0.0483271	0.847347	0.453955	0.15325	1.1862	2.29084	1.51047	-0.341633	0.171544	-1.51745	2.32028	-0.497475	0.116964	-0.520113	1.96058	0.324249	0.494533	0.979853	0.591818	0.234811	0.613375	0.321266	-1.0921	-0.131844	-0.990042	-1.5828	1.06298	0.563347	0.619943
sim-35	-0.00967702	1.00223	-1.01393	0.758632	1.24166	-1.16952	0.396506	-1.78112	0.0792966	1.00628	-0.35643	0.0648777	-0.46603	-0.0608918	0.421708	0.948439	0.222169	0.607752	-2.86185	0.654148	-0.286495	0.478345	-1.19459	-0.420705	-0.958321	0.111652	-0.710045	1.21563	0.41078	1.57561	0.102496	-0.9007	-1.29465	1.05294	0.030642	3.04601	1.46289	-1.0471	-0.148144	-0.572065	-0.823275	-0.476373	-1.56407	-0.941504	0.238115	-0.892694	1.33272	0.14946	0.551195
sim-36	1.03539	0.10511	-0.761695	0.578473	0.464325	0.728774	-0.94904	0.596656	1.61072	0.234261	-0.376064	0.127138	0.36762	-1.27699	0.399154	-0.496177	0.256571	0.972339	0.492892	-0.430671	0.427988	0.545949	-0.10165	-1.33945	-0.0494765	-1.10258	-0.91015	-1.62002	0.776813	1.64496	0.621058	1.74493	0.61809	-1.95279	1.32883	0.47783	-0.141264	-0.435713	-0.316678	2.14386	-0.432435	-1.12967	0.418617	1.103	0.365984	-0.583817	0.183591	-0.713198	0.36345
sim-37	-0.385276	0.248752	1.81821	-2.40083	0.0167915	-0.123052	0.989544	1.23606	1.63556	-1.819	1.02901	1.68187	0.665466	1.43065	0.162856	-1.25014	0.420371	-0.720916	1.48189	0.432939	-0.514342	-0.213864	1.01777	-0.581279	-0.739492	0.940195	0.21097	0.0757677	1.74564	0.23662	-0.720815	-0.681687	-0.889167	0.176515	1.49978	-0.0940406	-1.63702	-1.00084	0.0314071	-1.79743	0.582095	1.40638	0.695163	0.563168	0.276547	0.340417	1.27786	-0.963541	-0.221619
sim-38	0.803996	0.366883	0.742209	0.483928	-0.135394	1.65933	0.454379	-0.0311775	-0.0206182	-0.0524642	-0.364348	-0.626353	0.750395	0.0223008	-0.966222	-0.94079	2.36676	-0.874386	0.363939	0.27472	0.973814	-1.90137	0.195195	0.796304	-0.375489	-0.590543	0.010059	0.596839	-0.918633	0.0317903	0.779401	0.205418	0.275274	-2.33173	0.216996	-0.431762	0.578473	-1.96478	-0.887126	0.11119	0.210891	0.0632679	-1.49299	0.689621	2.80284	-1.19898	-0.119969	-0.892694	0.852067
sim-39	-1.68282	0.443212	0.192779	0.650741	-0.168905	0.825639	1.32147	1.90231	-1.31055	0.620037	-0.951443	-2.53927	-0.135858	0.0693251	1.08298	-0.619295	1.32367	0.43193	-1.47481	-0.979605	-0.19691	-0.877642	-0.589632	-0.595377	0.488922	-0.964271	-0.574319	0.437396	0.303675	-1.98576	0.847238	0.610792	1.73727	-0.421206	-0.883504	0.309208	-1.97007	-0.795044	-0.144432	1.26925	0.939363	-0.447858	0.776708	0.325377	0.594007	-0.684197	0.235912	-0.664033	-0.424636
sim-40	-0.215744	-0.742007	0.73929	2.33173	1.34946	0.179701	-0.473291	-0.238115	-1.09809	0.0748469	-2.30042	-2.22346	-1.02797	-0.556904	0.652633	0.559048	0.0869738	-0.822308	-0.544173	0.463474	-0.735674	2.22346	-0.349917	-1.03959	-2.6108	-0.194727	1.00375	-0.908415	-2.43348	0.208859	-0.140569	-0.337824	0.72698	-0.0423552	0.957352	-1.36192	0.113499	0.315069	-1.13199	0.208154	-1.43065	-0.289685	0.0348518	-0.867233	0.726779	-0.468675	-1.97489	0.712312	0.414361
sim-41	-0.258627	0.639438	-1.27406	0.51915	0.97652	-0.863895	0.371469	0.530915	0.975535	-0.226719	-0.702096	1.43107	-0.692535	0.367538	-0.0720092	-1.33347	1.18992	-0.96891	-2.88564	1.6722	0.472351	-0.285938	-0.901273	0.77227	-0.364839	-1.55273	0.105496	-1.08106	-0.579921	-0.354067	-0.903917	-0.519325	-0.310652	0.87181	-0.951923	0.622728	0.739893	1.79704	0.0736964	0.56532	0.602515	-0.110497	-0.0155683	-0.185613	0.90934	0.227817	-0.304235	-0.394519	1.95902
sim-42	0.233081	-0.419118	0.510155	1.57694	-0.158981	-1.02357	-0.92132	0.729772	1.59633	-0.631854	-1.58467	-0.779194	-1.85284	0.255939	0.367538	-0.202763	-0.189661	0.753134	-1.86533	0.371715	-0.674274	0.831353	-0.0989587	1.17621	1.40453	0.910381	0.9476	1.30319	-0.848991	0.68497	-0.599217	-1.05976	0.662794	-0.625143	-0.379925	0.850966	1.23885	-1.30911	-0.911889	-2.4204	-0.737582	0.234575	-0.310732	0.45226	0.0528462	-0.86101	0.73718	-1.6376	-0.490561
sim-43	-0.832434	1.02279	0.222952	0.449127	2.59941	-0.579287	-0.784594	1.21243	-0.304556	-1.41632	-0.60325	0.663367	-0.00921773	-0.513905	0.0326327	-1.37914	2.53545	-0.729373	0.227033	1.06258	1.19506	-0.501027	-1.66665	0.473804	-1.6536	-1.03972	0.559764	0.0872808	0.611715	-1.50096	-1.54209	-0.687392	-1.15107	1.14959	1.37381	-1.46737	0.947241	-0.792529	0.230095	0.997816	-0.0273508	0.885652	-0.163399	0.682651	1.05081	-1.61436	-0.0952696	-0.976152	1.32092
sim-44	1.11945	-1.28831	-0.398409	-1.43857	-1.09837	0.606281	0.121742	-1.74916	2.03723	0.240318	-0.00631076	-0.978125	-0.878315	0.615223	0.43462	-0.177292	-0.977261	-0.902423	-1.20102	1.1756	0.934615	-2.31579	0.438069	0.590999	1.59962	-0.814396	1.26874	-1.32165	-1.20323	0.0411296	0.118505	-0.406206	-2.73889	-0.654054	-0.973075	0.850418	-0.881018	-0.0762282	0.841774	-0.489008	2.13555	0.897376	-1.09058	-0.0217653	0.380583	-0.0473324	0.53021	-0.0261275	-0.126676
sim-45	1.42725	-0.0269688	-0.238587	0.0290356	-1.85199	-0.689912	1.38271	0.168673	-0.43967	-0.604994	0.545595	1.26994	-0.89258	-0.570084	1.94462	0.967441	-0.459133	0.233474	-0.685454	-0.341147	1.05281	-1.51624	-0.611899	-1.49439	-1.05268	1.08711	-0.602515	0.331675	-0.0298769	0.0423552	1.77481	0.0200055	-0.530915	1.47663	0.451666	-1.40269	0.706998	-1.37894	-0.38915	-0.332402	-0.464496	1.28133	-0.255782	-0.707784	-1.46669	1.38331	0.409698	-0.858684	3.40107
sim-46	-1.14604	1.2488	2.47059	0.915836	-0.0991122	-0.859015	-0.0847467	-0.254754	-0.394933	0.870691	0.81397	0.751409	-0.0923501	1.03998	0.655475	-1.14178	0.25752	-0.314427	0.655095	-0.862783	0.849541	0.69487	-1.33347	-0.262743	-0.393941	-2.18859	0.266388	-1.26141	-1.05735	1.08546	-0.431344	-1.11874	-0.328444	-0.227111	0.0740033	-0.161848	0.0195462	0.436638	-0.508849	0.779609	-0.898406	0.455312	1.09085	-0.473804	-0.20917	0.473119	0.907376	-0.63307	1.51286
sim-47	-0.283787	0.344148	0.797145	0.240634	-1.62947	0.0269688	0.650268	-0.162313	-1.64941	-1.5977	-0.112268	0.97973	1.08229	0.468931	1.08864	1.55452	0.523444	-0.369913	-0.441187	0.991918	0.655475	-1.70563	0.398078	-1.11346	0.638875	-0.277023	0.696625	2.48208	1.11303	-0.724392	-0.114885	-0.0755381	1.99575	0.137942	0.64329	-0.583454	-0.462792	1.13199	0.576756	0.330624	1.63731	0.582729	-1.84565	-0.149072	-2.10164	1.09363	-1.0246	0.371715	-1.46759
sim-48	-0.812693	0.259736	-0.612175	2.06287	-0.216918	0.863449	1.23951	-0.45854	-1.84481	-0.901503	-0.745438	1.10793	1.04644	-1.33889	0.232924	0.0523107	0.489008	-1.53784	0.287373	0.104573	0.513555	1.06541	0.435629	-0.366229	-0.230566	1.48603	0.638406	-0.074233	-0.0392151	-0.512945	-0.566847	-0.136706	1.1536	0.470811	2.59271	-0.495224	0.665084	-0.439923	-0.567745	0.397913	0.039139	1.02966	-0.531709	0.823918	0.54515	-0.152245	-0.563077	0.707784	-0.387665
sim-49	0.099036	0.270987	0.895432	-2.07458	-0.682362	0.152863	0.141573	-0.073619	-0.240791	1.46961	-0.524409	-0.750597	2.20049	-0.803677	-0.978864	0.021995	-1.25097	-0.878429	0.015491	0.73939	-1.43771	-0.988794	0.0531531	-0.7733	-0.270036	0.689136	-0.124439	-0.693021	-1.51721	1.79016	0.820164	-0.250094	0.655286	-0.425725	1.10638	-0.316356	2.5412	0.944847	-0.378282	1.47754	-0.0498596	2.00824	0.946402	2.24862	0.40496	1.08243	-1.06933	0.102726	-0.374914
sim-50	0.837963	-1.33142	-0.474147	-0.260368	-0.934854	-0.198861	0.149846	-0.958562	0.841992	-0.174184	0.154566	0.281	-1.87234	-0.306239	-1.4812	0.248122	-0.537533	0.319334	-1.6423	2.27225	0.424888	-0.602515	0.54906	0.2482	1.31254	1.15509	-0.448788	-0.630361	1.61634	0.913396	0.589996	-1.2582	-0.732971	1.26379	0.406372	1.3233	0.417698	-1.33142	0.286177	-0.142654	0.951081	-0.816635	1.8844	0.221855	0.59109	0.610792	1.04261	-0.175194	-0.688553
sim-51	0.706211	-0.755067	0.311134	-1.25938	2.2835	0.828115	-1.12462	1.49229	-0.272496	-1.42134	0.835466	0.269004	0.929772	1.87856	-0.0813691	0.428238	2.92188	0.568914	-0.166423	-1.12924	0.272654	0.315713	-0.550929	-0.157664	-0.968541	-1.07668	-0.736679	1.47074	-0.235675	-0.468419	1.02266	-1.53909	0.668524	-1.82666	0.319576	0.147293	1.93758	0.181257	-0.573598	-2.02045	1.24017	-0.49964	-0.379761	-0.843629	0.427065	1.41174	0.419118	-2.41331	-0.0592831
sim-52	-0.432267	0.276387	-0.708374	0.58654	-0.235361	0.528012	-1.92376	-1.11048	1.48603	0.20706	0.0474847	-0.254358	0.27067	-1.75806	-0.593368	-0.33402	1.64584	-0.475432	-0.453616	-1.00806	-1.67251	1.11332	-0.0275043	-0.807488	-0.540364	0.784803	-1.10892	2.17946	-0.992168	0.357571	-1.26108	0.71034	1.17271	-1.84987	-0.808866	0.840248	-1.38371	-0.494533	-0.956868	-1.05294	0.871696	-1.97813	-1.78075	-0.0212299	0.57477	0.153948	-1.21579	0.751206	0.411446
sim-53	0.894063	-1.22302	-1.26771	-0.247805	-0.187481	1.01546	1.01572	-0.289924	0.502937	0.950481	0.0736964	-2.13931	-0.21778	1.01662	0.206356	-1.48834	0.39932	1.04472	0.249305	-0.761797	0.339606	-0.19535	1.19866	0.997941	1.54285	-0.625888	-0.34212	-0.0239845	-0.449381	-0.727678	0.357409	-0.193402	-0.20581	0.974428	0.141728	-0.132229	-0.824134	-0.372781	2.60166	-0.729274	0.690591	-0.051698	0.190907	-0.556099	-0.800724	0.116348	1.09726	0.156037	-0.948678
sim-54	-0.768975	-0.739893	-0.299832	0.504674	-1.72157	1.19945	1.92328	0.0130433	-1.28936	0.0183991	-0.662509	1.04896	2.0961	0.20495	-1.89673	0.97529	0.873151	0.488319	-0.749787	1.11474	-0.483842	1.46467	0.0911973	1.40003	1.99073	-0.810885	0.614575	0.576575	2.00938	-0.27472	-0.0193938	1.24332	1.24597	1.04856	1.19397	-0.863895	-0.956506	0.469956	1.10356	0.14768	-2.33405	0.860898	1.20623	-0.480748	-0.547993	-0.727678	-0.510504	-0.320541	1.27114
sim-55	1.47845	0.163786	1.26277	1.05601	0.369093	-0.760162	-0.440934	1.33926	0.454634	0.703171	-1.84104	0.157199	0.730372	-0.464496	-2.71073	1.16997	-1.13928	-0.437901	0.396174	-1.6753	0.803467	-0.607845	0.773609	0.344553	0.470811	1.74598	0.34569	-0.566217	-0.949879	1.27337	-0.298952	2.01751	-0.22931	1.16861	-0.177214	0.403797	0.159137	1.26125	0.814182	0.712607	0.0295711	-0.546038	1.14251	-0.763537	0.904724	1.05508	0.0943476	0.961959	-0.73207
sim-56	-0.942937	-2.10233	-0.0523869	0.997941	0.903342	-0.494879	-0.673122	0.286974	-1.06784	0.537357	-0.382147	-0.924717	-1.04485	0.501375	0.777743	0.218092	0.635689	0.607384	0.00761133	-0.84483	0.723696	-0.115193	0.445068	-0.450143	-0.0978059	-0.842647	0.656235	0.714383	-0.117811	0.106572	-1.29766	0.115963	0.29176	-0.262743	1.21387	-2.29935	-1.7982	0.58418	-1.62745	-0.233395	0.592822	-0.800512	1.19882	-1.33012	-0.326022	0.220052	2.32711	-0.025974	0.886558
sim-57	-1.59742	1.45425	1.62116	-0.661462	1.27994	0.700431	0.924247	-1.09544	1.266	-0.433695	-0.584362	-0.314427	1.06164	1.1921	0.188338	-0.952646	1.27734	-1.3402	-1.23001	0.262822	2.08792	-0.792529	-1.46289	-0.326587	0.629427	0.523619	0.257126	-1.09321	-0.166656	-0.11735	-0.510939	0.269877	1.16182	0.861673	-0.0243676	-0.127216	0.732671	-2.1431	0.780542	-1.37303	-0.408035	1.4538	-0.675811	-0.520727	0.92132	0.0825207	-0.886898	0.107034	1.81067
sim-58	1.24997	-1.59551	-0.898062	3.01574	-0.426897	-0.415779	0.67015	-0.311375	-1.73935	0.0495527	-0.060586	0.251515	-0.621242	1.11175	0.260685	-0.660414	0.944847	0.53356	-0.660986	0.46876	0.935563	0.349185	-0.202685	-1.59387	0.783555	-0.202139	-0.327233	-0.0845171	-0.744427	0.298392	-0.0262798	-1.52671	-0.397498	-0.640659	-0.2246	-0.746245	0.268686	0.244099	1.42725	0.0695547	0.896575	-0.514954	-0.484961	-0.579287	0.269558	0.763639	1.00261	-0.350974	0.881244
sim-59	0.90047	0.895889	-0.255228	0.447519	1.80988	0.447096	0.082905	-0.544618	0.283708	-0.0196223	-2.06159	1.62287	-0.0183218	0.67015	-0.943771	-0.735674	1.02551	0.757409	0.533031	-1.02875	0.0303362	0.282752	-0.324732	0.290004	0.539478	-0.496782	-0.275116	-0.322556	0.00967702	-1.24365	-1.03893	-0.0840555	0.473548	0.0769182	-2.24862	-0.136706	-1.12851	0.738887	-0.412779	1.67437	0.881582	0.85515	-0.61948	0.814503	-0.713494	-1.78375	-1.02551	-3.02301	-0.979605
sim-60	1.59169	2.90587	-1.83278	0.138097	1.68062	0.964515	0.195662	1.15315	1.01662	-0.106803	-0.654148	-1.37224	-0.3064	0.419535	-0.550127	0.0993441	-0.86234	-1.15778	1.15494	0.984189	-0.588177	0.0858222	1.12246	0.108651	-2.04336	2.05397	0.698087	-0.0779164	0.437817	-0.97529	0.217544	0.0206182	1.68471	-0.964028	0.890759	0.521516	-1.99407	-0.65377	2.55695	0.826931	1.61464	0.498254	-0.0271223	0.472435	0.8557	-0.123437	0.334101	0.654433	1.29377
sim-61	-0.777536	-1.00071	-1.15449	-2.51683	-1.19772	0.668044	0.802622	1.20654	-0.440175	-1.25972	1.04327	-0.551374	0.532325	-1.1102	0.758428	0.642068	0.230409	-1.53684	-0.49082	1.05909	-2.51322	0.635033	1.35251	-1.97168	-1.61436	0.107804	0.910845	0.970499	0.0669479	1.49135	0.440513	1.18312	0.26401	1.79551	-2.24958	1.07681	0.573687	-0.471495	-0.313062	1.60764	1.43363	1.37539	0.307843	0.10588	1.54512	1.62976	0.763639	1.02512	-1.43513
sim-62	-1.87322	-0.487887	-0.371797	0.971113	-0.642633	1.02745	0.301352	0.897032	1.1428	0.622449	3.86535e-05	-1.43921	-1.39374	-1.77851	-0.745538	-1.9611	-0.245834	1.01521	0.368766	0.888488	-0.564512	-0.271067	0.218485	0.463303	-0.693799	1.67065	-0.458199	-1.38391	0.250172	1.49462	2.56099	-2.66005	0.61199	0.734371	-1.4418	-0.943533	-0.0604325	-0.421373	-0.652822	-1.68377	-0.274561	0.465689	0.151006	-0.411446	-0.594646	0.0132729	0.276229	0.597388	-0.856144
sim-63	0.279806	-0.175505	0.404048	-0.540364	0.822738	-0.0980367	-0.692633	-0.842756	1.77259	0.404129	-0.371962	1.42071	0.440259	0.784698	0.681396	-0.588632	0.952646	-2.11006	0.632601	0.846142	-0.732871	0.507716	0.411945	-0.356756	2.8107	0.740397	-0.85791	0.861562	-0.0753835	-1.71454	1.92718	0.488749	-0.936393	1.25736	-0.0898149	-0.750902	-1.68535	-0.703074	-0.589541	-1.63005	-0.366147	-2.26621	1.37322	0.265278	0.965247	-0.607384	-1.70171	0.19231	0.191297
sim-64	0.0675618	1.04222	-0.938649	0.0533066	-0.186469	0.511375	1.80713	-0.416696	1.49252	0.605087	-0.441778	-0.140337	0.0459534	0.67485	-1.54689	0.00990667	-0.342038	0.681976	0.0905834	-0.596747	0.084824	0.220286	0.43647	-2.17211	0.693508	-1.78412	0.386594	-1.89168	1.86533	-0.75222	0.894177	0.548704	-0.425223	-0.963055	-1.22545	0.597204	0.743419	0.884295	-1.29713	0.469101	-0.736477	0.842538	0.122589	0.062962	0.386676	-0.123977	-2.75213	0.105188	0.453955
sim-65	1.60486	2.02282	0.911657	1.98906	-0.05277	0.0174805	1.5272	-0.672834	0.171467	-1.10779	-1.11716	-1.21964	1.08505	2.09336	0.554226	-1.03474	0.705231	-0.757409	-0.813118	1.06838	-0.234418	1.12232	0.966588	-0.418617	0.840248	-0.0244438	0.466457	-0.362143	2.25733	-0.313303	-1.66542	-2.2271	-0.808229	0.739994	1.08381	-1.29236	1.16137	0.0375314	0.955056	-0.713299	-0.629988	-0.766715	0.449211	0.301833	0.172477	0.84483	-1.74248	-0.0987279	-0.175039
sim-66	-0.0210775	1.40617	0.326668	0.0781461	-0.774023	-1.92133	-0.561197	-1.64792	1.06258	-0.00944738	-0.414528	-0.228918	0.0850537	-0.583092	0.879215	-1.82181	-1.59797	-3.33472	-0.293277	-0.412862	-0.402637	0.374175	0.0862053	0.757611	1.68535	-0.400895	-3.24857	-0.701704	-0.477573	1.38491	-0.040211	0.363939	-0.851078	-1.16574	-1.75914	-0.448197	0.0141142	1.079	0.207842	-0.855591	-1.09238	1.06595	-2.32942	-0.333049	-1.4527	-0.264644	-0.56541	-1.48487	0.767536
sim-67	1.17469	1.12664	0.891441	0.608766	0.780957	0.290083	-0.0773025	-0.341795	-0.660225	-0.120431	-1.27647	-0.321105	-0.218092	0.681782	0.706702	2.00537	-0.967198	1.19023	1.73005	-0.43	-1.36833	0.388738	0.304636	0.943414	-1.75734	1.16483	-0.00661657	-1.60597	-0.918401	0.827899	-0.428993	1.75627	0.367784	0.148299	-0.0918885	0.42405	-0.775262	1.18775	-2.43646	-0.0255909	0.519237	0.658038	-0.216526	-1.21387	2.56507	0.320541	0.748876	-1.35557	0.658513
sim-68	1.86707	-0.00133923	1.51551	-0.725586	1.73313	-1.25248	0.401226	0.464836	-1.07763	2.52603	-0.34951	0.264802	-0.45404	-0.686809	-0.0158741	-0.151548	1.11945	-0.581189	1.6545	0.570444	-1.24581	-0.413528	0.109035	-0.342525	0.424636	0.729074	-1.43107	1.81661	-0.398327	-1.46646	0.752729	-1.3527	-0.91328	-0.269717	-2.75555	0.734371	-0.941029	1.3279	-0.858131	-0.392702	-0.328524	-0.306239	-0.358714	0.788659	0.727478	-0.0173281	-0.0603552	-2.40911	0.163941
sim-69	0.592365	-1.03278	-1.45867	-1.65031	-0.443887	-1.60182	-1.27062	-1.78865	-0.702585	-0.300472	1.20055	0.473548	-0.280443	-0.044422	0.0625016	-1.80206	-0.572245	0.276229	0.519325	1.41674	-0.789078	0.322958	-0.0807552	-0.346665	1.8844	-1.29624	1.21259	-0.033092	0.952164	0.623099	0.414861	-1.0129	0.691757	-0.106727	-1.36619	0.763741	-1.12664	0.908531	1.52181	-0.592092	-2.73889	-0.600774	0.171156	-0.815462	0.527659	0.139332	0.742309	1.5119	-1.4468
sim-70	1.06447	0.736879	-0.149769	-0.153638	-0.902996	1.31727	1.01265	-0.562271	1.68535	-0.965856	1.60792	-1.77517	-0.154954	0.793891	1.08656	-0.054149	-2.58187	-1.39678	-2.07523	0.851078	1.12433	-0.55378	-1.72563	0.294395	-0.548704	1.34227	-1.22951	1.10553	-0.0525404	0.425055	0.0382965	0.785324	1.22109	-0.761082	0.316597	0.387006	-1.54537	-0.443212	0.314508	-0.990417	-1.22012	1.00248	0.227582	-0.658608	1.00198	1.31417	-1.83938	0.92836	-1.65151
sim-71	0.804207	1.45359	0.345041	-0.688651	-0.205497	0.705231	-1.85156	-0.845923	0.345203	-0.378775	0.361325	-0.380994	2.05522	0.460409	0.671108	0.873488	-2.30913	-1.04618	-0.385111	1.15972	-0.0833643	1.89168	0.78626	-0.175816	0.118121	0.226639	-1.23557	0.346422	-0.720022	-1.30372	-0.223658	0.34431	-0.303114	0.318207	0.691368	-0.393445	-0.219738	0.91572	1.27216	1.41195	-0.971113	1.71554	0.142422	-0.0498596	-1.20023	0.748166	-0.59629	-0.388903	1.07001
sim-72	-1.1971	0.249936	0.753644	-1.70892	-0.435208	-0.762207	0.402554	-0.209561	-0.508501	0.17465	-1.20845	-1.00832	-0.100881	1.11959	-0.418867	-0.266784	0.465177	-0.223266	-1.28254	1.65933	-0.184368	-1.45117	1.43986	-0.0783757	0.318207	-1.70465	1.15107	-0.355533	0.61199	-0.37229	-1.01508	0.309929	-0.156425	-0.285859	0.53886	0.441693	-0.621985	0.691757	0.48324	0.061965	-2.13555	0.586177	0.992668	0.964149	-0.955902	0.327233	-1.33982	1.62401	1.14045
sim-73	-0.965733	-0.93592	-0.400646	1.9194	-1.83401	-0.140724	0.371469	0.270431	1.56018	-1.68566	-0.949999	-1.38132	-0.638969	-1.46781	1.01367	0.584635	0.228681	0.599491	1.13943	1.36328	-0.1927	-0.652728	-0.297672	-0.0563705	-0.7619	-1.56537	-0.369749	-0.026663	-0.828761	0.382722	-0.678215	-1.75914	-0.825746	0.469444	-1.32551	0.175894	0.83211	-0.700529	0.560121	0.968541	0.367866	-1.41695	-0.698869	-1.11802	-0.104342	0.184057	-0.817276	-1.34908	-0.140183
sim-74	0.28522	-1.02473	0.396506	0.698283	-0.852947	-0.214648	-0.531268	-1.27924	0.397084	0.423046	0.0922728	0.611622	-0.725586	-2.82278	0.706211	-1.43001	0.0730063	1.71454	0.9992	0.282831	0.689912	-0.55494	-0.503718	-0.417948	0.378363	-1.62116	0.587268	1.33384	0.589723	0.771342	0.64555	-1.41361	-1.75199	0.900354	-0.666707	1.38991	0.499294	-0.0387558	3.0706	0.164018	-2.24007	-0.963055	-0.495744	0.361325	-1.12721	-0.121202	1.40289	-0.468419	1.24398
sim-75	-0.133464	0.483928	0.348616	2.32483	-0.863895	0.376886	-2.11938	-0.128989	0.983198	-0.874834	0.414861	-1.16122	0.234888	0.863561	-0.761183	0.0486341	-0.431762	-0.671682	0.0707053	0.780437	0.594282	-0.253332	0.0798343	-0.952766	-1.24051	-0.320139	1.47822	1.38991	-0.489783	0.236777	-0.671205	0.215822	0.600498	-0.908879	0.70141	1.85926	0.520638	-0.295034	-0.437733	-1.33514	-0.580012	-0.292878	0.616517	-0.696332	2.04151	0.464411	-0.902537	-0.310411	0.298232
sim-76	-0.351137	-0.590817	-0.365329	0.846253	-0.12575	1.81542	-0.440681	-1.16574	0.639156	-0.102419	0.473719	0.751206	1.79283	-0.466457	-2.27836	0.0796035	-1.58952	-1.11261	0.629707	0.199952	-1.0896	0.148685	-0.243626	1.01841	-0.873824	1.00972	-0.799354	-0.11943	-0.76149	-0.388656	-0.206592	-1.31872	-0.675042	-0.729274	-0.176515	-0.264565	-0.408866	1.52523	-0.0652608	0.0922728	1.26925	-0.681493	-0.35423	-1.20354	-0.475859	0.23961	0.833409	0.00677005	0.471751
sim-77	-0.1665	-1.61352	-0.817597	-0.569364	-0.787929	-1.31472	-0.118582	1.09726	-0.658417	-0.106188	1.224	-2.61309	-0.672834	1.32165	0.681687	-0.581822	-0.0477144	-1.33851	-0.174728	2.81463	0.687392	1.66788	1.52084	0.858463	0.195507	-1.23245	0.00394039	-0.665275	-1.74598	0.162545	0.836985	0.764048	2.50431	0.827254	0.869909	0.538417	-1.01585	-1.51696	-2.48878	-0.479976	-0.897262	-0.874049	1.09809	1.16197	1.40597	0.0120485	-0.756083	-0.512248	1.09224
sim-78	-0.0725458	0.88985	-0.244572	2.49907	-2.38346	0.000726459	-0.724392	-0.123977	1.32183	0.360999	-1.74423	-0.707882	-1.93112	-0.00761133	-1.08518	1.34114	-0.149691	-2.24007	-0.766613	-1.45999	0.942578	1.43256	-0.819737	-0.965124	0.773919	-0.866341	-0.0682508	0.694189	-2.21984	2.89059	-1.71822	0.27766	-0.803573	0.814289	0.062272	-0.0156444	0.8251	0.358714	-0.726183	-0.153871	0.163864	-1.20639	-0.0519276	0.400646	1.19631	0.520026	1.53188	-1.11246	-0.150774
sim-79	-0.310009	-1.25433	-0.419952	-0.773198	1.2037	-0.54986	-0.427233	0.0337036	-0.576847	1.10412	-0.664893	1.0734	-0.274481	0.712903	-0.903458	-0.00937121	0.890532	0.345609	0.591272	0.476973	2.16092	-0.0667944	0.0152613	-0.307282	1.56122	1.45645	0.88452	0.138097	1.03096	0.707882	-1.57694	-0.425892	0.527748	-0.27464	-0.539478	-1.09321	-1.91221	-0.288409	1.09851	-0.429329	-0.0422779	-0.714087	-0.737482	-0.62468	-0.616888	1.99073	-1.46267	0.0717023	-0.729772
sim-80	0.090813	-0.0014154	-0.0804482	-1.13709	0.0799878	-0.176592	-1.17104	-0.692633	0.619295	1.05201	-1.85926	0.453192	1.0885	-0.0670252	-1.62116	0.773507	0.203701	0.218954	0.742914	0.995551	0.189194	0.292558	-1.62258	0.514779	0.0252089	-0.0329385	0.985929	1.004	-0.123437	1.15778	2.61542	0.00233285	0.663938	-0.928949	0.0707053	0.313623	-0.966099	0.562093	-1.63294	-1.40535	0.203154	0.362713	-0.670725	-1.71654	-0.504499	0.234024	-2.11578	1.07887	0.25673
sim-81	0.69098	0.493756	-0.997438	1.10666	-1.2966	0.665943	-1.47891	1.11831	1.48097	0.258311	-0.13416	0.635782	1.58521	0.975042	1.24997	-0.755982	-1.41632	-0.314026	-0.763639	-2.38215	0.102957	-0.87944	-0.661366	-0.563257	-0.710834	0.127524	0.419201	-1.94159	0.874272	-0.181567	-0.253016	-0.522216	0.627284	0.715766	1.95486	-1.33645	-1.48996	1.40947	-0.754862	0.19309	-0.318851	0.980967	1.05828	-0.275593	-1.27406	-0.724392	1.20607	0.707391	-0.827361
sim-82	0.88181	0.306239	-1.49205	-1.7053	0.930952	1.08753	0.270036	-0.438995	-0.874609	-0.555742	0.451328	0.217387	0.698087	-0.103419	-0.261397	1.22189	0.506499	-0.428741	-1.5836	-1.75341	1.24332	0.409448	0.474746	-0.662794	-0.528275	-0.431595	1.21739	-0.671971	0.171234	-0.16906	0.829948	-1.24597	0.367129	-1.14192	-0.203935	0.637563	-0.210422	-0.516613	1.26192	0.871025	0.396587	0.439838	0.497129	-0.426562	-1.59715	-1.17058	-0.904608	1.29501	-0.0538421
sim-83	-1.15613	-0.76149	0.359121	-0.958685	1.85029	0.65595	-0.220052	-0.351951	-0.526165	0.441439	-1.0438	1.56381	0.0179398	-0.459474	0.812372	0.711523	1.03605	0.558423	1.19663	-0.922607	-1.24947	0.4238	-1.00248	-1.33832	0.795569	0.0239083	0.0701687	0.114192	1.16333	-0.206513	0.286177	0.838834	0.755067	-0.820272	-0.138251	0.877078	1.49766	-1.97007	0.0723162	0.506063	-0.25586	-0.632882	-0.190441	-1.31617	1.17728	1.153	-1.23557	-0.218172	-2.21717
sim-84	1.25601	-1.61832	-1.71454	-0.49886	-0.183591	1.61493	-0.245045	0.18538	-0.886332	-0.710735	0.305197	0.569454	1.26226	-0.931307	0.502155	-1.19961	-0.450819	0.166345	0.813437	-1.37519	-0.328201	-0.551909	1.15196	0.127986	-0.346909	0.0312548	-0.0593593	-0.412444	-1.71688	1.13359	0.290164	-1.40228	1.79512	1.14266	0.670245	1.76856	-0.380747	1.76746	0.498947	0.321266	-0.458964	0.346583	-0.578564	1.18946	-1.30749	-2.64714	-0.392949	-0.0343925	1.55657
sim-85	-1.2913	1.30229	0.177913	-1.20813	1.96848	-1.64733	1.63877	-1.44506	-1.01188	-0.641317	0.122512	0.844066	1.15673	2.03177	0.557529	0.865339	1.29518	-0.86545	1.39435	-0.129221	0.655759	0.511027	-0.407204	-0.356104	0.116348	-0.234338	0.358714	0.808125	-0.241737	-1.81861	-0.752525	-0.215039	-1.79283	0.443802	0.175271	-1.55504	0.688262	0.0340867	-0.875618	-0.386676	-1.63121	0.706211	0.551374	0.0224543	-1.6521	-0.0914281	-1.59115	-0.123359	-0.777536
sim-86	-0.697503	1.13069	-0.331756	1.28796	-0.896919	-0.480577	0.358224	-1.83319	0.543464	0.713198	0.359366	1.67686	-0.0119724	0.906223	-0.426395	0.997816	-1.19757	0.0378373	-0.407119	-0.86101	1.32735	0.363531	-0.649891	-1.08919	-0.631387	-0.721808	0.957352	-0.393362	1.25232	-0.13524	-0.655286	0.801356	0.642819	-0.162158	0.291679	-1.86358	-0.994423	-0.202607	1.079	1.33776	-1.55735	0.561554	-0.975781	1.77628	-0.121433	0.887919	-0.488577	-0.38882	-0.585995
sim-87	1.766	2.43348	-0.427317	0.0899684	-1.05481	-0.0327088	-2.19028	-1.35422	-0.0592831	-0.655759	-1.47254	1.27096	-0.64819	0.925891	-0.961109	0.238193	0.513469	-0.125904	1.35941	-1.08229	0.663844	-0.986054	-0.215744	-1.81382	1.38451	1.35922	1.20845	1.37677	1.91508	1.22464	0.911773	0.405958	0.666325	0.535678	0.073926	-0.385522	-0.385276	-0.237563	-0.686907	0.43908	-0.326587	-1.78637	-0.600407	-0.554404	-0.546038	1.60265	-1.46244	0.605913	-0.571974
sim-88	-0.635127	-0.984687	-0.428322	0.896118	-1.57297	0.68623	-0.120508	-0.469358	-0.33022	-1.10159	-0.980349	-1.2672	-0.302714	0.489008	0.136861	-0.106803	-1.03985	0.349022	0.500854	1.08532	-0.88226	0.45209	-0.297273	0.113422	-0.411279	-0.943653	-0.424803	-0.185146	-0.705035	0.152863	0.659843	1.76564	1.19945	-0.646587	0.320058	0.801883	0.917817	0.614021	0.754862	-0.128757	-1.06191	-0.872257	-2.16092	-1.29007	-0.447774	-0.581189	0.776502	1.08106	-0.280124
sim-89	1.6548	-1.40207	0.659749	0.653201	0.903342	0.708078	0.975658	-0.866119	1.90606	0.782618	-1.1753	-0.903228	0.827038	1.6688	0.818989	1.68948	-1.48672	-0.0337036	0.843847	-1.24315	-1.37499	-1.80478	-0.497041	-0.612267	-1.64822	-0.843083	-0.33669	-0.653486	-0.996556	2.39139	0.351056	-0.0373018	-0.110728	1.24914	-0.398161	0.645456	0.437481	1.71922	-1.17301	-0.507978	0.0970374	1.3357	-0.47406	1.03487	0.0692478	0.0844398	-0.487457	-0.439838	-0.0730063
sim-90	-0.521953	-0.788659	0.2482	2.19195	1.92182	0.783762	1.12996	-1.64792	0.499554	-0.750192	1.67375	-0.778987	1.05869	2.31692	1.39354	-0.755779	-0.641974	-1.33142	1.13782	1.60182	-0.624213	0.931188	0.436806	0.997563	1.42535	-0.726382	-1.43599	-0.286177	1.77407	-1.05949	-1.50712	0.942698	0.440007	-0.995678	1.56485	-0.184368	-0.723001	-0.675907	0.490129	-1.88124	-1.13447	-0.347641	0.129298	-1.71588	0.505715	-2.49049	1.05828	0.548171	-0.962445
sim-91	0.685939	0.62598	0.598851	0.245282	-2.13182	-0.122282	-0.929183	-1.40412	-1.12851	-0.817597	-0.78189	1.76202	-0.0522346	-0.919567	-0.506325	0.755881	0.592456	0.233081	-2.16329	0.379761	0.17302	-0.595833	-0.0723162	-0.634473	-0.612636	-1.64171	1.72733	-1.90418	-0.464155	0.761183	-0.339606	-0.383957	0.715766	-1.57007	-0.795778	-0.800408	0.175116	0.536384	-0.33402	0.223737	-0.0756904	0.884295	-1.03736	1.03827	0.48324	0.317323	-0.811415	0.129992	0.999578
sim-92	-0.593004	0.608673	-0.876068	-0.140105	2.16648	-0.533383	0.104342	0.912701	0.800408	-0.093579	0.0581326	0.624493	-0.913976	0.635127	-0.0503951	-0.831678	-1.22903	1.18219	-0.164484	0.338553	0.183901	-0.44279	-0.54906	-0.453192	-1.16664	0.136629	0.658323	-0.400895	0.317724	-0.602424	-0.919802	-0.145747	0.279886	-1.70269	2.33056	0.572516	-0.196989	-0.189973	-0.704447	-0.591637	0.485131	-0.578473	-0.419201	-1.10159	1.12074	0.563168	-0.615593	-0.989294	0.929183
sim-93	-0.732571	-0.159368	-1.20102	-0.792948	2.10164	0.207764	-0.631014	0.474574	0.867678	-0.0505486	-0.398161	-0.783034	-1.67499	0.529772	-0.35586	0.963541	0.286018	0.169448	0.473376	-0.50476	-0.502241	0.956868	0.611806	2.66802	0.541958	-0.390058	0.539833	-0.0355408	2.07787	-0.49964	-0.215665	0.657183	0.179546	1.09907	-0.00210321	-1.62059	0.0454941	0.642444	0.622913	0.637656	0.177836	0.107726	-1.99351	0.0726232	-0.651119	0.195116	1.12736	-0.183045	-0.331675
sim-94	-0.642444	-0.816742	1.67499	-1.25618	0.0951161	1.31399	-0.510852	0.213709	1.08505	0.0964224	-0.29152	-1.26583	0.103419	-0.67485	-0.982081	-0.0669479	-0.276785	0.252858	-1.5076	1.70793	-0.764664	0.541869	0.328686	0.19535	0.157896	0.432855	-2.36676	-2.56714	-0.0227601	0.00241016	1.27096	-0.160995	-1.27872	-0.323039	1.67375	1.47504	0.313623	1.07096	-1.04038	1.90842	-0.743015	3.31522	0.766202	-1.11105	0.25752	-0.596747	-0.0496289	-0.523971	0.520026
sim-95	1.41486	-0.76569	-0.286495	1.59169	1.05401	0.420538	-0.585542	0.95084	1.29837	-0.669863	1.10427	-0.680238	1.82342	0.11296	-1.19303	-0.101572	0.863672	-0.0156444	-0.901159	0.124902	0.150233	-0.101496	0.553244	-0.280045	0.569454	-0.954453	-0.174261	0.0420482	1.46111	-0.351706	0.0714726	0.523269	-0.135085	-1.15018	0.632042	-0.67995	-0.497735	1.49485	-0.379021	0.251277	0.494533	0.770518	-0.185925	-0.524321	-1.70009	0.802517	1.255	-0.707587	0.447351
sim-96	0.743116	-0.875955	-0.0734667	-1.31581	-1.28656	-1.00641	-0.962689	1.12707	-0.86234	0.0657974	0.571615	-0.981959	0.904147	-0.81717	-0.0611226	-0.323039	-2.26821	-0.60169	1.57429	-1.20023	1.50546	-0.390058	-0.397747	0.186158	1.31727	-0.45387	1.38271	0.883729	1.94159	1.14811	0.589268	1.24448	0.383545	0.985681	0.272178	0.469358	0.404877	0.288728	-1.00514	0.180323	1.93409	2.3507	-2.07392	-1.28411	0.366965	-0.49912	1.8336	1.25769	-0.521516
sim-97	-0.452176	1.38053	0.137093	0.770415	-1.44832	0.302233	-0.864338	1.07245	-1.08271	0.36582	0.988421	-1.46356	-1.37914	1.88035	1.12232	-1.99856	1.54866	0.718833	1.63353	0.760776	0.173408	0.240871	-1.18946	0.907953	-0.822415	-0.836226	-0.377213	-1.103	0.285539	0.284344	-1.21083	-0.747864	-0.908763	-0.0584396	-0.0852071	-0.445407	-0.268845	-0.484874	-0.0510852	1.12635	0.546215	1.05588	-1.16513	0.0700152	-0.899324	0.238902	0.588723	-0.587904	-0.666039
sim-98	-1.41988	-0.0493992	-2.01054	-1.86576	1.68282	-0.587177	0.532061	0.534442	1.99351	0.10888	0.11373	1.67096	-2.18524	0.602975	-1.04485	1.69814	0.2105	-0.64141	1.35748	-0.527572	-0.173874	0.549683	0.566217	-1.29042	-0.0233717	1.53634	-0.116964	0.389398	-0.321105	-1.28446	-0.792213	0.219503	-1.63936	-0.779505	0.327314	-0.258469	-0.32562	-0.710243	1.03985	-1.07001	-0.428071	1.15718	-1.73451	-0.711029	1.14002	1.20654	0.905761	-0.128064	0.70631
sim-99	0.102266	-0.286177	-1.71123	1.03461	0.0485579	0.028806	-0.721511	-0.386099	-0.0245973	-1.31854	-1.27406	0.187326	-1.62401	0.221776	0.238665	0.445575	0.976645	0.222169	0.851296	0.361733	-0.0425848	1.83772	0.651687	-0.0832881	-0.154334	0.51155	-1.32385	1.00463	1.50999	0.35537	-1.44614	-1.01893	-0.976152	0.408534	-0.612083	0.3727	1.3695	-0.388161	0.108957	-0.539037	0.197924	-1.38471	0.920384	0.118351	1.72698	-0.732371	0.194805	-0.0551449	-1.03945
sim-100	-0.582186	-2.19195	0.19535	-1.01867	-0.154954	0.2542	-0.262505	0.483068	0.575311	0.334344	-1.61719	-0.879215	0.528012	-0.15178	0.802517	-0.265991	-1.45073	0.444056	-1.25483	-0.696136	0.389233	-1.72971	-0.616702	-0.983198	1.64083	-1.26023	0.96549	-0.350242	-0.696527	0.928242	-1.96531	-0.568464	-0.415279	1.2318	1.53336	0.399734	0.0927344	-0.087972	-0.190129	-0.182968	0.398907	-0.986304	0.410114	-0.500941	1.05855	-0.0357704	-2.05776	1.40679	1.12017
sim-101	-0.697795	0.553155	0.93107	-0.978741	1.32661	-0.108804	0.702096	0.342687	-0.587358	-0.881132	1.51696	1.16318	-1.24183	-0.290484	0.642068	-0.42472	-0.261081	0.522216	0.60812	-1.05681	1.59962	-0.832434	0.0881255	-0.0102125	-0.203311	0.488491	1.27337	-0.442706	-2.07195	2.15075	0.106265	-0.445407	0.336124	-1.18915	0.978371	0.146752	-1.77592	-0.49082	1.26345	0.800828	0.571615	0.546481	-1.84565	-1.5189	0.636437	0.112036	0.644891	0.0303362	2.51866
sim-102	-0.104573	0.123359	-0.315472	0.563884	-0.265595	-0.470554	2.34348	-1.27544	0.0910438	-2.76945	-1.44876	-1.09155	-0.5655	-1.97489	-1.03018	0.168206	1.72563	-0.560929	-1.64674	-0.736377	0.298152	-0.954815	-0.312339	0.39576	-1.07845	-0.866341	0.295195	0.668524	-0.779712	0.0195462	-1.03135	-0.389975	1.13899	1.7527	-0.863672	-1.47845	-2.20569	-1.54891	-2.82693	-0.616333	0.191765	1.0333	0.0866658	-2.49562	-0.303435	-0.611715	1.37637	-0.0538421	-0.072929
sim-103	0.16526	0.395016	0.17636	-0.66814	-0.0109014	0.37188	0.869798	-0.73097	-0.0431203	1.12347	0.459729	1.19225	-0.50042	-0.280124	-1.20718	-0.181101	-0.371962	-0.0621185	-0.309287	-0.0569071	-0.121587	-1.14236	0.198783	-0.0556815	-0.116734	0.498601	-0.162468	-0.051391	-1.47006	1.73245	-0.476803	0.417865	-0.21778	-1.03304	-0.26021	-0.0506247	0.472094	-0.0443447	-1.27148	1.73901	2.32369	-0.192388	1.62087	-1.25282	-0.435545	-0.265595	1.65721	0.289366	-0.204013
sim-104	0.426311	0.862894	-1.1876	0.0667944	-1.13417	0.685261	-0.426228	-0.0562181	-1.1971	-0.468505	-0.257204	-1.44985	-0.0333978	-0.938055	-1.24564	0.00149157	0.579649	-0.152245	1.39293	0.705622	-0.50763	-0.695748	0.986304	1.47709	-0.72718	-0.105265	-0.653106	-0.484099	0.43849	1.06771	0.067638	-0.417698	-0.289606	-0.0765351	-1.99575	2.48878	0.153638	0.853277	0.242603	-1.27285	0.949158	-0.522391	1.02667	-0.928242	-0.829948	0.889054	-0.755372	0.975658	-0.657088
sim-105	1.3111	-0.254595	-1.1037	1.09044	0.283708	1.14016	-1.04499	1.19616	-0.589814	1.48764	-1.22012	-0.0750765	0.93509	-0.917701	-0.788241	-0.703662	1.99463	-0.866564	-0.904724	-1.52011	-1.45601	1.96531	-0.453955	-1.40658	1.97382	0.229467	2.12446	-1.01163	1.29218	-0.176437	-0.324006	2.15934	-0.64555	-0.486854	-0.259419	-0.629334	-0.751713	-0.293277	-1.3434	-2.75555	1.17912	0.19496	1.02305	0.879104	0.141032	-1.62344	1.52965	1.57323	-1.2137
sim-106	-1.68187	-0.725984	-0.547993	-1.24414	0.366229	0.67995	0.821558	-0.00906539	0.226639	-1.05962	1.86882	-1.40576	0.97099	-0.0819068	1.35576	1.60625	-1.82383	0.91572	1.75199	0.243942	-0.337338	1.80949	-1.39496	0.20964	-0.518187	0.351544	-0.981959	-0.0901218	-2.30913	-0.605178	0.0858984	1.04129	-0.364594	0.45769	-1.4492	0.570894	-1.255	-1.77777	-0.5195	0.638406	-1.2261	-1.0696	-2.50257	-0.184834	1.62287	-1.38112	1.5535	2.68454	-0.845378
sim-107	-0.931307	1.23409	-1.15688	-0.327314	-1.66055	-0.0261275	-1.64024	-0.469188	-0.405873	-0.742914	2.32598	-0.502416	-0.344392	1.98193	1.01239	-0.0492469	-0.463048	0.355615	-0.264961	0.858795	0.325216	-0.687876	1.39233	-0.101112	-0.710045	1.64881	-0.2916	0.591911	-0.741403	-0.489698	-0.58418	-0.97099	-0.437144	-0.534178	0.573145	1.30265	-0.503718	0.789078	-1.73142	-0.162004	-0.868904	0.275434	-1.69332	0.73207	0.640282	-0.860566	1.08326	1.00768	-0.785948
sim-108	1.12491	-1.63995	0.487887	-0.611715	-0.127986	-0.240634	0.615407	0.424552	-1.017	-0.716657	0.150001	-0.317884	0.127138	-1.26771	1.17073	0.692437	-0.00944738	0.509632	0.660605	-0.174728	-1.83607	-0.693897	-1.39273	-1.38511	-0.648663	0.0598959	1.12693	-0.382475	-2.71677	-0.525024	0.0875116	-0.515128	0.0898149	1.03448	0.00126192	-0.274957	0.931777	0.818559	0.94808	-0.974428	-1.77039	1.71024	1.23869	-0.2206	-0.941743	0.0199293	-0.226719	-0.782514	-1.60736
sim-109	0.141187	0.606096	0.997816	-1.50096	1.02745	-0.96903	0.278217	-0.172631	1.86402	-0.0697082	0.0607383	0.710636	-0.410114	0.0556815	-0.409698	1.46512	-1.09405	0.804523	1.44636	1.67375	1.32846	-0.254832	1.77443	-0.404877	1.72023	-0.110574	0.240083	0.800935	-0.434536	1.81145	1.10935	-0.032403	1.90795	-2.26721	-0.507804	2.50966	-0.576575	0.433863	-0.423715	0.33014	0.568016	-0.555654	-0.0309478	-0.529508	0.360183	0.899781	0.274242	-2.87117	0.978248
sim-110	0.65008	0.560301	0.252936	0.328524	0.558333	0.592092	-1.27561	0.390223	0.472007	0.990042	-1.78789	1.32202	0.383299	1.94361	-2.10164	-0.48987	-0.799354	-0.0415116	-0.535236	1.05936	-1.63819	0.683231	0.161228	0.0748469	-0.0549915	-0.0928117	-0.204403	-1.18097	1.3746	0.101958	-2.24574	1.16634	1.82423	0.152322	1.78827	-0.206278	1.2672	1.44267	1.6138	0.157896	-1.06406	0.37861	0.648946	-0.637468	1.48166	0.923544	-0.848443	-0.880681	0.129144
sim-111	-0.675811	-2.96874	-0.261239	1.6243	0.0268926	-0.269558	1.14974	-2.54313	-0.00355726	-1.71222	-0.884181	1.04064	1.09642	-0.0798343	-0.539037	0.49341	2.51322	0.787199	-0.536472	0.307923	-1.6882	-1.09447	0.173795	-0.677637	0.000268301	0.561554	-0.9992	-1.16273	-0.97973	-0.732571	2.2763	0.595103	-0.43849	-1.38271	0.188338	1.66512	-0.0924274	1.34076	-0.253884	0.322958	-1.63091	1.17835	-0.340822	-0.430839	0.315874	-0.56245	1.13797	-0.371388	0.848333
sim-112	0.837963	-0.0634213	0.779609	1.13025	-1.93558	-0.173641	0.506934	0.528979	-1.21675	0.294395	0.828115	-0.200655	0.252226	-1.60514	0.740597	0.560033	-1.17164	-0.921202	0.53665	1.19851	-2.53734	-0.38264	0.2671	-0.757307	1.75734	-0.666898	0.084824	0.660129	1.09363	2.58835	-0.204873	-0.353334	-0.34634	1.54461	0.633723	-0.0524642	-0.685068	-0.675426	1.7236	-0.582911	0.0974217	-0.51504	1.6753	2.20656	-2.77658	1.3571	1.18081	0.396506	-0.0486341
sim-113	-0.53665	2.44396	-0.658988	-0.782411	-0.993168	-1.20102	0.198704	0.415529	-1.16333	0.59027	0.476888	0.632695	-0.978864	-0.0218415	-1.48372	2.38346	0.678505	1.33421	0.169293	-0.331918	0.291282	-0.0890464	-1.79897	0.994046	0.601508	-1.20433	-0.0342402	-0.738687	0.035235	-0.437144	0.613468	1.34965	1.5871	-0.0457999	-0.319736	-0.149228	0.562361	1.12765	0.904033	-0.848991	-1.72056	0.391462	-0.892126	-0.35529	-0.223266	-0.478087	0.217231	1.12967	-1.26959
sim-114	-1.06339	-0.860566	0.405126	-0.695748	0.266308	0.0985744	-1.71688	-2.09817	1.3873	-0.256966	-0.0924274	0.606005	-0.254754	0.126213	-0.216839	1.48811	-0.313544	0.178691	-0.438827	0.62561	1.06447	1.02745	-0.764254	-0.576304	-0.35073	-0.22719	0.498774	-0.810353	-0.883051	-0.509544	-0.465093	-1.41009	-0.908301	1.07069	-1.90184	1.88893	-1.12045	-1.07055	0.74574	1.85284	-0.0938871	0.569544	-1.52892	1.42788	-0.0832119	-0.0909677	-1.32901	-0.395595	0.468249
sim-115	1.76238	-1.1671	2.69596	-1.26959	0.505281	-0.258469	0.647153	-0.981338	0.17978	0.638031	-0.247805	0.51705	0.0703983	1.07586	2.07987	-2.07195	1.58012	0.857026	0.215587	1.06892	0.160762	-0.611715	2.38739	1.04803	-1.5879	-2.88564	-0.695748	0.101727	-0.486423	-0.475517	1.23131	-0.651592	1.10694	0.0151852	1.40679	1.99969	-0.0126602	0.288967	0.0710884	0.284344	0.00401542	-0.313062	-0.922021	-0.0755381	-1.43427	0.300392	-2.60166	-1.96584	-0.629241
sim-116	-0.459814	-1.8087	0.966099	-1.10652	-1.04209	1.02073	0.110651	0.0991122	-0.238351	-0.271464	-0.105188	-0.279568	-0.253726	0.859568	-0.733671	0.483584	0.365493	0.677637	-0.926359	-1.41736	-1.78525	-1.46155	-1.76492	-2.51683	0.696234	-0.579649	0.455991	-0.861896	-0.787406	1.10779	1.53984	0.397001	-0.849429	0.0559885	-1.33235	-1.83278	1.46871	0.172942	0.511724	0.260763	-0.19574	-1.09698	1.47663	1.00844	-0.210734	0.433023	0.75283	-1.5341	-0.492028
sim-117	0.644891	-1.49766	0.22978	-0.929538	-0.131612	0.145592	1.49485	0.7019	0.620407	-1.66972	-0.703565	-1.44137	-0.394602	0.411196	-0.0274281	0.62412	-0.899095	0.321347	-0.307843	-2.34111	0.189194	0.328282	-0.367538	0.231666	1.14369	0.976891	0.577388	0.484702	0.446167	-0.422795	-1.28603	-0.923426	-0.14652	1.00071	-0.0112834	-0.869909	1.90277	2.32028	-0.0674845	-1.35691	1.3857	0.193713	0.00447471	1.64053	0.339769	1.39172	-0.494879	-1.12175	1.71024
sim-118	-1.21179	-0.755067	-0.137015	-0.967564	-0.864673	-1.88985	0.871696	-2.74544	-1.01829	-2.53927	0.036307	0.0902764	0.598302	-0.223109	-1.70465	-0.817383	0.331756	1.04988	0.0704745	0.0112072	1.84188	0.568914	0.321509	-0.715568	-0.127446	1.64407	0.576756	-1.54942	-0.764356	-0.592183	0.434284	0.880004	2.59053	-0.192466	-0.733771	1.31909	1.65541	-2.16489	0.028117	0.278852	-0.510504	1.34889	1.54587	-2.19707	0.578564	-1.25905	-1.3748	-0.442536	0.660414
sim-119	0.00730552	-0.104881	1.61521	0.942459	-0.202841	0.330624	-0.0617354	0.507978	0.580012	-0.679274	-1.28972	-1.05762	-0.339849	-0.209249	-0.776295	-0.993671	-0.88226	-0.337013	-1.52206	0.4922	1.52279	0.130146	1.81106	-0.140028	1.04116	0.231116	0.00478167	0.980224	0.683134	-0.284265	-0.259656	1.3982	-0.47783	1.32073	-0.566577	0.544973	-0.68623	-0.57441	0.032785	-0.263851	-1.89305	0.142114	1.04433	-0.467737	-0.264486	0.254279	0.184368	0.667376	1.20686
sim-120	-0.240398	0.0811383	-0.345447	0.545949	-0.815141	-0.0523107	0.785635	0.539656	-0.386841	1.60736	0.664988	-1.82101	0.339444	0.0240607	-0.843083	0.403631	0.644891	0.0346995	-0.126367	-0.290962	-0.484788	1.42197	0.285938	-0.240791	0.556904	-0.177836	0.848881	-0.566936	2.10936	-1.29678	0.496264	1.48787	-1.02254	-1.10737	-0.517575	0.916186	0.341147	-0.558691	1.7053	0.881244	0.525199	-2.93301	1.60792	0.962932	0.584635	0.846032	0.421289	-0.700627	-1.37756
sim-121	0.873824	-1.71454	-1.89581	-1.85071	0.152941	0.260288	-0.336609	0.184601	-0.183356	-1.80362	1.34832	-0.265911	0.663176	-0.494706	-0.897949	-1.25416	-0.0247496	-1.46467	-1.33851	-0.460921	0.068635	-0.232687	-0.901618	-0.272892	-0.544262	-1.24298	-0.449719	0.149769	-1.53709	0.913049	0.35953	0.627099	0.750597	-0.803573	-0.914906	-1.28046	-0.406872	0.393114	2.13931	0.210109	-0.396257	0.74999	0.256255	-0.960988	0.452429	1.7053	1.56746	-0.508761	-0.464411
sim-122	-0.0852071	0.270987	0.815462	-0.842974	-0.773919	0.0856676	0.456671	1.11446	-0.472435	0.710045	-0.354067	0.633911	0.402968	0.612545	0.275037	-0.275513	-1.06379	-2.27836	-0.682071	1.19678	1.03526	-1.3279	-1.02215	-0.0240607	0.701214	-1.32183	-0.691368	-1.23984	0.560212	-0.306159	-0.687197	0.253094	0.015109	1.32202	0.764254	-1.02836	1.64555	0.389481	-0.905416	-0.220366	1.4281	0.525288	0.843738	-0.653674	1.83483	-1.60459	-0.581642	-0.809503	1.17774
sim-123	1.51071	0.656044	-0.468419	-1.28814	-0.891898	-0.463729	-0.807064	0.538948	-1.22238	0.257916	0.156347	-0.975535	2.65485	0.563616	-1.73727	0.750395	-0.092964	-1.09335	-0.910381	-0.0865134	-2.24862	0.595469	-0.302794	2.17699	-1.33664	0.237563	-0.241421	-0.934497	-0.627284	-0.636344	0.129914	-1.33124	3.18163	1.55197	1.23294	1.46669	-2.39539	-1.35903	0.571795	-0.586995	-0.297832	1.56955	-2.27528	1.49415	-0.942459	0.702291	0.320381	-2.22255	0.853938
sim-124	-0.366474	1.02693	-0.573327	-0.765074	-0.628681	-0.6038	-0.853606	-2.32711	-1.89168	-0.109343	0.260527	-2.19195	1.15345	0.710439	1.42324	0.839595	-1.08615	0.13941	-0.0711657	-0.486768	-0.675138	1.08161	1.06123	0.3232	0.947	0.917003	-1.10991	0.217075	0.738887	1.59962	0.479547	0.966954	-0.4999	0.132229	3.08821	-1.57482	-0.282193	-0.609409	-0.516613	0.689912	1.49579	0.470897	0.733871	0.884972	-0.378117	-0.112883	-0.641598	-1.05308	-0.984066
sim-125	0.33572	0.00508749	1.33012	0.054838	-1.95023	-0.108419	1.32643	-1.2473	-2.66802	1.24365	0.0328623	-1.13549	-0.221933	-0.589632	0.561197	-0.649135	0.632976	-0.100881	0.85548	0.711325	0.942339	0.232531	0.209093	0.657658	-0.303675	-1.83237	-1.19444	-1.45756	-1.24083	-0.705918	0.784282	1.1102	-0.352602	-0.0289583	-0.744124	-0.592456	1.67874	-1.41092	1.14295	0.15418	-0.545949	0.319174	-2.14999	1.17088	-1.39536	1.30051	-0.727975	-1.21451	0.25839
sim-126	0.813225	1.67905	0.586177	0.481177	-0.189896	0.0466423	-0.929183	-0.695748	1.01585	-0.353009	-1.89213	-0.524321	-1.00972	-2.74878	-0.120508	1.47709	-1.06811	0.514167	0.161306	0.166345	0.447012	0.624493	0.683521	0.129606	0.510852	0.930363	0.586449	0.814503	1.65782	1.13855	1.12074	-0.717646	0.399983	0.147447	0.498687	-0.517138	-0.418449	-0.165492	0.258549	-1.8044	0.473376	0.0881255	-1.00679	-1.96848	1.23639	-0.326183	0.551552	0.801356	0.00684622
sim-127	-1.01931	-0.468162	2.24958	0.296234	1.62316	-0.106727	-0.124978	-0.503371	0.0610453	-1.14929	0.000802629	0.208545	-1.35576	-0.601965	-0.697405	-0.351624	0.239374	0.26504	0.0420482	-0.60169	-1.53435	-0.264565	-0.985929	-0.073619	0.0109776	0.458709	-0.296952	1.74704	0.107034	-1.00501	0.919802	-2.41049	-0.507716	-0.989544	1.16062	0.831028	0.23717	0.694092	-0.139255	1.04301	-0.732371	-2.04029	-0.818559	-1.17713	-1.34547	-0.870132	1.50049	0.857137	0.459049
sim-128	-0.7821	0.871585	-0.572695	-1.51817	0.655191	-0.799776	-1.48857	1.17744	-0.497648	1.27457	0.569723	1.10202	0.542577	-0.598393	1.33272	0.339444	-1.03343	-0.46143	0.653864	0.995051	-0.0834416	-0.402388	-0.200343	0.338634	-0.072929	0.322556	-0.337176	-0.362713	0.595377	-0.954935	-1.73486	0.803889	2.54506	1.42113	-0.41895	0.0166392	-0.76805	0.0341629	0.0620412	0.631948	0.00394039	0.669959	-2.16728	-0.224757	-0.0470254	-0.0980367	0.146597	0.97936	0.689233
sim-129	0.216996	-0.232452	-1.72698	-1.37954	1.22919	1.20165	0.0645719	0.315633	-1.34946	-0.0915816	-1.08974	-2.28663	-1.30426	-0.225855	-0.808654	0.624586	-0.114038	0.647531	-1.75663	0.395512	0.96732	-1.3879	1.31708	-0.211048	-0.362713	-0.340498	0.198861	0.0304124	0.415862	1.24597	-1.42725	0.327475	1.60127	0.68836	0.0536897	0.569634	1.37009	0.44414	0.649135	0.829409	1.40926	-0.445323	0.246465	0.555385	1.39901	-0.797986	-0.292957	0.792948	-1.28063
sim-130	-0.274163	1.10089	1.40989	-1.35174	0.860676	0.881471	-0.316437	-0.586086	-0.684681	-0.250488	-0.0762282	0.0906596	0.799985	-1.62516	0.193713	-0.192933	-2.37182	-0.799669	-0.776192	-0.33491	1.03566	0.789599	0.955661	0.477917	-1.89168	-1.00198	-1.14031	-1.31309	-0.684875	-1.31291	0.622169	-0.0357704	-1.39983	0.427819	0.0337809	0.0644945	-0.728575	-1.06433	-2.08454	1.75985	-1.89812	-0.491596	-1.27182	-0.860234	1.22125	-0.548171	1.34359	-0.755269	-0.484788
sim-131	2.66802	0.9992	0.00799446	-0.977877	-1.92767	-1.73176	-0.622169	-1.70171	-1.48718	-0.590543	0.752525	1.22789	1.60016	1.05869	0.117658	0.73718	-2.00938	0.150465	-0.29176	-1.18744	-0.75222	0.49964	-0.514081	0.84352	0.618554	1.28954	-0.489525	-0.275593	0.0229136	0.578925	-2.12227	2.78385	1.79359	-0.692244	0.405624	0.732871	0.0906596	2.10724	0.650364	0.302794	2.33638	0.382804	-1.41507	0.96026	-0.952043	0.504413	-2.48041	-0.190207	0.227974
sim-132	-0.661937	0.450735	-0.289047	0.738587	-0.688167	1.1333	0.0895852	-0.47783	1.75163	0.393693	0.418867	0.216213	1.51047	-0.858684	3.37721	0.838181	-0.393776	0.29184	-0.445068	-0.299432	1.28342	-2.16251	-1.85284	-0.550127	1.30498	-0.149769	0.167354	1.2822	0.0301065	-1.31092	0.908763	0.120277	-0.79662	-0.000879936	0.719626	-0.894747	-2.35927	0.199017	-0.426814	-0.22774	-1.17362	-0.208623	-0.0339332	-0.23898	0.665466	-0.0206944	-0.668044	0.206435	-0.0476382
sim-133	-0.107265	0.328766	-0.993671	0.0827504	0.521953	-0.547459	1.30875	-0.262901	1.42113	1.1365	-0.144355	-0.805794	1.2274	0.421708	-1.17134	-0.617258	-0.798827	1.17393	1.29518	0.511985	-0.19808	-0.358468	-0.261001	0.32175	0.594646	-1.00806	1.51842	-1.27199	-0.269322	0.675714	0.431427	-0.243626	1.27838	-0.532414	1.54891	0.0941941	0.195116	-0.735274	0.304316	1.26345	0.131226	1.23589	1.21691	0.916186	1.08573	1.4315	0.224051	-0.505021	0.52933
sim-134	-0.393362	0.601783	-0.39667	-0.81749	2.33991	-0.0865896	-0.561733	-0.231666	0.852397	-0.544528	0.713494	-0.000420641	0.0229898	0.364184	0.763537	-0.779609	0.0294176	0.927653	0.505891	-2.15542	0.549594	0.758735	-0.641598	1.11759	3.52273	0.94401	1.40761	0.475945	-0.0909677	0.98295	-0.509632	-0.178924	-1.30158	0.277023	-1.13185	-1.3527	-1.39072	0.532766	1.16077	-0.807806	-0.879329	0.418617	-0.506325	0.108804	0.704936	0.0597424	1.32698	-0.0517741	0.970622
sim-135	-0.11273	0.281557	-1.26942	0.252936	-1.03474	2.43497	0.282034	1.56693	-1.86664	-1.25114	-0.663653	0.459814	-0.832758	-0.385111	1.27199	-0.536209	-0.174184	-0.919683	0.170535	0.608582	-1.36931	0.0775321	-1.72292	-0.594829	0.973569	-0.884634	-1.20575	0.391792	0.741704	0.44203	-0.424385	-0.36893	-0.195039	0.911657	-0.248911	-1.00071	-0.217153	-0.130532	-0.499294	-0.693312	0.0627313	0.837204	-0.0231421	0.363858	0.539213	1.12146	-1.24464	-0.410946	1.25265
sim-136	0.243233	-0.670916	0.248358	-1.72563	-0.0229136	0.238429	-1.56355	-0.0691716	1.35384	0.655475	-0.959774	1.06097	1.71822	-1.85711	0.178691	-0.0883551	-0.392123	-0.810353	2.27023	-0.298471	-1.87945	-2.31135	0.153715	-1.00908	1.76929	-0.60674	-0.973691	0.019852	-0.185535	-0.550929	1.70958	-0.446928	-0.917817	-1.97813	1.28167	0.552709	-0.0890464	0.400812	-0.864338	-0.493064	0.446167	-0.258549	-0.078453	-0.900011	0.647342	-2.8067	0.815996	-1.3881	0.214177
sim-137	0.592456	-1.4105	-0.0631144	-0.354637	0.222874	-0.182423	-0.488491	-1.5512	-0.61199	0.826608	-1.49415	-1.50927	2.26224	0.87809	-1.57323	-0.745235	-0.484702	0.68836	-0.317081	-1.44245	0.303435	0.180789	1.41632	1.03867	0.933669	-1.89213	-0.509981	-0.00807063	-0.514779	1.41403	1.3111	-1.3487	0.492805	-0.623193	-0.24213	1.09182	1.41841	0.830057	-0.129992	1.08367	-0.503371	-1.30229	0.324974	-0.669002	-0.020159	0.347802	-0.0098305	1.17759	0.875282
sim-138	0.549771	-1.09071	1.54109	-3.74159	0.66108	-0.671396	-0.240871	0.662415	-0.311857	0.935681	-0.15658	-2.12227	0.223266	0.607752	1.30105	0.305438	-0.976891	0.497215	-0.228995	0.0891237	-0.575041	-0.696722	0.059589	-0.26726	0.116272	0.219895	-1.21579	0.502849	0.505195	-0.414695	-0.432183	-0.179934	0.839159	0.121202	0.559406	0.019852	-0.837204	0.125056	0.537533	0.472778	1.44723	-1.57694	0.238193	-0.257994	0.315392	1.24116	-0.944249	0.852506	0.884634
sim-139	-1.85369	0.0900457	0.967809	-0.0776856	0.273925	0.420455	0.694286	-0.910265	1.04064	-0.448365	0.833084	0.495397	0.37861	-0.489525	1.18512	-0.127601	0.0330147	0.63972	-0.968419	3.15835	-0.34139	0.0779164	-1.03696	0.583182	1.50427	-0.236855	-0.0270461	0.566129	-0.87854	-1.30749	0.0700152	1.01265	-0.337257	1.52475	0.357327	-0.445998	-0.523269	-0.056524	0.105572	-0.202294	1.8719	2.61778	0.226876	-0.153406	0.115579	-1.22886	0.577388	0.349428	-0.764869
sim-140	2.17049	0.335315	0.512073	-0.257442	-0.291441	-0.550572	-2.06739	1.10356	0.345772	0.533207	-0.012202	1.1409	-0.711916	-0.787511	1.05976	-0.386758	0.645928	-1.27251	-0.131612	0.0654904	-0.721511	1.23066	-0.755067	1.12721	0.994298	-0.960868	-1.21579	-1.48996	0.297432	1.1907	-0.368684	0.238351	2.40083	0.564603	0.137325	-0.652065	-0.71389	-0.699553	-0.643855	-2.43348	1.9492	2.13555	-0.381076	-0.610607	-0.487629	0.472179	1.32753	-0.586995	-0.309208
sim-141	1.79781	-0.0222246	-0.326183	0.425055	0.0242142	0.58536	0.27329	0.274322	-0.106803	-0.366147	-0.91607	-0.0920431	0.182113	0.788137	0.763537	0.43042	0.318851	0.488922	0.638031	-0.789182	-0.336609	-0.681493	0.928242	-0.649324	0.143582	-1.35174	2.70771	1.31799	-0.37746	0.666039	-1.42513	1.28254	-0.149691	1.64881	-1.6545	-0.509719	-1.47777	-1.22545	0.486251	-0.636812	1.2473	2.86651	0.279091	-0.728076	0.803677	1.48143	-0.47826	0.0401337	2.25635
sim-142	0.900814	1.75949	-0.0621947	-1.67127	0.261081	0.71923	-0.345203	-1.24597	-0.358714	-0.429916	1.458	-0.421875	0.382887	-0.448534	-0.687971	0.635127	0.534001	-0.181645	-1.62947	-0.549148	-0.741807	1.96373	1.84523	-1.43299	0.423967	-1.03592	-0.0874343	-1.1409	-1.69685	1.33291	2.09267	0.575762	-0.528363	0.608857	0.853497	-0.433358	-0.138406	0.337824	-1.1671	-1.17195	-0.833516	-0.913165	0.48944	0.749078	-0.259972	-0.579469	0.428155	2.21627	-0.370896
sim-143	-0.815996	0.551552	0.88588	-0.698772	0.0960381	2.15308	1.10286	-0.238193	-0.783139	-1.78637	-0.356838	0.0377611	-0.946402	-1.22968	-0.626633	-0.485907	1.06541	1.72529	0.216213	-1.7397	0.710045	0.0818295	-0.387171	-0.757816	1.87102	-1.34737	0.747964	0.746447	0.210343	-0.428322	-0.873936	0.86623	-0.370978	-0.998823	2.40219	-0.0299542	-0.422126	-0.482896	0.54249	-0.344229	-0.366392	-0.552086	-0.621892	1.3697	-2.11865	0.65377	-0.113422	-0.937462	-0.306079
sim-144	0.398327	0.135162	-1.09488	-0.155651	-0.798407	1.1085	-0.146597	-0.824241	0.365167	-1.57112	1.64201	0.915022	1.37381	-0.569994	-0.272257	-0.313141	-1.14604	-0.299032	0.763127	0.199484	-0.59757	-0.830596	1.34851	-0.883276	-2.14157	-0.0991895	-1.13199	-0.608488	-0.137866	-0.0348518	-1.42662	-0.0899684	-0.194805	1.21563	1.08711	-1.00476	-1.04472	-0.115809	-0.0925797	1.16378	0.1442	-1.38391	-0.243863	-0.324974	-0.521077	0.331999	1.53784	0.570624	-2.03419
sim-145	-0.260052	0.87125	-0.743216	0.501113	0.199173	-0.719924	-0.339849	3.35509	0.0720092	0.370159	-1.07709	0.957473	0.933669	0.374012	-0.561465	-2.33875	0.0518503	0.245282	-1.23442	-1.03998	-0.224286	0.359855	1.30355	0.732671	-0.875955	-0.142963	1.46155	0.987923	-0.73087	0.0357704	-0.647058	0.875843	0.364676	0.459814	0.0219188	-1.30677	1.40146	0.541072	-1.74916	-1.57086	0.0409761	-1.43599	0.300552	-0.652254	-0.649795	1.02421	0.736477	-1.74284	-0.547548
sim-146	0.633256	2.71073	0.103265	0.330947	0.288489	-0.965611	0.61476	0.379185	0.616517	0.0081468	-1.09141	-0.230723	0.984189	-2.27938	-1.65661	1.57482	0.509197	-0.562181	-2.0961	0.337905	1.14002	1.20244	-0.865673	-1.35518	1.20118	0.662128	0.911657	1.20797	0.163088	-0.959049	-1.29447	0.291282	-1.45888	-0.211361	0.0187049	0.100189	3.11644	-1.88305	2.04707	0.53118	-1.26498	0.121818	-0.759244	0.514865	0.460579	-0.386676	0.135935	0.217466	-1.13301
sim-147	-1.7613	0.299112	0.250884	-0.918517	-0.415196	-0.717348	0.467054	0.361325	-0.557618	-1.74493	-0.76569	1.22044	1.017	0.527132	0.431427	0.115193	1.69685	1.74775	0.349835	1.11945	1.16634	0.684197	1.07804	0.0478678	0.226482	0.746852	1.36386	-0.51539	0.120508	0.0373018	-0.887919	1.39637	0.185692	-0.595742	-1.94971	-1.09363	-0.172942	-1.9559	-0.755474	1.61324	-0.530915	-1.23984	2.33289	1.61493	-1.073	-0.747257	1.10272	-1.63906	-0.382475
sim-148	-0.424302	-0.268369	-1.31074	0.637749	1.63005	-0.616425	1.004	1.05148	-1.18127	-0.136783	0.0596651	1.66665	0.0718558	0.497041	0.262505	1.68219	-0.581008	0.611253	1.32957	1.05588	1.2483	0.419786	0.321024	0.345934	-0.552443	0.343905	-1.29678	-0.11889	1.81501	0.712409	0.411778	0.615593	0.985806	-0.801672	0.101112	-1.24133	0.099958	1.73142	0.536738	0.0311013	-1.57139	-0.200343	-1.63995	1.41674	0.787825	2.28143	0.959774	1.53585	-0.781477
sim-149	0.0998045	-0.824456	-0.378035	-2.01112	0.118582	-0.661557	-1.07914	-0.248278	0.0849002	1.06097	-0.527044	0.70092	-1.51575	-0.968053	-1.42725	-0.349103	1.75057	0.747964	-1.21883	0.0342402	-0.513818	0.494015	0.0709349	0.625516	-0.476288	-0.355208	-0.959653	-0.0699379	-0.689815	0.81653	-0.53356	0.256098	1.85497	-0.403052	-0.412444	0.940313	1.33458	0.319092	-0.475175	-1.99912	-0.3232	0.295354	0.369913	-0.561286	0.476888	-0.00470436	0.28315	-0.253647	0.651025
sim-150	0.966588	-0.563796	0.32175	-0.15867	-0.748673	0.131381	1.29218	-1.06865	-0.655286	0.821236	-1.04631	0.795148	-1.19945	-1.83114	-1.04988	1.78337	-0.631107	1.81224	2.51866	-0.953971	-0.322475	0.015109	0.173097	-0.167975	1.1876	-0.513032	0.0967293	-0.203545	-0.58654	1.46602	0.234968	-0.349103	-0.133541	-0.111344	0.908415	0.170224	-0.529067	-0.842865	0.311776	-0.669863	1.02628	1.01112	0.33111	1.73901	-0.309689	3.45579	0.507107	1.02099	-0.11373
sim-151	1.20212	1.91078	0.536384	0.899897	-0.835034	-0.145128	-0.412612	1.02849	-1.68629	0.873376	-0.40762	0.331029	-1.20291	-1.75235	-0.389975	2.76588	-0.397581	1.10075	0.736477	0.547725	-0.477487	0.160685	-1.53659	1.88938	-0.988546	1.76965	0.204247	0.672067	-0.230016	0.537357	-0.891214	0.143659	0.617442	0.362224	-0.722703	-1.19023	-1.36599	-1.96689	-1.28709	-0.194103	-0.220286	0.887806	-0.0715488	-0.0788373	-0.223266	0.565858	-1.24997	-0.127216	-1.18667
sim-152	-0.297512	0.765483	0.305598	-0.326506	0.539389	-0.960988	-0.837094	1.31218	0.453616	-0.386841	0.397167	-0.48281	1.16559	-0.725088	-0.0284228	1.12534	-0.11373	0.075845	-0.62115	-0.519412	0.13277	1.77481	-1.4828	0.767332	1.68661	0.943892	0.180169	-1.59169	0.0730824	0.262268	0.197144	0.0442685	-0.711129	0.167897	-0.572786	-2.34229	0.712213	0.0815226	-0.918983	0.65008	-0.478087	0.301593	-0.0053933	0.200968	-0.146133	-0.736077	-1.07804	1.12924	1.53386
sim-153	2.33056	0.616981	-1.63819	-0.344878	-0.255544	-0.0455702	0.950481	-1.62516	1.53709	-1.48649	1.3357	-0.690591	-2.32369	-1.653	-0.0692478	-0.130764	0.483068	-0.581279	0.445491	-0.95361	0.126058	0.281159	1.06285	-0.666612	1.43857	-1.69653	0.27186	0.393279	-0.469101	-0.244494	1.36502	0.141496	-0.749585	0.1665	0.159137	0.926243	1.29377	0.698087	-0.228524	0.863117	0.555028	-0.180012	-1.16062	1.53609	1.89673	-0.19309	1.66237	0.209327	1.43022
sim-154	-0.114577	-1.78827	-0.389481	1.28133	-0.53612	1.46759	-1.03278	1.13592	0.837963	-0.0186287	-1.79781	-1.01919	0.460154	-1.47754	0.600498	0.243155	1.66542	-1.76455	0.389233	0.474918	-2.07523	-1.224	1.09572	-1.82828	-0.835466	-0.638875	-1.35193	3.66825	-0.357653	0.46731	1.72258	0.250094	-0.830489	-0.116426	-1.49813	1.79207	-1.47617	1.02512	-0.605362	-1.40228	-0.693994	1.48234	1.69107	2.40772	1.82181	-1.62831	-0.0593593	0.103419	0.44583
sim-155	-0.67015	-0.968541	-0.786886	-1.41113	0.747864	-0.288728	-0.46007	-1.28568	0.707784	-1.53984	1.00134	-0.850857	-1.14002	-1.27942	-1.11175	1.73348	1.12376	-2.83108	-0.187169	1.48211	1.10033	1.24034	-0.536915	-0.837529	1.32477	0.581822	-0.26948	0.942339	-0.539656	0.486336	-0.428826	0.831244	-1.4851	-1.07218	-1.05281	-0.530652	-0.405873	-0.741102	-0.127061	0.908415	0.672067	-0.394024	-1.0646	1.37874	0.904147	0.990792	1.70892	-0.0549153	0.0566001
sim-156	-1.86358	0.909456	1.42471	-1.60348	-0.537798	-0.658704	-1.55095	1.25332	-0.75009	-0.0901218	-1.22383	-1.40248	-2.80284	-1.15972	-0.117118	0.944249	0.798302	0.326587	0.0993441	-0.767536	-0.572876	-0.826392	-0.430671	-1.11062	-1.38271	1.62774	-0.21778	0.592456	0.0436557	1.58467	0.882599	0.137557	-0.176592	0.124978	-0.61948	-0.152863	0.750902	-0.683327	0.944488	-0.553869	0.741403	-0.290404	-1.70139	0.451328	-1.18682	0.993921	1.09795	0.447267	0.661652
sim-157	-0.410114	0.209718	0.910381	2.20918	-1.43449	1.18173	-0.876405	0.659273	-1.01061	0.344878	-0.940313	0.175194	-0.979976	0.723794	-1.18481	-1.01303	0.118737	2.25538	1.49955	-0.121433	1.10963	-1.21163	-0.855922	-1.30605	0.249699	-1.82302	0.657848	0.0350815	-1.05548	-2.52789	1.54739	0.711325	-0.161306	-0.101035	-0.437565	-1.08353	-0.840466	0.855039	-0.260763	0.296393	1.28411	-0.0464888	-0.275116	1.8083	-1.69267	0.747459	-1.42197	-2.05586	-0.963905
sim-158	0.682264	-0.949879	0.848443	-1.04816	-0.828006	0.984066	0.779919	-1.05962	0.723001	-0.290484	0.94748	-0.0570606	-0.0114369	0.232452	-0.805687	-1.64733	0.510939	-1.98686	-0.068942	0.360101	0.366556	-0.10288	-2.27836	-0.144432	-1.19459	2.90587	0.61772	0.332807	-0.193402	0.57441	1.26481	-0.164716	-0.505803	0.222639	-0.00493401	0.422795	0.00225668	-0.193246	0.10888	-0.114885	-0.190986	-2.09199	-0.674945	-1.26057	0.326345	-1.27011	-1.14045	-0.131766	0.217231
sim-159	0.716063	-0.361651	0.135935	-1.97759	1.52941	-0.64141	0.0244438	-0.309608	0.23717	1.96795	0.278693	1.15867	-0.908531	0.0755381	-0.126676	-1.85199	-1.55273	0.687197	0.0566774	0.284344	0.931188	-0.672834	0.74574	-0.4238	-0.965856	1.18868	-0.590817	-0.0993441	-0.425389	-0.349022	-1.70204	-1.84565	-0.0164096	0.783971	0.122127	1.20702	1.07218	0.97406	-0.894747	1.37835	1.22903	0.729872	1.34133	1.04077	-0.376638	-1.46044	-1.0953	-1.36911	1.24216
sim-160	0.747154	2.05333	0.792213	1.34642	1.43599	-0.968175	0.662128	-1.12996	2.91649	0.475774	-2.56507	0.0402872	-0.565858	0.398658	-0.653959	0.235675	1.04353	0.504065	0.137634	0.266228	0.438743	1.77628	0.607661	0.493324	1.70925	-0.191219	0.144278	-2.27023	-0.861453	-0.885425	0.109343	-1.39374	-0.484099	0.230566	0.811947	0.619759	1.15345	-0.596474	1.33012	-1.66665	-0.682458	0.0675618	1.46356	-1.80362	-0.889281	0.228367	-0.0555281	-2.20482	0.97652
sim-161	-0.796199	2.57129	0.40895	0.702976	-0.463133	-1.13258	-0.0854379	1.62401	-0.791481	-0.842101	-0.224678	0.796515	-0.453192	-2.03967	0.203545	0.627006	1.66665	-0.780957	-0.528628	-1.82909	0.16619	-0.720221	-0.0326327	-0.607845	1.00489	-0.726183	0.286814	0.589723	-0.157664	-0.484874	0.422879	-1.72461	-2.01928	-1.76346	0.583454	-0.913512	0.465946	1.11346	0.768769	0.0783757	0.0367663	0.148685	-1.28691	1.38951	-0.610607	1.3506	-2.3507	0.817918	-0.53886
sim-162	0.314749	0.0111311	-1.90184	0.221149	-1.17652	0.221071	-0.206435	-0.145824	0.433611	-1.52499	0.179623	0.782306	2.19112	1.09558	-0.599857	1.31563	1.48487	-1.59305	0.523269	-0.357898	-0.960504	-0.954333	2.81871	-0.894634	0.271464	1.2493	-0.370569	0.17302	1.5576	1.19945	-1.31964	-0.91386	0.714876	-1.73554	1.83032	1.25719	0.0785303	-0.693216	-1.43278	0.469871	-0.80664	1.59962	0.232687	0.789807	-0.733271	-1.85029	-1.59061	0.45065	-0.360753
sim-163	-0.631667	-0.920736	-0.383299	-0.850528	0.610515	1.50049	-0.309448	-2.45316	-0.46876	-2.22346	-1.86055	0.216057	-0.519588	1.45733	-0.00386308	0.324651	0.39725	-2.15698	-1.59414	0.564244	-0.098114	-0.292318	0.307442	1.14251	0.786886	1.28115	1.57933	-0.412945	2.23168	0.784594	1.39435	-0.764151	1.00844	1.33031	1.03487	-0.360999	-1.25232	0.578383	0.832758	1.1842	2.14768	-1.73796	-1.07668	1.04169	0.60169	-0.054456	-0.246544	0.392536	0.362469
sim-164	1.08532	0.167508	-1.29289	1.13724	-2.44854	-1.77851	0.571345	0.369257	0.389894	0.556724	1.48996	0.180323	0.487025	0.0664875	-1.37244	0.753744	-0.46876	-0.779609	-0.528012	-1.28185	1.67127	1.76419	0.611622	-1.54134	0.243469	0.181334	1.23885	0.615223	0.493496	-0.598577	2.28454	-0.318448	-0.501375	0.53074	-1.80129	0.527044	0.162778	-0.451497	0.516875	2.06159	0.626819	2.46735	-1.64881	-0.828977	0.887353	-1.02992	-2.95637	-0.655759	-0.353659
sim-165	-0.212534	0.710145	0.0504724	0.988296	0.407119	0.511201	-1.10019	0.0915816	0.0853606	-0.393693	-0.384946	1.03552	-0.743116	1.01316	-1.40166	0.249463	-0.155806	-1.98686	0.255544	-0.175894	-1.462	0.898979	1.30087	-0.819095	0.0759212	0.166345	0.902653	-0.385687	-0.471152	1.52328	-0.462708	0.0539194	-1.06744	-0.688458	0.389481	1.62087	-1.63468	0.434115	0.949879	-0.180945	1.08243	0.0707814	0.769901	-0.547815	-0.331918	0.118968	0.00707587	0.017634	-0.299912
sim-166	0.753439	0.113807	0.297352	-1.19506	-0.314267	-1.17012	-0.231587	-0.887464	0.91015	1.01252	0.0829812	0.15209	0.847785	0.151703	2.04336	0.555742	0.94976	-0.83395	-0.229938	0.772889	-0.597845	0.570265	1.12433	0.598943	-0.0772252	-2.1945	-0.204873	-0.0486341	0.790226	1.62258	-1.32643	0.468505	0.247649	-1.56485	0.716359	0.535854	-0.605821	-0.713692	-0.52318	0.934972	1.59742	-1.62516	-0.408035	-0.503458	-0.241184	-1.09683	-0.391132	0.150774	0.485907
sim-167	-1.77554	-1.56772	-0.120046	0.323441	-0.33402	1.00819	-0.471409	0.509981	-0.945804	-0.297672	1.01405	-0.498601	1.50498	0.656044	0.115656	-1.39192	-0.744326	-0.559496	0.952646	1.25031	0.194882	0.142192	-1.58817	-0.90726	0.302152	-0.529859	-0.0165619	-1.25215	-0.0439627	0.81963	0.794519	0.712705	-0.604259	-1.82828	0.139564	-2.01928	0.508501	-0.0869738	-0.597204	0.021995	-0.244021	1.50832	-0.30656	-0.639063	-0.0657974	-0.739994	-0.295114	-0.380337	0.165182
sim-168	1.57112	0.973446	0.0376076	0.507544	-1.23425	0.459645	-1.8336	0.793575	0.101804	-0.51059	-0.750497	-1.31272	-1.30605	0.730272	0.682264	-0.762207	0.700529	-1.08161	-1.6379	0.252068	-0.638219	-0.283708	-1.61408	-0.610423	-0.15178	0.236226	-0.589723	1.33514	-1.28133	-0.366229	-0.413611	1.28376	1.20623	1.01906	1.65782	1.93409	0.036307	0.528714	-0.487112	0.388243	-0.715272	0.502849	-0.216448	-0.0757677	0.491768	-0.732971	-0.154566	0.00898808	-0.962445
sim-169	-0.729672	-0.305999	1.10864	1.80206	-0.0492469	0.139642	0.830057	-0.991417	1.00413	1.11246	0.115732	-0.378117	-0.515215	-0.510329	-0.393527	0.701606	-0.324006	-1.31055	-0.267814	-1.20244	0.13416	0.190441	0.21543	0.134082	-0.05277	-0.682844	0.530828	-0.33313	0.977877	0.993671	0.509458	0.852397	-1.08106	0.256966	1.4828	1.33216	-0.674274	-0.299432	-1.43556	0.114654	1.62918	-0.495311	-0.495052	-1.92474	-0.516088	1.79436	0.571524	-1.00134	0.0524642
sim-170	1.36638	1.41009	-0.192622	1.61946	1.9765	0.00179739	-0.343742	-1.07709	-1.05748	-0.454295	0.066641	0.801883	0.681589	-2.10373	-1.80362	-0.876068	0.370322	-0.268686	0.555385	1.10005	-0.86935	-1.70629	1.14619	-1.62487	0.105188	-0.214648	-1.92085	-0.782411	1.29095	0.220052	-0.484014	-0.588905	1.80323	0.338957	0.16146	-1.25854	0.123514	-0.480234	-0.46024	-1.64763	-1.05895	0.278852	0.621428	-0.443042	0.223737	-0.4187	2.38608	-0.336124	0.242524
sim-171	-1.004	-0.872369	-1.65691	-0.170535	-0.198938	0.0510852	-1.4492	-0.786051	0.907723	-1.17454	-1.17073	-1.00324	0.750699	0.885539	-0.406621	-0.231587	1.75377	-0.273369	-0.480319	1.57086	-0.799248	-0.147602	0.441862	0.309367	-0.906798	0.744528	-1.01867	-1.01393	-0.245755	-0.477145	1.16017	2.02697	0.720815	-0.474232	1.15852	-0.870243	0.933196	-2.01344	-1.03578	-1.35022	-0.63148	-0.413195	0.623935	1.28046	-0.770724	0.56245	0.349266	1.11034	-1.5426
sim-172	0.85769	0.620686	-0.692535	0.257204	-2.30151	-0.338309	1.78487	-0.198938	-1.34832	-1.11048	-0.37475	0.443296	0.891555	-0.529419	-1.9765	-1.54411	0.114501	-1.36853	0.370733	-0.106957	1.86533	0.938412	1.05815	-1.06838	-1.12866	-0.852837	0.462621	-0.297592	0.601233	-1.21403	0.999453	-1.34396	-0.678601	1.49978	-0.612636	1.74005	0.470811	2.13109	0.425389	-0.31861	-0.506847	-0.587086	0.365493	0.6107	-0.347884	2.11006	-0.152631	2.33173	-0.00577529
sim-173	0.957957	0.922842	-0.344392	-0.292558	-0.580735	0.0444982	-0.962812	-0.734171	-0.815462	0.394685	1.43728	1.31309	0.150774	1.03044	0.249699	1.19039	0.769799	-0.574951	-0.322636	-0.624213	0.488922	0.991292	-0.0137311	0.32312	-1.04314	0.499467	0.385852	0.759958	0.236777	-0.148531	1.00679	0.773919	-1.23213	-0.0374553	-0.206122	-0.0105183	1.60238	-1.2336	1.32957	0.426646	-0.358796	-1.02862	-0.0588227	0.510242	-1.41569	-0.0968066	-0.633443	1.05641	-1.71889
sim-174	-1.47663	-0.182812	-0.196599	-1.46244	-0.786573	-1.98852	0.934733	-0.207139	-1.11974	0.142654	-0.360917	0.224992	1.01354	-1.27855	-0.885425	-1.34151	-0.836551	2.16329	-1.46356	0.328766	0.300552	0.929654	0.580645	1.26669	-1.52646	-1.40125	-1.11374	-0.78501	-1.30947	-2.00997	-0.872817	-0.23599	-0.328847	0.87944	0.0110549	1.07599	0.173408	-0.337176	1.52499	0.200031	0.856473	-0.602608	-0.289366	0.618368	-0.237721	-0.100266	1.52621	-0.0356181	0.582911
sim-175	1.71024	-1.20988	1.4649	-1.50522	-1.40844	0.609871	-0.504933	0.549594	-0.114962	0.817704	-0.332968	-1.6263	0.563975	-0.00921773	0.421039	0.424302	0.0416651	0.875955	0.329978	0.962445	-0.0878947	0.408617	1.04909	-0.560659	-0.250488	1.26839	-1.13534	-1.40166	-0.307361	-0.665084	-1.2354	-0.664702	0.725287	0.379268	-0.104726	-2.36801	1.06622	1.93309	0.423967	1.32477	0.0225305	1.22464	-0.217858	-0.486166	-0.560301	0.195116	1.15271	0.167897	1.94412
sim-176	-0.637656	-0.637468	1.70139	0.14652	1.30444	-0.547993	0.508413	0.719526	-0.539744	-0.617536	-0.202373	-1.34189	-1.00109	-1.20165	-1.51047	-0.42497	1.37009	-0.695065	1.06123	-0.445914	-0.952164	0.878204	-1.60597	-0.420538	-0.169526	1.00883	-0.187326	-2.24958	-0.196364	0.455227	2.36801	0.653201	-1.20197	-0.141109	0.364676	-0.15689	0.083902	-0.414528	0.067331	2.67617	-0.428741	0.351381	-0.29208	0.268845	0.64329	1.18142	0.0705518	0.74928	0.798302
sim-177	0.829193	1.45117	0.545861	-0.228918	2.63462	-0.906568	-0.780853	0.0855914	-0.846908	-0.768564	-0.125981	-1.13665	0.263851	-0.626353	0.382311	2.07065	-0.573777	0.678215	1.37165	-1.07545	0.116272	1.13505	-0.26726	-0.10042	-0.0867431	-1.80517	-0.0165619	-0.430168	0.0425075	-0.469101	1.75663	-1.46894	0.258311	-1.81542	-0.4662	-0.753439	-0.924833	1.71123	-0.505021	1.40989	2.17293	-0.556814	-0.375325	-0.770106	1.82544	0.250805	1.12304	0.583636	-0.939124
sim-178	-1.89259	0.546215	0.452176	-0.418031	-0.137711	1.72869	-1.8719	-1.09991	1.19851	1.02473	-0.23717	0.00554564	-0.119584	0.523356	0.608582	0.353172	-0.00868226	1.50238	0.726084	0.822415	0.708669	-0.478087	1.75806	0.187792	-1.02564	-0.051698	1.06379	0.0793739	1.66726	-0.65538	-0.176437	0.856253	-1.76021	0.327394	-0.312659	1.18389	0.563437	1.20386	0.704545	-0.552443	0.538505	0.0753073	0.991542	-0.241342	-0.886785	-1.94462	0.191219	-0.379432	-0.297273
sim-179	0.32046	1.33087	1.06339	-0.933078	0.198704	-0.711818	-0.544618	0.260288	-1.86489	0.982454	0.737984	-1.89673	1.39313	-0.0703983	2.04832	1.63644	-1.52084	0.371551	0.353579	-0.220992	-0.137325	1.4245	-0.438911	-0.293437	0.00592877	-0.0624254	0.19231	0.588723	1.37499	-2.35927	0.0195462	0.72469	1.65601	-0.367129	-0.720221	1.10553	-2.20918	-0.1391	-1.53709	-0.338148	0.810035	-0.864561	-0.271305	0.456416	-0.319494	0.160608	1.07463	0.620407	-0.524935
sim-180	-1.01649	-0.081676	0.898635	-0.987548	0.534266	0.210891	-0.875843	0.985433	-0.358958	-0.533912	0.867678	-0.172242	-0.859459	-1.30552	-2.11938	-0.54657	-1.17073	1.07558	1.35826	0.332402	-0.548348	-2.20049	0.782929	3.33472	-0.573416	0.299432	0.269638	0.0483271	-1.41092	-0.84965	1.09321	-1.56955	0.357653	0.448281	1.27062	0.754558	-0.230959	-0.109035	0.63925	-0.552977	-0.79536	-0.556636	2.37182	0.925538	0.974796	0.882485	0.638031	-0.829517	-1.11133
sim-181	0.823488	-0.201358	0.114501	0.208859	-0.0521572	0.0584396	-0.206122	-0.0824434	-0.949519	1.04103	1.38371	-0.608766	0.743116	-0.585542	-1.09544	0.552175	-0.884068	0.695748	0.662794	-1.49066	0.273449	1.01188	1.71189	-0.0256682	0.748166	-0.540364	-1.55555	1.58602	0.638594	0.147912	-0.369749	-1.4538	-0.126367	0.454464	0.276626	-0.137788	-1.17698	0.710735	0.518537	-0.732771	-1.29589	0.241894	0.625516	-0.0499358	-1.42725	-0.456926	-0.386511	0.97973	0.227817
sim-182	1.31399	0.123283	-0.177447	-0.997186	1.5836	1.33645	1.01239	0.469699	-0.449211	-0.897148	-0.491509	-0.276626	0.275593	1.04935	-1.11062	0.352195	-0.176981	0.291121	-0.128372	-1.51866	0.0187811	1.13417	0.0337809	-0.1425	-0.219582	0.670054	1.54638	-0.0409761	1.18744	1.6124	-0.263298	-0.380747	-0.300312	0.440597	1.73451	-0.635033	-0.10588	-0.822201	-0.0101363	1.44854	0.18009	0.280204	0.492805	-0.87304	2.93301	0.121433	0.658323	0.985556	-0.399154
sim-183	1.54285	-1.71156	-1.4245	-1.33832	0.609134	-0.784803	0.627842	-0.959653	0.251989	0.0227601	0.0620412	-0.923426	-2.0048	-1.14295	-0.674081	-1.96267	-0.236855	-0.777329	-0.874834	0.557081	-0.393611	0.920384	0.983941	-0.768769	-1.94767	-0.0239845	0.592274	1.05842	-0.419034	0.383545	0.687101	1.11232	-1.23721	0.156813	-0.215117	-0.0797581	-0.830705	0.330382	-2.33289	0.623377	1.07422	0.121587	0.397001	1.41674	0.0791442	-0.0912746	1.2261	1.41424	-0.0951161
sim-184	-0.0502428	-1.64733	0.381076	-0.985929	-0.0242142	-2.77301	-0.998318	0.136089	-0.143891	-1.56746	1.54184	0.790121	0.231038	-0.157199	0.504587	-0.576847	0.628681	-0.370404	-1.10539	0.35586	0.906223	-1.58307	1.77112	-1.75985	1.64644	0.594737	0.180401	1.68948	-0.739592	-1.87901	0.140415	-0.582729	-0.103188	0.2576	-0.166733	0.710145	2.44247	-1.27062	0.0708587	2.34948	-0.130609	-0.190284	-0.6038	-0.571164	-0.223109	0.144664	3.10669	-1.08518	0.0566774
sim-185	-0.369421	0.15325	0.156657	-0.0344698	-1.28411	-1.30911	-1.14516	1.31182	0.460154	-0.357653	1.12476	-0.0881255	-0.280124	0.708078	1.18266	-0.496264	0.456671	-1.653	0.640001	-1.4764	1.24381	-0.194415	2.28873	1.09851	1.30372	-1.09656	0.998823	0.370241	0.277341	0.555028	0.143891	0.388078	0.559406	-0.611069	0.158361	0.534619	1.80674	-0.188883	1.51503	-0.351299	0.630267	-0.482037	-0.488664	0.304556	0.779712	0.23088	-1.13272	0.144896	1.00489
sim-186	0.955299	0.885425	-0.396919	1.02176	1.42345	0.861673	0.777329	0.264644	0.0255909	-0.553334	0.878879	1.84523	-0.193479	-0.0205409	0.929301	-0.913744	0.412612	-0.674081	1.06003	-1.94615	0.575311	-1.6536	-0.555832	-3.6112	0.426478	0.00638693	-0.481435	1.53311	-0.562989	1.29536	0.327071	0.101265	0.281716	-0.671012	-0.110728	1.4182	-0.220052	-0.300632	-0.46024	1.53163	-0.215352	0.957837	-0.156037	0.598759	-2.26923	0.791272	0.962568	-0.564871	0.118968
sim-187	-1.30033	0.928594	1.61016	1.53834	0.188883	-0.675329	0.537533	0.508849	0.784282	-0.0708587	-0.404546	-0.848991	-0.108957	0.221542	0.986179	0.157277	-0.68933	-0.58418	-0.067331	1.12635	0.375982	-0.785114	1.33142	0.956022	1.75448	0.544262	-1.35595	-0.00516366	1.12045	0.447604	1.01546	-1.44375	-1.03985	-1.11931	0.19613	0.0505486	1.85754	1.56667	-1.09349	0.005316	0.450905	-0.0971909	2.46417	-0.806217	-1.07627	-1.68471	-0.22978	-1.473	-0.312258
sim-188	0.371388	0.262505	-0.769592	0.272098	-1.41528	-0.715371	-1.03422	-0.198236	0.0965758	-2.28978	-0.987673	0.218954	0.248674	0.557708	-0.237721	-0.568016	-1.53659	-1.39496	0.499207	-0.845923	-1.04419	1.53188	2.64208	-1.87146	-0.438069	0.272892	0.191297	0.791063	0.768873	0.0806017	0.735374	2.04584	1.05869	-0.271145	0.595742	-1.41799	1.4444	-0.512683	1.76929	-0.144587	-0.47723	0.832217	0.551017	0.997816	0.143427	-0.15658	-1.18142	-0.328282	-0.171932
sim-189	0.78574	-0.23206	0.414195	-0.977507	-0.0935029	1.10581	-1.38471	0.488319	-3.42727	-0.00990667	0.371551	0.217231	-0.968664	0.174184	-0.347071	-0.98109	-1.13359	1.27942	0.937462	-1.22821	-0.742814	2.17781	0.819844	-0.316277	-0.302233	-0.5655	0.78647	-0.738085	0.978989	-0.292957	0.108957	-0.142963	0.678986	1.28779	-0.157819	0.666612	1.52793	1.17652	-0.243076	0.266625	1.08381	-0.0952696	1.03461	-0.154566	1.55222	0.158593	-2.0584	-1.65001	-1.17835
sim-190	0.734774	2.03783	0.986054	0.161925	0.40845	0.0312548	-0.949519	-1.07014	-1.55044	-0.550127	0.464581	1.59879	0.323764	0.883504	-1.61832	2.20918	0.216605	1.87589	0.319092	0.4616	0.357082	-0.347802	1.71822	0.233553	0.841446	-0.623843	0.884181	-0.824887	1.03775	-0.825207	-0.0675618	0.149923	-0.0855914	-0.753846	-1.3855	1.20877	-0.0170212	0.475003	-0.250963	1.59496	1.33683	0.983568	0.362305	-0.340417	0.182267	1.45911	-1.30839	1.56433	0.544085
sim-191	0.534619	-0.0661043	0.473034	-0.306159	-0.903917	2.27023	0.551909	-0.563526	-0.309127	3.26399	-1.71521	0.206122	1.25366	-0.31861	0.138868	-2.22984	0.172165	1.02163	-0.0289583	0.533296	-0.179934	-0.606281	0.826608	-0.779817	-2.50257	1.17301	0.984935	1.01598	0.944249	-0.211204	1.23474	0.504674	-0.676387	-0.609502	1.3596	-1.88576	0.155186	0.813437	0.540983	-0.253647	2.00025	0.964028	1.02434	-0.486166	-1.12982	-0.52248	0.358876	-0.177292	-1.86055
sim-192	1.01841	-0.0477917	0.390554	0.284106	0.540717	0.944131	0.776192	1.15658	-0.0464127	-0.784282	0.715074	0.211674	-1.01521	0.121742	1.37756	-1.51672	0.475688	0.469358	-0.0213061	-1.52377	0.200421	-1.3268	0.259656	0.648097	-0.337095	0.525902	0.0939633	0.287054	1.07763	0.0129671	0.000268301	1.70859	-1.62889	0.0356943	1.74353	-0.287771	0.0814453	-0.983446	0.0423552	1.17073	-0.935327	-0.896805	1.48556	-0.822523	0.891441	-0.563437	0.543464	-0.724292	1.14841
sim-193	-0.866453	0.576304	-0.579016	-0.938887	-0.64395	0.443717	-1.66942	0.614207	0.898406	1.69879	0.0977298	0.696916	0.521777	-2.123	-0.432939	1.98466	0.19808	0.682749	-1.70334	1.7671	0.3375	-0.103496	0.377295	-2.00709	0.648663	0.128218	-0.802938	-0.00493401	0.654054	-0.0890464	-1.28866	0.825316	-0.170147	-0.625237	-0.656423	-1.06757	-0.180479	0.468505	-0.664702	-1.35557	-0.652633	2.62015	-1.83442	0.469956	-0.27067	2.04645	-0.0446516	-0.277898	-0.480491
sim-194	-0.0957311	-0.435124	0.128294	1.36308	0.651781	-1.46826	-0.148067	-0.361489	0.648379	-1.95797	0.87517	0.901273	-0.712114	-0.618925	1.39354	-0.334423	-0.125673	-0.0182456	-0.669863	0.21097	-0.112575	0.407535	0.959169	0.70092	0.709063	0.0866658	1.92085	0.181257	1.75914	1.6688	1.02862	-2.23632	-1.47074	-0.198861	0.701311	-0.865673	-0.805687	0.553869	0.033092	0.960381	-1.04551	0.572335	-0.13941	1.77851	0.814609	-0.903458	0.758428	2.03177	-1.30713
sim-195	1.08601	1.02395	-0.691952	1.96636	0.125518	-0.215508	1.19772	-0.540895	-1.44942	0.879666	-0.567206	-0.191999	0.956386	0.461686	0.954694	-1.26549	-0.995426	0.4449	0.420455	1.17943	0.971604	-1.23458	0.0312548	-0.738085	1.76527	0.241421	-0.607752	0.939599	1.67065	-1.39293	-1.82061	-1.53934	-1.24448	0.649513	0.17978	-0.693216	-1.065	2.44094	-0.247016	-2.70771	0.0422017	-1.08546	-1.17882	-1.99743	-1.15092	0.988546	0.716557	1.39779	0.784178
sim-196	0.182034	-0.583182	1.63556	0.681493	1.03592	0.577388	-1.40289	-0.704349	-1.43642	1.70041	-1.27182	-0.184601	-1.17332	1.61719	0.0098305	1.59442	-1.16212	-1.35289	-0.862008	1.09363	-0.232452	-1.40166	0.700236	-0.568645	0.238745	0.81717	1.44397	0.023449	0.884068	-0.67015	1.12837	0.721213	0.332968	-0.0476382	0.860898	-1.71255	0.462196	-0.576937	0.785635	-0.455736	-0.00822411	0.366883	0.98481	2.17618	1.6688	0.0293414	1.16725	1.09238	0.00516366
sim-197	0.432267	-0.0991895	1.00832	-0.637281	-0.708078	-0.519938	0.118737	0.730372	1.95849	-1.88847	-1.27423	-0.0847467	-1.21004	1.73245	0.0779164	0.225227	-0.571974	0.00852992	0.537975	0.542666	0.930834	0.793996	-0.244336	-0.886558	2.16569	-0.0603552	1.08133	-1.18312	0.41028	1.60542	-0.541604	-0.468162	-0.135703	0.554404	0.608766	0.0516206	-0.637749	-0.792738	0.672737	0.550216	0.376145	-0.384698	-0.654527	0.196754	0.579739	0.843957	-1.42937	-1.38971	1.15972
sim-198	-0.0189345	0.674754	1.71721	-1.08739	-0.0942714	0.15325	0.0704745	1.38311	-1.04684	1.79169	-0.233395	-0.659273	-0.366965	-0.847019	-0.00523983	0.934854	0.179701	-0.155883	-1.01342	0.378857	1.61493	-1.30194	1.18528	-0.869015	0.380994	-0.114424	-2.41191	-0.121433	-0.672258	0.34285	-1.13578	-0.654433	1.3627	0.518537	1.48074	-0.213786	-1.34039	-1.04657	0.934497	-0.107726	0.295114	-0.135085	-1.23737	0.373684	-1.97759	0.627377	-1.24897	1.08339	-0.366883
sim-199	-0.268608	0.694481	-0.410031	-0.95084	0.353986	0.638124	-0.502416	-0.352683	-0.527835	0.0606622	-0.187871	1.05895	-0.601233	-0.651781	-3.42727	1.70958	-0.713692	-0.435208	0.192622	0.638499	0.347884	-1.42831	-3.26399	-1.6096	-0.729473	0.635782	-0.193323	-0.555297	1.04565	-0.284344	-0.0304885	-0.190207	-0.441355	0.522655	-1.05468	-0.812798	-1.24414	0.779817	-0.653106	2.18442	0.42497	-0.0909677	-0.0920431	-0.973446	0.778055	0.822631	0.206513	-2.88564	-1.18127
sim-200	-0.720122	1.71989	0.431846	-1.36716	-0.95024	-0.167043	1.79054	-0.513294	-0.394024	1.81621	1.15003	1.18713	0.324651	-0.815569	-0.94401	-0.803996	0.370159	-1.02797	-0.397581	0.49462	-0.983568	1.23049	0.750699	1.25972	0.837313	-1.88757	0.746447	2.15698	-0.553066	-0.652444	-1.45183	1.11403	-1.44159	-0.738285	-0.547282	-0.153638	0.668332	0.951443	-0.559048	-1.17576	0.658798	-0.61356	-0.92542	-0.509981	2.08387	-0.146133	-1.34642	-1.48441	1.00946
[truncated: 79 more columns]
