# Supplementary material for: The rate of species extinction in declining or fragmented ecological communities
Source: PLoS One. 2023 Jul 12;18(7):e0285945. doi: 10.1371/journal.pone.0285945 (PMC10337920; doi:10.1371/journal.pone.0285945)
Supplement: S5 File — (XLSX) [file pone.0285945.s005.xlsx]

## Sheet: Graphs
			Initial population, J0 =	130000000			Numbers
			Time constant =	59			1
			Half-life =	40.8957
			TOTAL POPULATION								SPECIES RICHNESS
t	Year	Capacity	Min	Halted	Mean		Max		t	Year	Min	Halted	Mean	Max	*t50	SADmethod
0	1990	130000000	113266593	8.37699e+07	8.14192e+07		163540525		0	1990	215	215	215	215	0	217
1	1991	1.27815e+08	82205508	8.2042e+07	8.13047e+07		161539387		1	1991	211	213.906	213.935	215	0	217
2	1992	1.25667e+08	70010379	8.12996e+07	7.96509e+07		168130407		2	1992	210	213.193	213.223	215	0	217
3	1993	1.23555e+08	67331983	8.04933e+07	7.84015e+07		152360290		3	1993	210	212.7	212.739	215	0	217
4	1994	1.21479e+08	55123563	7.70682e+07	7.71367e+07		147998682		4	1994	209	212.383	212.391	215	0	217
5	1995	1.19437e+08	52585484	7.56423e+07	7.72866e+07		158515176		5	1995	209	212.122	212.136	215	0	217
6	1996	1.1743e+08	50785049	7.46331e+07	7.59635e+07		148535473		6	1996	208	211.87	211.901	215	0	217
7	1997	1.15456e+08	50124118	7.32677e+07	7.40968e+07		150583833		7	1997	208	211.645	211.704	214	0	217
8	1998	1.13516e+08	40589425	6.71552e+07	6.70066e+07		143294969		8	1998	208	211.456	211.509	214	0	217
9	1999	1.11608e+08	39228732	6.5421e+07	6.52422e+07		139746515		9	1999	208	211.285	211.344	214	0	217
10	2000	1.09732e+08	40326680	6.43172e+07	6.41824e+07		137524461		10	2000	208	211.101	211.19	214	0	217
11	2001	1.07888e+08	39274692	6.3477e+07	6.37319e+07		135135161		11	2001	207	210.925	211.026	214	0	217
12	2002	1.06075e+08	39105005	6.22572e+07	6.19356e+07		138351123		12	2002	207	210.763	210.848	214	0	217
13	2003	1.04292e+08	38006559	6.1576e+07	6.15761e+07		125928102		13	2003	207	210.614	210.689	214	0	217
14	2004	1.02539e+08	37743773	5.98446e+07	6.00564e+07		148636343		14	2004	207	210.446	210.51	214	0	217
15	2005	1.00816e+08	33350664	5.90295e+07	5.93985e+07		119113716		15	2005	207	210.291	210.358	214	0	217
16	2006	9.91217e+07	28956154	5.79177e+07	5.78955e+07		120738444		16	2006	206	210.095	210.157	214	0	217
17	2007	9.74558e+07	27111697	5.72193e+07	5.73647e+07		132712035		17	2007	206	209.906	209.979	214	0	217
18	2008	9.58179e+07	30727618	5.63e+07	5.68719e+07		118977294		18	2008	206	209.727	209.815	214	0	217
19	2009	9.42076e+07	27252871	5.54185e+07	5.60657e+07		115197888		19	2009	205	209.575	209.64	214	0	217
20	2010	9.26243e+07	26784353	5.44326e+07	5.39849e+07		123059387		20	2010	205	209.404	209.45	214	0	217
21	2011	9.10676e+07	29454580	5.37575e+07	5.31608e+07		113618065		21	2011	204	209.227	209.277	213	0	217
22	2012	8.95371e+07	27538370	5.29282e+07	5.23158e+07		114797428		22	2012	204	209.056	209.132	213	0	217
23	2013	8.80323e+07	28656026	5.15121e+07	5.14514e+07		103020686		23	2013	204	208.895	208.952	213	0	217
24	2014	8.65528e+07	25023217	4.70285e+07	4.6865e+07		117994618		24	2014	204	208.683	208.764	212	0	217
25	2015	8.50982e+07	26872788	4.64735e+07	4.59476e+07		94764594		25	2015	203	208.498	208.562	212	0	217		-6.02212
26	2016	8.3668e+07	25694990	4.5397e+07	4.49028e+07		96345305		26	2016	203	208.309	208.382	212	0	217
27	2017	8.22618e+07	25124298	4.44613e+07	4.45843e+07		97301008		27	2017	203	208.105	208.212	212	0	217
28	2018	8.08793e+07	22751084	4.39286e+07	4.36337e+07		89636659		28	2018	203	207.906	207.992	212	0	217
29	2019	7.952e+07	24702115	4.28054e+07	4.26707e+07		92089013		29	2019	203	207.732	207.819	212	0	217
30	2020	7.81836e+07	24828565	4.23285e+07	4.27518e+07		99450248		30	2020	203	207.566	207.645	212	0	217
31	2021	7.68696e+07	22404956	4.21901e+07	4.21242e+07		96385195		31	2021	203	207.403	207.492	211	0	217
32	2022	7.55777e+07	19877211	4.08856e+07	4.11598e+07		97296362		32	2022	203	207.121	207.202	211	0	217
33	2023	7.43075e+07	18879677	4.01817e+07	4.05135e+07		84755231		33	2023	203	206.883	206.995	211	0	217
34	2024	7.30587e+07	18877071	3.91841e+07	3.94856e+07		97619793		34	2024	203	206.693	206.824	211	0	217
35	2025	7.18309e+07	18402244	3.88755e+07	3.91986e+07		81683698		35	2025	202	206.533	206.671	211	0	217
36	2026	7.06236e+07	17994894	3.80847e+07	3.88092e+07		93122471		36	2026	202	206.379	206.504	211	0	217
37	2027	6.94367e+07	18473825	3.75108e+07	3.79868e+07		89277744		37	2027	202	206.244	206.341	211	0	217
38	2028	6.82697e+07	16117567	3.64981e+07	3.71941e+07		76935740		38	2028	202	206.119	206.199	210	0	217
39	2029	6.71224e+07	15917169	3.57013e+07	3.65019e+07		81994587		39	2029	202	205.985	206.061	210	0	217
40	2030	6.59943e+07	17251039	3.58097e+07	3.5623e+07		87945145		40	2030	202	205.836	205.913	209	0	217
41	2031	6.48852e+07	18062270	3.55297e+07	3.494e+07		78191641		41	2031	202	205.708	205.783	209	1	216
42	2032	6.37947e+07	15847024	3.45071e+07	3.46808e+07		74071845		42	2032	202	205.578	205.652	209	1	216
43	2033	6.27225e+07	15702971	3.39392e+07	3.4033e+07		72110818		43	2033	202	205.475	205.547	209	1	216
44	2034	6.16684e+07	17264654	3.34455e+07	3.35367e+07		78728346		44	2034	202	205.348	205.421	209	1	216
45	2035	6.0632e+07	15606004	3.30257e+07	3.27084e+07		75201424		45	2035	202	205.241	205.314	209	1	216
46	2036	5.9613e+07	14354216	3.23295e+07	3.23834e+07		72318276		46	2036	202	205.15	205.207	209	1	216
47	2037	5.86111e+07	15322096	3.16501e+07	3.18875e+07		67256129		47	2037	202	205.047	205.104	209	1	216
48	2038	5.76261e+07	15294875	3.13561e+07	3.14643e+07		78347883		48	2038	201	204.916	204.953	208	1	216
49	2039	5.66576e+07	14457933	3.07419e+07	3.05288e+07		64109950		49	2039	201	204.769	204.834	208	1	216
50	2040	5.57054e+07	13358888	3.0419e+07	3.00574e+07		66318155		50	2040	201	204.655	204.732	208	1	216
51	2041	5.47692e+07	13912786	2.96628e+07	2.95645e+07		64061176		51	2041	201	204.548	204.623	208	1	216
52	2042	5.38487e+07	13899072	2.93972e+07	2.96747e+07		66753298		52	2042	201	204.444	204.512	208	1	216
53	2043	5.29437e+07	14176729	2.8698e+07	2.87521e+07		63502048		53	2043	201	204.327	204.386	208	1	216
54	2044	5.20539e+07	13729485	2.79906e+07	2.80003e+07		60238632		54	2044	200	204.222	204.283	208	1	216
55	2045	5.11791e+07	13040566	2.79003e+07	2.76134e+07		58526842		55	2045	200	204.126	204.185	208	1	216
56	2046	5.0319e+07	12611680	2.50785e+07	2.51381e+07		55350167		56	2046	200	204.02	204.069	208	1	216
57	2047	4.94733e+07	12555076	2.47677e+07	2.42165e+07		50615666		57	2047	200	203.908	203.957	208	1	216
58	2048	4.86418e+07	12668463	2.4555e+07	2.41839e+07		54764602		58	2048	200	203.794	203.868	208	1	216
59	2049	4.78243e+07	12484842	2.40868e+07	2.38206e+07		58669769		59	2049	200	203.705	203.775	208	1	216
60	2050	4.70206e+07	12343329	2.34859e+07	2.32775e+07		54423193		60	2050	200	203.602	203.664	208	1	216
61	2051	4.62303e+07	11564592	2.32429e+07	2.27498e+07		50319166		61	2051	200	203.511	203.555	208	1	216
62	2052	4.54534e+07	12184288	2.2798e+07	2.2818e+07		48809078		62	2052	199	203.39	203.461	208	1	216
63	2053	4.46895e+07	11808243	2.2441e+07	2.23471e+07		59125254		63	2053	199	203.302	203.371	208	1	216
64	2054	4.39384e+07	9562865	2.18118e+07	2.21427e+07		62858547		64	2054	199	203.204	203.251	208	1	216
65	2055	4.32e+07	9398345	2.15204e+07	2.17646e+07		47655187		65	2055	199	203.12	203.144	208	1	216
66	2056	4.24739e+07	9199581	2.09399e+07	2.12878e+07		47996846		66	2056	199	203.027	203.042	208	1	216
67	2057	4.17601e+07	9956346	2.06583e+07	2.0845e+07		53399807		67	2057	199	202.939	202.945	208	1	216
68	2058	4.10583e+07	9951537	2.03677e+07	2.0463e+07		49978733		68	2058	199	202.848	202.855	208	1	216
69	2059	4.03682e+07	9339473	2.01988e+07	2.01789e+07		44226109		69	2059	199	202.784	202.749	207	1	216
70	2060	3.96898e+07	9095182	1.98817e+07	1.99505e+07		53531778		70	2060	199	202.701	202.655	207	1	216
71	2061	3.90227e+07	8719636	1.93406e+07	1.96003e+07		41140427		71	2061	199	202.602	202.58	207	1	216
72	2062	3.83669e+07	7804721	1.93319e+07	1.90487e+07		52776313		72	2062	199	202.499	202.497	207	1	216
73	2063	3.77221e+07	8099661	1.90314e+07	1.87425e+07		46331936		73	2063	199	202.399	202.398	207	1	216
74	2064	3.70881e+07	9055938	1.8801e+07	1.86191e+07		41237864		74	2064	199	202.301	202.296	207	1	216
75	2065	3.64648e+07	8440177	1.83284e+07	1.84281e+07		41672883		75	2065	198	202.201	202.219	207	1	216
76	2066	3.5852e+07	8045872	1.78424e+07	1.78932e+07		42606112		76	2066	198	202.123	202.12	207	1	216
77	2067	3.52494e+07	7520022	1.77791e+07	1.74735e+07		39496315		77	2067	198	202.029	202.03	207	1	216
78	2068	3.4657e+07	7731717	1.75965e+07	1.72359e+07		40993712		78	2068	198	201.941	201.954	207	1	216
79	2069	3.40746e+07	7817314	1.69825e+07	1.70992e+07		37528231		79	2069	198	201.852	201.863	207	1	216
80	2070	3.35019e+07	7455852	1.67733e+07	1.69769e+07		37742200		80	2070	197	201.743	201.738	206	1	216
81	2071	3.29389e+07	6851490	1.66272e+07	1.65813e+07		39549756		81	2071	197	201.645	201.626	206	1	216
82	2072	3.23853e+07	6982134	1.60456e+07	1.62214e+07		36363705		82	2072	197	201.527	201.517	206	2	214
83	2073	3.1841e+07	6783241	1.59395e+07	1.59931e+07		39739476		83	2073	197	201.412	201.427	206	2	214
84	2074	3.13059e+07	7255531	1.58715e+07	1.57365e+07		38389706		84	2074	197	201.329	201.328	206	2	214
85	2075	3.07797e+07	7208611	1.53935e+07	1.5789e+07		32375632		85	2075	196	201.218	201.236	206	2	214
86	2076	3.02624e+07	6701568	1.52487e+07	1.51285e+07		38774278		86	2076	196	201.097	201.128	206	2	214
87	2077	2.97538e+07	6110751	1.48873e+07	1.48682e+07		35526763		87	2077	196	200.987	201.012	206	2	214
88	2078	2.92538e+07	6894837	1.47888e+07	1.45693e+07		33060236		88	2078	196	200.852	200.884	206	2	214
89	2079	2.87621e+07	6029145	1.44172e+07	1.4291e+07		31130105		89	2079	196	200.743	200.751	205	2	214
90	2080	2.82788e+07	6534259	1.40574e+07	1.40184e+07		36051316		90	2080	196	200.631	200.646	205	2	214
91	2081	2.78035e+07	5892925	1.37721e+07	1.38371e+07		30792415		91	2081	196	200.523	200.534	205	2	214
92	2082	2.73362e+07	6310281	1.35887e+07	1.36248e+07		28655259		92	2082	196	200.383	200.418	205	2	214
93	2083	2.68768e+07	6085055	1.34121e+07	1.32689e+07		35692536		93	2083	196	200.27	200.306	205	2	214
94	2084	2.64251e+07	6063658	1.32356e+07	1.31495e+07		29543257		94	2084	196	200.154	200.177	204	2	214
95	2085	2.5981e+07	6078609	1.29167e+07	1.29181e+07		30324372		95	2085	196	200.045	200.07	204	2	214
96	2086	2.55443e+07	5250006	1.27792e+07	1.26439e+07		29815214		96	2086	195	199.873	199.874	204	2	214
97	2087	2.5115e+07	5710840	1.25587e+07	1.25499e+07		28290684		97	2087	195	199.733	199.723	204	2	214
98	2088	2.46929e+07	5867354	1.23331e+07	1.22368e+07		30205819		98	2088	195	199.593	199.549	204	2	214
99	2089	2.42779e+07	5344295	1.23171e+07	1.20143e+07		28243633		99	2089	195	199.445	199.397	204	2	214
100	2090	2.38699e+07	5010649	1.19876e+07	1.19665e+07		32394765		100	2090	195	199.293	199.246	204	2	214
101	2091	2.34688e+07	5174751	1.19911e+07	1.16886e+07		29662340		101	2091	194	199.158	199.106	204	2	214
102	2092	2.30743e+07	4929611	1.1552e+07	1.15397e+07		25069686		102	2092	194	199.002	198.956	203	2	214
103	2093	2.26865e+07	4765647	1.12567e+07	1.13295e+07		29090677		103	2093	194	198.849	198.824	203	2	214
104	2094	2.23053e+07	5268114	1.11083e+07	1.10373e+07		22540524		104	2094	194	198.657	198.664	203	2	214
105	2095	2.19304e+07	4941105	1.08902e+07	1.10225e+07		28052053		105	2095	194	198.505	198.514	203	2	214
106	2096	2.15618e+07	4390785	1.06536e+07	1.06013e+07		27816155		106	2096	194	198.363	198.358	203	2	214
107	2097	2.11994e+07	4560311	1.04347e+07	1.04821e+07		25719866		107	2097	194	198.211	198.211	203	2	214
108	2098	2.08432e+07	4775084	1.03101e+07	1.04921e+07		25485510		108	2098	193	198.062	198.059	202	2	214
109	2099	2.04929e+07	3899113	1.01841e+07	1.02204e+07		25260773		109	2099	193	197.92	197.93	202	2	214
110	2100	2.01485e+07	4535254	1.01247e+07	1.01271e+07		25791770		110	2100	193	197.783	197.798	202	2	214
111	2101	1.98098e+07	4347549	9.80357e+06	9.92371e+06		23615887		111	2101	193	197.64	197.657	202	2	214
112	2102	1.94769e+07	4239889	9.63886e+06	9.58535e+06		23891450		112	2102	193	197.457	197.476	201	2	214
113	2103	1.91496e+07	4176483	9.55387e+06	9.43232e+06		20826307		113	2103	193	197.282	197.317	201	2	214
114	2104	1.88277e+07	4128197	9.57005e+06	9.37846e+06		21773091		114	2104	193	197.111	197.156	201	2	214
115	2105	1.85113e+07	3727383	9.32217e+06	9.2228e+06		21323753		115	2105	192	196.95	197.023	201	2	214
116	2106	1.82002e+07	4051127	9.08036e+06	8.9839e+06		20701101		116	2106	192	196.8	196.839	201	2	214
117	2107	1.78943e+07	3846738	8.97887e+06	8.69461e+06		20334901		117	2107	192	196.639	196.692	201	2	214
118	2108	1.75936e+07	3899009	8.83278e+06	8.66102e+06		20735583		118	2108	192	196.471	196.533	201	2	214
119	2109	1.72979e+07	3733176	8.62762e+06	8.55685e+06		22087064		119	2109	192	196.34	196.382	201	2	214
120	2110	1.70072e+07	4334752	8.3033e+06	8.26617e+06		17707420		120	2110	191	196.159	196.212	201	2	214
121	2111	1.67214e+07	3634869	8.1436e+06	8.12943e+06		21307999		121	2111	191	196.022	196.089	201	2	214
122	2112	1.64403e+07	3798483	8.10381e+06	7.96902e+06		19463082		122	2112	191	195.855	195.927	200	2	214
123	2113	1.6164e+07	3676610	7.88349e+06	7.78491e+06		19312682		123	2113	191	195.715	195.797	200	3	209
124	2114	1.58924e+07	3462369	7.58847e+06	7.68973e+06		17640177		124	2114	191	195.558	195.63	200	3	209
125	2115	1.56253e+07	3507029	7.56417e+06	7.60219e+06		20042609		125	2115	190	195.415	195.475	200	3	209
126	2116	1.53627e+07	3602315	7.44043e+06	7.3688e+06		16972082		126	2116	190	195.271	195.333	200	3	209
127	2117	1.51045e+07	3415838	7.26314e+06	7.30731e+06		17015056		127	2117	190	195.151	195.187	200	3	209
128	2118	1.48506e+07	2995651	7.31472e+06	7.13461e+06		16046149		128	2118	190	194.896	194.907	199	3	209
129	2119	1.46011e+07	2942222	7.13441e+06	7.04391e+06		18787062		129	2119	190	194.69	194.695	199	3	209
130	2120	1.43557e+07	3351445	6.94494e+06	6.97629e+06		16668953		130	2120	190	194.511	194.52	199	3	209
131	2121	1.41144e+07	3124838	6.8392e+06	6.76458e+06		17688685		131	2121	190	194.337	194.351	199	3	209
132	2122	1.38772e+07	2734728	6.74471e+06	6.69665e+06		16373729		132	2122	190	194.201	194.195	199	3	209
133	2123	1.3644e+07	2929641	6.68639e+06	6.60134e+06		18710758		133	2123	190	194.067	194.027	199	3	209
134	2124	1.34147e+07	2902945	6.59178e+06	6.50371e+06		17755992		134	2124	189	193.933	193.894	199	3	209
135	2125	1.31892e+07	2926546	6.46049e+06	6.39081e+06		15858951		135	2125	189	193.803	193.774	199	3	209
136	2126	1.29675e+07	2855107	6.33823e+06	6.23526e+06		14645569		136	2126	189	193.65	193.623	198	3	209
137	2127	1.27496e+07	2718930	6.16568e+06	6.16713e+06		14670658		137	2127	189	193.524	193.499	198	3	209
138	2128	1.25353e+07	2854235	6.04783e+06	6.04133e+06		15208729		138	2128	188	193.406	193.362	198	3	209
139	2129	1.23247e+07	2553661	5.93884e+06	5.88593e+06		13743786		139	2129	188	193.309	193.253	198	3	209
140	2130	1.21175e+07	2582322	5.82306e+06	5.81395e+06		12710477		140	2130	188	193.184	193.15	198	3	209
141	2131	1.19139e+07	2549007	5.78204e+06	5.73495e+06		13373000		141	2131	188	193.061	193.055	198	3	209
142	2132	1.17136e+07	2343784	5.65738e+06	5.64411e+06		13796210		142	2132	188	192.966	192.946	198	3	209
143	2133	1.15168e+07	2428721	5.63804e+06	5.53543e+06		12834935		143	2133	187	192.867	192.845	198	3	209
144	2134	1.13232e+07	2054805	5.59359e+06	5.56224e+06		13825868		144	2134	187	192.737	192.677	198	3	209
145	2135	1.11329e+07	2151014	5.46086e+06	5.43135e+06		13367389		145	2135	187	192.606	192.563	198	3	209
146	2136	1.09458e+07	2444924	5.34321e+06	5.37555e+06		12277407		146	2136	187	192.493	192.433	198	3	209
147	2137	1.07619e+07	2418084	5.28343e+06	5.28319e+06		10884913		147	2137	186	192.371	192.329	198	3	209
148	2138	1.0581e+07	2301912	5.19149e+06	5.1257e+06		14614826		148	2138	186	192.255	192.199	198	3	209
149	2139	1.04032e+07	2050898	5.01375e+06	5.01252e+06		12765234		149	2139	186	192.132	192.09	198	3	209
150	2140	1.02283e+07	2162354	4.92881e+06	4.91022e+06		10999308		150	2140	186	192.027	191.985	198	3	209
151	2141	1.00564e+07	1924590	4.86899e+06	4.84371e+06		12392215		151	2141	186	191.924	191.877	198	3	209
152	2142	9.88742e+06	2255757	4.77309e+06	4.85888e+06		11497508		152	2142	186	191.807	191.756	197	3	209
153	2143	9.72125e+06	2190375	4.73514e+06	4.66234e+06		11174143		153	2143	186	191.707	191.661	197	3	209
154	2144	9.55787e+06	2066126	4.61912e+06	4.56947e+06		11537062		154	2144	186	191.593	191.552	197	3	209
155	2145	9.39724e+06	1885353	4.54466e+06	4.47633e+06		9907134		155	2145	186	191.495	191.446	197	3	209
156	2146	9.2393e+06	1960055	4.5014e+06	4.49064e+06		9563345		156	2146	186	191.374	191.33	197	3	209
157	2147	9.08403e+06	1890677	4.37363e+06	4.42422e+06		9795333		157	2147	185	191.265	191.227	197	3	209
158	2148	8.93136e+06	1768142	4.28548e+06	4.28084e+06		10373516		158	2148	185	191.155	191.124	197	3	209
159	2149	8.78125e+06	1720088	4.2055e+06	4.29926e+06		10668418		159	2149	185	191.045	191.025	197	3	209
160	2150	8.63367e+06	1782882	4.16453e+06	4.1846e+06		11798020		160	2150	185	190.886	190.854	197	3	209
161	2151	8.48857e+06	1733679	4.16215e+06	4.05075e+06		10365798		161	2151	185	190.743	190.717	197	3	209
162	2152	8.34591e+06	1830911	4.099e+06	3.9882e+06		9310832		162	2152	185	190.588	190.581	197	3	209
163	2153	8.20565e+06	1636690	4.03261e+06	3.93056e+06		8857482		163	2153	185	190.46	190.443	197	3	209
164	2154	8.06774e+06	1734841	3.9097e+06	3.89716e+06		7687774		164	2154	185	190.335	190.297	197	4	204
165	2155	7.93215e+06	1858125	3.84416e+06	3.79093e+06		9846334		165	2155	185	190.219	190.147	197	4	204
166	2156	7.79884e+06	1782674	3.79981e+06	3.72719e+06		10261053		166	2156	185	190.099	190.002	196	4	204
167	2157	7.66777e+06	1689781	3.71887e+06	3.67921e+06		8883896		167	2157	183	189.984	189.885	195	4	204
168	2158	7.5389e+06	1563834	3.64878e+06	3.61746e+06		8086505		168	2158	183	189.85	189.735	195	4	204
169	2159	7.4122e+06	1504173	3.60574e+06	3.55703e+06		8519715		169	2159	182	189.707	189.601	194	4	204
170	2160	7.28763e+06	1369641	3.52496e+06	3.53152e+06		9126950		170	2160	182	189.571	189.482	194	4	204
171	2161	7.16515e+06	1467519	3.48634e+06	3.45205e+06		7201289		171	2161	182	189.43	189.371	194	4	204
172	2162	7.04473e+06	1485865	3.41071e+06	3.39785e+06		7609557		172	2162	182	189.302	189.251	194	4	204
173	2163	6.92634e+06	1411411	3.37973e+06	3.35817e+06		11088891		173	2163	182	189.155	189.129	194	4	204
174	2164	6.80993e+06	1314476	3.30712e+06	3.30659e+06		7969541		174	2164	182	189.036	188.996	194	4	204
175	2165	6.69548e+06	1474053	3.21426e+06	3.22636e+06		7660150		175	2165	182	188.911	188.885	194	4	204
176	2166	6.58295e+06	1458717	3.18825e+06	3.20305e+06		7939322		176	2166	182	188.742	188.706	194	4	204
177	2167	6.47232e+06	1258198	3.1347e+06	3.15707e+06		6758265		177	2167	182	188.572	188.569	193	4	204
178	2168	6.36354e+06	1319158	3.0768e+06	3.06612e+06		7444710		178	2168	182	188.413	188.428	193	4	204
179	2169	6.2566e+06	1324117	3.02314e+06	3.05367e+06		6930241		179	2169	182	188.263	188.302	193	4	204
180	2170	6.15144e+06	1382056	3.01952e+06	2.97303e+06		7098637		180	2170	181	188.12	188.134	193	4	204
181	2171	6.04806e+06	1152746	2.95571e+06	2.91215e+06		6623031		181	2171	181	187.989	187.992	193	4	204
182	2172	5.94642e+06	1281039	2.89029e+06	2.88927e+06		6729600		182	2172	181	187.824	187.832	193	4	204
183	2173	5.84648e+06	1252061	2.87454e+06	2.81875e+06		6453181		183	2173	181	187.674	187.694	193	4	204
184	2174	5.74822e+06	1221137	2.80047e+06	2.76154e+06		6921980		184	2174	181	187.55	187.545	193	4	204
185	2175	5.65161e+06	1322629	2.77389e+06	2.6869e+06		5776935		185	2175	181	187.406	187.411	193	4	204
186	2176	5.55663e+06	1168792	2.71515e+06	2.67727e+06		7463997		186	2176	181	187.265	187.255	193	4	204
187	2177	5.46324e+06	1197643	2.64161e+06	2.61663e+06		6501967		187	2177	181	187.125	187.115	193	4	204
188	2178	5.37143e+06	1139422	2.60918e+06	2.55314e+06		7250791		188	2178	181	186.974	186.955	193	4	204
189	2179	5.28115e+06	1075826	2.51546e+06	2.53739e+06		6412908		189	2179	181	186.822	186.801	193	4	204
190	2180	5.1924e+06	1070608	2.50828e+06	2.47903e+06		5729528		190	2180	181	186.675	186.658	193	4	204
191	2181	5.10513e+06	1050043	2.4697e+06	2.43492e+06		5680130		191	2181	181	186.54	186.504	193	4	204
192	2182	5.01933e+06	1100070	2.42807e+06	2.45121e+06		5838652		192	2182	180	186.238	186.205	193	4	204
193	2183	4.93498e+06	979359	2.43343e+06	2.4208e+06		5394076		193	2183	180	185.994	185.954	192	4	204
194	2184	4.85204e+06	967148	2.42663e+06	2.38283e+06		5665955		194	2184	178	185.786	185.709	192	4	204
195	2185	4.77049e+06	994301	2.43478e+06	2.31835e+06		6033593		195	2185	178	185.583	185.485	192	4	204
196	2186	4.69032e+06	989279	2.43534e+06	2.27904e+06		5270947		196	2186	178	185.367	185.296	192	4	204
197	2187	4.61149e+06	991791	2.44559e+06	2.23959e+06		5342374		197	2187	178	185.185	185.104	192	4	204
198	2188	4.53399e+06	1009958	2.43212e+06	2.20096e+06		5584892		198	2188	178	185.004	184.913	192	4	204
199	2189	4.45779e+06	1015426	2.40537e+06	2.16562e+06		5138098		199	2189	178	184.831	184.741	191	4	204
200	2190	4.38287e+06	924884	2.40333e+06	2.11967e+06		5316265		200	2190	177	184.598	184.521	191	4	204
201	2191	4.30921e+06	924469	2.41205e+06	2.077e+06		5143238		201	2191	176	184.387	184.306	190	4	204
202	2192	4.23679e+06	861720	2.41275e+06	2.01583e+06		4335104		202	2192	176	184.206	184.102	190	4	204
203	2193	4.16558e+06	983188	2.40308e+06	1.99732e+06		5206046		203	2193	176	184.049	183.947	190	4	204
204	2194	4.09558e+06	897955	2.40945e+06	1.9889e+06		4258151		204	2194	176	183.907	183.772	190	4	204
205	2195	4.02674e+06	857616	2.41085e+06	1.94387e+06		4566520		205	2195	176	183.785	183.615	190	5	200
206	2196	3.95907e+06	940846	2.42618e+06	1.91568e+06		4753387		206	2196	175	183.657	183.442	190	5	200
207	2197	3.89253e+06	816458	2.42375e+06	1.8936e+06		4303454		207	2197	175	183.554	183.268	190	5	200
208	2198	3.82711e+06	778872	2.43178e+06	1.89045e+06		4589123		208	2198	175	183.399	183.033	189	5	200
209	2199	3.76279e+06	705628	2.42686e+06	1.8429e+06		4334105		209	2199	175	183.255	182.833	189	5	200
210	2200	3.69955e+06	781096	2.46442e+06	1.80972e+06		4042730		210	2200	175	183.118	182.608	189	5	200
211	2201	3.63738e+06	801285	2.45921e+06	1.77405e+06		3989752		211	2201	174	183.008	182.42	189	5	200
212	2202	3.57625e+06	752516	2.44544e+06	1.74536e+06		4384861		212	2202	174	182.895	182.197	189	5	200
213	2203	3.51614e+06	732428	2.44048e+06	1.71368e+06		4520630		213	2203	174	182.806	182.035	188	5	200
214	2204	3.45705e+06	749710	2.39945e+06	1.66206e+06		3779064		214	2204	173	182.697	181.851	188	5	200
215	2205	3.39895e+06	720130	2.41808e+06	1.65014e+06		4210309		215	2205	173	182.613	181.672	188	5	200
216	2206	3.34183e+06	687839	2.4291e+06	1.62301e+06		3640132		216	2206	172	182.51	181.448	188	5	200
217	2207	3.28566e+06	659194	2.44561e+06	1.60272e+06		3858648		217	2207	172	182.402	181.288	188	5	200
218	2208	3.23044e+06	701959	2.38611e+06	1.554e+06		3842622		218	2208	172	182.322	181.078	188	5	200
219	2209	3.17615e+06	565710	2.42613e+06	1.52489e+06		3742385		219	2209	172	182.227	180.876	187	5	200
220	2210	3.12277e+06	608796	2.37866e+06	1.51343e+06		3536053		220	2210	172	182.142	180.685	187	5	200
221	2211	3.07029e+06	643748	2.38551e+06	1.49939e+06		3664760		221	2211	172	182.059	180.488	187	5	200
222	2212	3.01869e+06	659769	2.41487e+06	1.45912e+06		3284497		222	2212	171	181.992	180.299	187	5	200
223	2213	2.96796e+06	571414	2.40936e+06	1.43979e+06		3515820		223	2213	171	181.932	180.128	187	5	200
224	2214	2.91808e+06	579364	2.38954e+06	1.40852e+06		3364407		224	2214	171	181.822	179.843	187	5	200
225	2215	2.86903e+06	609857	2.38337e+06	1.37402e+06		3231987		225	2215	171	181.721	179.571	187	5	200
226	2216	2.82082e+06	607970	2.38361e+06	1.35353e+06		3099791		226	2216	171	181.642	179.325	186	5	200
227	2217	2.77341e+06	565339	2.39418e+06	1.33624e+06		3015449		227	2217	171	181.556	179.118	186	5	200
228	2218	2.7268e+06	543087	2.43155e+06	1.32166e+06		3056058		228	2218	170	181.456	178.892	186	5	200
229	2219	2.68097e+06	551884	2.42733e+06	1.3226e+06		3148843		229	2219	170	181.386	178.672	186	5	200
230	2220	2.63591e+06	542015	2.38071e+06	1.28136e+06		2737916		230	2220	170	181.315	178.46	185	5	200
231	2221	2.59161e+06	555975	2.40155e+06	1.26332e+06		3138510		231	2221	170	181.249	178.287	185	5	200
232	2222	2.54806e+06	539210	2.40245e+06	1.2423e+06		3026401		232	2222	170	181.169	178.074	185	5	200
233	2223	2.50523e+06	559184	2.4165e+06	1.21593e+06		2734865		233	2223	170	181.1	177.869	185	5	200
234	2224	2.46313e+06	531281	2.41924e+06	1.20758e+06		2986079		234	2224	170	181.044	177.68	184	5	200
235	2225	2.42173e+06	471265	2.43075e+06	1.18407e+06		3090054		235	2225	170	180.985	177.488	184	5	200
236	2226	2.38103e+06	436591	2.41561e+06	1.15647e+06		2788806		236	2226	170	180.927	177.297	184	5	200
237	2227	2.34102e+06	470739	2.42933e+06	1.13775e+06		2699227		237	2227	170	180.865	177.11	183	5	200
238	2228	2.30167e+06	434193	2.42104e+06	1.12398e+06		2552945		238	2228	170	180.826	176.929	183	5	200
239	2229	2.26299e+06	448805	2.42204e+06	1.09517e+06		2536985		239	2229	169	180.763	176.751	183	5	200
240	2230	2.22496e+06	466920	2.39903e+06	1.08536e+06		2549048		240	2230	169	180.691	176.509	183	5	200
241	2231	2.18756e+06	476939	2.42052e+06	1.06018e+06		2626126		241	2231	169	180.624	176.294	183	5	200
242	2232	2.1508e+06	398773	2.43942e+06	1.03433e+06		2674227		242	2232	169	180.562	176.074	183	5	200
243	2233	2.11465e+06	452129	2.44813e+06	1.02458e+06		2591551		243	2233	169	180.503	175.884	183	5	200
244	2234	2.07911e+06	420344	2.42588e+06	1.01104e+06		2618001		244	2234	168	180.439	175.679	183	5	200
245	2235	2.04417e+06	427909	2.43246e+06	999870		2279074		245	2235	168	180.392	175.483	183	5	200
246	2236	2.00982e+06	410635	2.42527e+06	974697		2382257		246	2236	168	180.35	175.323	183	6	194
247	2237	1.97604e+06	416975	2.41705e+06	964081		2487624		247	2237	168	180.295	175.148	183	6	194
248	2238	1.94283e+06	387477	2.44812e+06	950982		2081990		248	2238	168	180.236	174.965	183	6	194
249	2239	1.91018e+06	392265	2.42999e+06	928398		2127916		249	2239	167	180.19	174.773	182	6	194
250	2240	1.87807e+06	392057	2.40042e+06	902905		2312024		250	2240	167	180.144	174.588	182	6	194
251	2241	1.84651e+06	389920	2.4295e+06	888939		2814820		251	2241	167	180.095	174.408	182	6	194
252	2242	1.81548e+06	407262	2.41545e+06	875563		2336926		252	2242	167	180.043	174.229	182	6	194
253	2243	1.78497e+06	335710	2.38678e+06	859491		1871948		253	2243	167	180.001	174.036	182	6	194
254	2244	1.75497e+06	373476	2.43866e+06	862234		2012420		254	2244	167	179.959	173.851	182	6	194
255	2245	1.72547e+06	312255	2.42473e+06	841407		1952343		255	2245	167	179.925	173.721	182	6	194
256	2246	1.69647e+06	326115	2.44001e+06	817260		1932652		256	2246	167	179.815	173.244	182	6	194
257	2247	1.66796e+06	339177	2.43277e+06	816934		1761519		257	2247	167	179.7	172.888	182	6	194
258	2248	1.63993e+06	346296	2.45969e+06	789544		2027869		258	2248	166	179.613	172.584	182	6	194
259	2249	1.61237e+06	331235	2.42745e+06	773913		2113575		259	2249	165	179.535	172.333	181	6	194
260	2250	1.58527e+06	331405	2.41006e+06	770363		1731182		260	2250	165	179.462	172.068	181	6	194
261	2251	1.55863e+06	318895	2.42087e+06	747928		1672657		261	2251	165	179.398	171.814	181	6	194
262	2252	1.53243e+06	317197	2.42853e+06	733485		1802370		262	2252	165	179.323	171.628	181	6	194
263	2253	1.50668e+06	312379	2.44751e+06	719240		1706521		263	2253	165	179.28	171.428	181	6	194
264	2254	1.48136e+06	340120	2.39623e+06	712813		1750757		264	2254	165	179.201	171.166	179	6	194
265	2255	1.45646e+06	311599	2.41399e+06	696517		1548692		265	2255	165	179.144	170.96	179	6	194
266	2256	1.43198e+06	292449	2.37985e+06	693438		1582720		266	2256	165	179.097	170.772	178	6	194
267	2257	1.40792e+06	294358	2.38252e+06	678190		1674845		267	2257	165	179.047	170.574	177	6	194
268	2258	1.38425e+06	309058	2.42535e+06	665359		1581658		268	2258	165	178.992	170.384	177	6	194
269	2259	1.36099e+06	312730	2.40938e+06	658236		1616488		269	2259	165	178.952	170.207	177	6	194
270	2260	1.33812e+06	273998	2.42686e+06	649080		1515886		270	2260	165	178.906	170.031	176	6	194
271	2261	1.31563e+06	267807	2.40657e+06	636274		1424396		271	2261	165	178.872	169.864	176	6	194
272	2262	1.29352e+06	296185	2.38252e+06	633251		1543284		272	2262	164	178.802	169.623	176	6	194
273	2263	1.27178e+06	266142	2.37429e+06	619543		1629299		273	2263	164	178.76	169.434	176	6	194
274	2264	1.2504e+06	256120	2.37837e+06	608855		1488811		274	2264	163	178.713	169.207	176	6	194
275	2265	1.22939e+06	250227	2.39872e+06	595764		1581877		275	2265	162	178.674	169.007	176	6	194
276	2266	1.20873e+06	263687	2.39845e+06	585076		1280258		276	2266	162	178.637	168.801	176	6	194
277	2267	1.18841e+06	239349	2.41455e+06	575303		1301181		277	2267	162	178.586	168.622	175	6	194
278	2268	1.16844e+06	245159	2.38057e+06	567145		1459028		278	2268	162	178.546	168.446	175	6	194
279	2269	1.1488e+06	241414	2.41806e+06	553363		1170000		279	2269	161	178.516	168.273	174	6	194
280	2270	1.1295e+06	208732	2.36292e+06	543047		1391147		280	2270	161	178.482	168.07	174	6	194
281	2271	1.11051e+06	211334	2.38254e+06	531534		1260131		281	2271	161	178.451	167.89	174	6	194
282	2272	1.09185e+06	237917	2.37808e+06	523767		1141763		282	2272	161	178.421	167.689	174	6	194
283	2273	1.0735e+06	210003	2.39007e+06	515443		1268691		283	2273	161	178.376	167.523	174	6	194
284	2274	1.05546e+06	231629	2.44102e+06	500258		1151108		284	2274	161	178.352	167.308	174	6	194
285	2275	1.03772e+06	223267	2.43041e+06	499189		1223544		285	2275	161	178.312	167.114	174	6	194
286	2276	1.02028e+06	207892	2.43391e+06	485598		1128438		286	2276	161	178.285	166.928	174	6	194
287	2277	1.00313e+06	189623	2.42383e+06	481522		1262229		287	2277	161	178.25	166.742	174	7	189
288	2278	986274	205481	2.43193e+06	476480		1106282		288	2278	161	178.208	166.447	172	7	189
289	2279	969698	195603	2.44068e+06	463361		1160433		289	2279	160	178.162	166.197	172	7	189
290	2280	953401	205262	2.42522e+06	457539		1032622		290	2280	159	178.116	165.933	172	7	189
291	2281	937378	192680	2.43049e+06	449863		1012834		291	2281	159	178.081	165.718	171	7	189
292	2282	921624	183403	0	0		0		292	2282	159	178.045	165.477	170	7	189
293	2283	906135	207816	0	0		0		293	2283	158	178.006	165.276	170	7	189
294	2284	890906	201421	0	0		0		294	2284	158	177.961	165.052	170	7	189
295	2285	875933	189044	0	0		0		295	2285	158	177.919	164.819	170	7	189
296	2286	861212	174818	0	0		0		296	2286	157	177.88	164.527	170	7	189
297	2287	846738	181407	0	0		0		297	2287	157	177.847	164.288	170	7	189
298	2288	832508	173687	0	0		0		298	2288	157	177.818	164.04	170	7	189
299	2289	818516	171376	0	0		0		299	2289	156	177.792	163.798	170	7	189
1
2
3
4
5
6
7
8
9
10
11
12
13
14
15
16
17
18
19
20
21
22
23
24
25
26
27
28
29
30
31
32
33
34
35
36
37
38
39
40
41
42
43
44
45
46
47
48
49
50
51
52
53
54
55
56
57
58
59
60
61
62
63
64
65
66
67
68
69
70
71
72
73
74
75
76
77
78
79
80
81
82

## Sheet: St-data
time=>	0	1	2	3	4	5	6	7	8	9	10	11	12	13	14	15	16	17	18	19	20	21	22	23	24	25	26	27	28	29	30	31	32	33	34	35	36	37	38	39	40	41	42	43	44	45	46	47	48
Sim-0	215	215	214	212	212	212	212	212	212	212	212	212	212	212	212	211	211	211	211	211	211	211	211	209	209	209	208	208	208	208	208	207	207	207	207	207	207	207	207	207	207	207	206	205	205	205	205	205	205
Sim-1	215	214	213	213	213	213	212	212	212	211	211	211	211	211	211	210	209	208	208	208	208	207	207	207	207	207	207	207	207	207	207	207	207	207	207	207	207	207	207	207	207	207	207	207	207	207	207	207	206
Sim-2	215	214	213	212	212	212	210	210	209	209	209	208	208	208	208	208	208	208	207	207	207	207	207	207	207	207	207	207	207	207	207	207	205	205	205	205	205	205	205	205	205	205	204	204	204	204	204	204	204
Sim-3	215	214	213	212	212	212	212	212	212	212	212	211	211	211	211	211	211	211	211	210	210	209	208	207	207	207	207	207	206	206	206	206	206	206	206	206	206	206	206	206	206	206	206	206	206	206	206	206	206
Sim-4	215	213	213	213	213	213	213	212	212	212	212	212	212	212	211	211	211	211	211	211	211	211	211	211	211	210	210	210	210	210	209	209	209	209	208	208	207	207	207	207	207	206	206	206	206	206	206	206	206
Sim-5	215	214	213	213	213	211	211	211	211	211	211	211	211	211	211	211	211	210	209	208	208	208	208	208	208	207	207	206	205	205	205	205	205	205	205	205	205	205	205	205	205	205	205	205	205	205	205	205	204
Sim-6	215	214	214	214	213	213	212	212	212	212	212	212	212	212	212	211	211	211	211	211	210	210	210	210	210	210	210	210	209	209	208	208	207	206	206	206	206	206	206	206	206	206	205	205	204	204	204	204	203
Sim-7	215	213	213	213	213	213	213	213	213	212	212	212	212	212	212	211	211	211	211	211	210	209	209	209	208	208	208	208	208	208	208	208	208	208	208	208	208	208	208	208	208	208	208	208	208	208	208	208	208
Sim-8	215	214	212	211	211	210	210	210	209	209	209	209	209	209	209	209	208	208	208	208	207	207	207	207	207	207	207	207	207	207	207	207	207	207	207	207	207	207	207	205	205	205	205	205	205	204	204	204	204
Sim-9	215	214	214	213	212	212	212	211	211	210	210	210	210	210	209	209	209	209	209	209	209	209	209	209	209	208	208	208	208	207	207	207	207	207	207	205	205	205	205	205	205	205	205	205	205	205	205	205	205
Sim-10	215	214	213	213	212	212	212	212	212	211	211	211	211	211	210	210	210	210	210	209	209	207	207	207	207	207	207	207	206	206	206	205	205	204	204	204	204	204	204	204	204	204	204	204	204	204	204	204	204
Sim-11	215	214	213	213	213	213	213	213	212	212	212	212	212	212	212	212	212	211	210	210	210	210	209	208	208	208	208	208	207	207	206	206	206	206	206	206	206	206	206	206	206	206	205	205	205	205	205	205	205
Sim-12	215	215	214	214	213	213	213	213	213	213	213	213	212	212	212	212	211	209	208	208	208	208	207	207	206	206	206	206	206	206	206	206	206	205	204	204	204	204	204	204	204	204	204	204	204	204	204	204	204
Sim-13	215	215	213	213	213	213	213	213	213	213	213	213	212	212	212	212	211	211	211	209	209	209	209	209	209	209	209	208	208	208	208	208	208	208	208	208	208	208	207	207	207	207	207	207	207	207	207	207	206
Sim-14	215	212	212	212	212	212	212	212	212	212	212	211	211	211	211	210	210	209	209	209	209	209	209	209	209	208	207	207	206	206	206	206	206	206	206	206	206	206	206	206	206	206	205	205	205	205	205	205	205
Sim-15	215	215	214	214	213	213	213	213	212	212	212	212	212	212	212	212	212	210	209	209	209	208	208	208	208	208	207	207	207	207	207	207	207	207	207	207	207	207	207	207	207	207	207	207	207	207	207	207	207
Sim-16	215	212	212	212	212	212	212	212	212	212	212	212	212	212	212	211	211	210	210	210	210	209	209	209	209	208	208	208	208	208	208	208	208	207	207	207	207	207	207	207	206	206	206	206	206	206	206	206	206
Sim-17	215	213	213	213	213	212	212	212	212	212	212	212	211	211	211	211	211	211	211	211	211	211	211	209	209	208	208	208	207	207	207	206	206	206	206	206	205	205	205	205	205	205	205	205	205	203	203	203	203
Sim-18	215	214	214	214	213	212	212	212	212	212	212	212	212	212	211	211	211	211	211	211	211	211	211	209	209	208	208	207	207	207	207	207	207	207	207	207	207	207	207	207	206	206	206	206	206	206	206	206	206
Sim-19	215	214	213	213	213	213	213	213	212	211	211	210	210	210	210	210	210	210	210	210	210	209	209	208	208	208	208	208	208	208	208	208	208	208	208	208	208	208	208	208	208	208	208	208	207	207	206	206	206
Sim-20	215	213	211	211	210	210	210	210	210	210	210	209	209	209	209	209	208	208	208	208	208	208	208	208	208	208	208	208	208	208	208	208	208	208	208	208	208	208	208	207	207	207	207	207	207	206	206	205	205
Sim-21	215	214	214	213	212	212	212	212	212	212	211	211	211	210	210	210	210	210	210	210	210	210	210	210	210	210	210	209	208	208	208	208	208	207	207	207	207	207	207	207	207	207	207	207	207	207	206	206	206
Sim-22	215	214	212	212	212	212	212	212	211	211	211	211	211	211	211	210	210	210	210	210	210	210	210	210	210	209	209	209	209	209	208	208	208	208	208	207	207	207	207	207	207	207	207	206	206	206	206	205	205
Sim-23	215	213	213	213	213	213	213	213	213	213	213	212	212	212	212	212	212	212	212	212	212	212	212	212	210	210	210	210	209	208	207	207	206	205	205	205	205	205	205	205	205	205	205	205	205	205	205	205	204
Sim-24	215	215	214	214	213	213	213	212	212	212	212	212	212	212	212	212	211	211	211	211	210	210	210	210	210	210	209	209	209	209	209	209	209	209	209	209	208	206	206	206	206	206	206	206	206	205	205	205	205
Sim-25	215	212	212	211	210	210	210	209	209	208	208	208	208	208	208	208	208	208	208	208	208	208	208	208	208	208	208	208	208	207	207	207	207	207	207	207	207	207	207	207	207	207	207	207	207	207	207	207	207
Sim-26	215	213	213	210	210	210	210	210	208	208	208	208	208	208	208	208	208	208	208	208	208	208	208	208	206	206	206	206	206	206	206	206	206	206	206	206	206	206	206	206	206	206	206	206	206	206	206	206	206
Sim-27	215	214	213	211	211	211	211	211	211	211	211	211	211	211	210	210	210	210	210	210	210	209	209	209	209	209	208	208	208	208	208	208	207	207	207	207	207	207	207	207	207	207	207	207	207	207	207	207	207
Sim-28	215	213	211	211	211	211	211	211	211	211	211	211	211	211	210	210	210	210	209	209	209	209	209	209	208	208	208	208	208	208	207	207	207	207	207	207	207	207	206	206	206	206	206	206	206	206	206	206	205
Sim-29	215	214	214	214	213	212	212	212	212	212	212	212	211	211	211	211	211	211	211	211	211	211	211	210	209	209	209	209	209	209	209	209	209	209	209	208	208	207	207	206	205	205	205	205	205	205	205	204	204
Sim-30	215	215	214	214	213	213	213	213	213	213	213	213	211	211	211	211	211	211	211	211	211	211	211	211	210	209	209	209	208	208	208	208	208	208	208	207	207	207	207	207	207	207	207	207	207	207	207	207	207
Sim-31	215	212	212	212	212	212	212	211	211	211	211	211	211	211	211	211	211	211	211	211	210	210	210	210	210	209	208	208	208	208	208	208	208	208	208	207	207	206	206	206	206	206	206	206	206	206	206	206	206
Sim-32	215	215	214	214	214	214	214	214	212	212	212	212	212	212	212	211	210	210	210	210	210	210	210	210	210	209	209	208	208	207	206	206	206	206	206	206	206	206	206	206	206	206	206	206	206	206	206	206	206
Sim-33	215	213	211	211	211	211	210	209	209	208	208	208	208	208	208	208	208	208	208	208	207	207	207	207	207	207	207	207	207	207	207	207	207	207	207	207	207	206	206	206	206	206	205	205	205	204	204	204	203
Sim-34	215	214	214	213	213	213	213	213	213	213	212	212	211	211	211	210	210	209	209	209	209	209	208	207	207	207	205	205	205	205	205	205	205	205	205	205	205	204	204	204	204	204	204	204	204	203	203	203	203
Sim-35	215	214	213	212	212	212	211	211	211	210	210	210	210	210	210	210	209	209	209	209	208	208	208	208	207	207	206	205	205	205	205	205	205	205	205	205	205	205	205	205	205	205	204	204	204	204	204	204	204
Sim-36	215	212	211	211	211	211	211	211	211	211	211	211	210	210	210	210	210	210	210	210	210	210	209	209	208	208	207	207	207	206	205	205	205	205	205	205	205	204	204	204	204	204	204	204	204	204	204	204	204
Sim-37	215	214	214	214	213	213	213	212	212	212	212	212	212	212	211	210	209	209	209	208	207	207	207	207	207	206	206	206	205	205	205	205	204	204	204	202	202	202	202	202	202	202	202	202	202	202	202	202	202
Sim-38	215	215	215	214	213	212	212	212	212	212	212	212	212	211	211	211	211	211	211	211	209	209	209	209	208	208	208	208	208	208	208	208	207	206	206	206	206	206	206	206	205	204	204	204	204	204	204	204	204
Sim-39	215	215	215	213	213	213	213	211	211	211	211	211	210	210	210	210	210	210	210	210	210	210	210	209	209	209	209	209	208	208	208	208	208	207	207	207	207	207	207	207	206	206	206	206	205	205	205	205	205
Sim-40	215	214	213	213	213	213	212	212	212	212	212	211	211	211	211	211	211	211	211	210	210	210	210	210	210	210	210	210	210	210	210	210	209	209	209	209	209	208	208	207	207	207	207	207	205	205	205	205	205
Sim-41	215	215	215	214	213	212	212	211	211	210	209	209	209	209	209	209	209	209	209	209	209	209	209	209	209	209	209	209	209	209	208	208	208	208	207	207	207	207	207	207	207	207	207	207	207	207	207	207	207
Sim-42	215	214	214	214	214	213	213	212	212	212	212	212	212	210	210	210	210	210	209	209	209	209	209	209	209	209	208	208	208	207	206	206	206	206	206	206	206	206	206	206	206	206	206	206	205	205	205	205	204
Sim-43	215	215	214	214	214	214	214	214	213	213	212	211	211	211	211	211	211	211	211	211	211	211	211	211	211	210	209	209	208	208	208	208	208	208	208	207	207	207	207	207	206	206	206	205	205	205	205	205	204
Sim-44	215	213	212	212	212	212	212	212	212	212	211	211	211	210	210	210	210	210	210	210	210	210	210	210	210	210	210	210	209	209	209	209	209	208	208	208	208	208	208	206	206	206	205	205	205	205	205	205	205
Sim-45	215	214	214	214	213	213	213	213	213	213	213	213	212	212	212	212	211	211	211	210	209	209	209	209	209	209	209	209	209	209	208	208	207	207	207	207	206	205	205	205	205	205	204	203	203	203	203	202	202
Sim-46	215	214	214	213	212	211	210	210	210	210	210	210	210	210	210	210	210	209	209	209	209	209	208	208	208	208	208	208	208	208	208	208	208	206	206	206	205	205	204	204	204	204	204	204	204	203	203	203	202
Sim-47	215	214	214	213	213	213	213	212	212	212	212	212	212	212	212	212	212	212	211	211	211	210	210	210	210	210	210	210	210	209	209	209	209	209	209	208	208	208	207	207	207	207	207	207	207	207	207	207	207
Sim-48	215	214	214	213	213	212	212	212	212	212	212	212	211	211	211	211	211	211	211	211	211	211	211	210	210	210	210	210	210	210	210	209	209	209	209	209	209	209	209	209	208	208	208	208	208	208	207	207	207
Sim-49	215	214	214	214	213	213	213	212	212	211	211	211	211	211	211	211	209	208	207	206	206	205	205	205	205	205	205	205	205	205	205	205	205	205	205	205	204	204	203	203	203	203	203	203	203	203	203	203	203
Sim-50	215	214	213	212	212	212	212	212	212	211	210	210	209	209	209	209	209	209	209	209	207	207	207	207	207	207	207	207	207	207	207	207	207	207	207	207	207	207	207	207	207	207	207	207	207	207	207	207	207
Sim-51	215	214	213	213	213	213	212	212	212	212	212	212	212	212	212	212	212	212	212	212	212	211	211	211	211	211	210	210	209	209	209	209	209	208	207	207	206	205	205	205	204	204	204	204	204	204	204	204	204
Sim-52	215	214	214	214	214	214	214	214	212	212	212	211	211	211	211	211	211	211	210	210	210	210	209	209	209	209	208	208	208	206	206	206	206	206	206	206	206	206	206	206	206	206	206	206	206	206	206	206	206
Sim-53	215	214	212	211	211	211	211	211	211	211	211	211	211	211	211	211	211	211	211	211	210	208	208	208	208	208	207	207	207	207	207	207	207	207	207	207	207	207	207	207	206	206	206	206	206	206	205	205	205
Sim-54	215	214	214	212	212	212	212	212	212	212	212	212	212	211	210	210	210	209	209	208	208	208	207	207	207	207	207	207	206	206	206	206	206	206	206	206	206	206	206	205	205	205	205	205	205	205	205	205	205
Sim-55	215	214	213	213	211	211	210	210	210	210	210	210	210	210	210	210	210	210	209	209	209	209	209	209	209	208	208	207	207	207	207	207	206	206	206	206	206	206	206	206	206	206	206	206	206	206	204	204	204
Sim-56	215	213	212	212	212	212	212	212	212	212	211	211	211	211	210	210	210	210	208	208	207	207	207	207	207	207	207	207	206	206	206	206	206	206	205	205	205	205	205	205	205	205	205	205	205	205	205	205	205
Sim-57	215	213	212	212	212	211	211	211	211	211	211	211	211	211	211	211	211	211	210	210	210	210	210	209	209	209	209	209	209	209	209	209	207	206	206	206	206	206	205	205	205	205	205	204	204	204	203	203	203
Sim-58	215	215	213	213	213	213	213	212	212	212	211	211	211	211	211	211	211	211	211	211	211	211	211	210	210	210	210	210	210	210	209	208	208	207	207	207	207	207	207	207	207	207	207	207	207	207	206	206	206
Sim-59	215	215	212	212	212	212	212	212	211	211	211	211	211	211	211	210	209	208	208	208	208	206	206	206	205	205	205	205	205	205	205	205	205	205	205	205	205	205	205	205	205	205	205	205	205	205	205	205	205
Sim-60	215	215	213	213	212	212	212	212	212	212	211	211	210	209	209	209	209	209	209	207	207	206	206	206	206	206	206	206	205	205	205	205	205	205	205	205	205	205	205	205	205	205	205	205	205	205	205	205	205
Sim-61	215	214	213	213	213	213	212	212	212	212	212	212	212	212	212	212	212	211	211	209	209	209	209	208	208	208	208	208	208	208	207	207	207	207	207	207	207	207	206	206	206	206	206	206	206	206	206	206	206
Sim-62	215	214	214	212	212	212	212	212	212	212	212	212	212	212	212	212	212	212	212	212	212	212	212	212	212	212	212	212	212	212	212	211	210	210	208	208	208	208	208	208	208	208	208	208	207	206	206	206	206
Sim-63	215	215	215	214	214	213	213	211	211	211	211	211	211	211	211	211	211	211	210	210	209	209	209	208	208	208	208	208	208	208	208	208	208	208	208	208	208	208	208	208	208	208	208	208	208	208	208	208	208
Sim-64	215	215	213	213	212	212	212	212	212	211	211	211	211	211	211	211	211	211	211	211	211	211	211	211	211	211	211	211	211	210	209	209	209	209	209	208	207	207	207	207	207	207	207	207	207	207	207	207	207
Sim-65	215	214	214	213	212	212	212	211	211	211	211	211	211	211	211	211	211	211	211	210	210	210	210	210	208	208	208	208	207	207	207	207	206	205	205	205	205	205	205	205	205	205	205	205	205	205	205	205	205
Sim-66	215	215	214	213	212	211	211	211	211	211	211	211	211	211	211	211	210	210	210	210	210	210	210	210	210	210	210	210	210	209	209	208	208	208	207	207	207	207	207	207	207	207	207	207	207	207	206	206	206
Sim-67	215	214	213	212	212	212	211	211	211	211	211	211	211	210	210	210	210	210	210	209	209	209	209	209	209	208	208	206	205	205	205	205	205	205	205	205	205	205	205	205	205	205	205	205	205	205	205	205	205
Sim-68	215	214	213	213	213	212	211	211	211	211	210	210	210	210	210	210	210	210	210	210	209	209	209	209	209	209	209	209	209	208	208	208	208	208	207	207	206	206	206	206	206	206	206	206	205	205	205	205	205
Sim-69	215	214	213	212	212	212	212	211	211	211	211	210	210	210	210	210	210	210	210	210	210	209	209	209	209	208	207	207	207	207	207	207	207	207	206	206	206	206	205	205	205	205	204	204	204	204	204	203	203
Sim-70	215	211	210	210	210	210	210	210	210	210	210	210	210	210	209	209	209	209	209	209	209	209	209	209	209	209	209	209	208	208	208	208	208	207	207	207	207	207	207	207	206	206	206	206	206	206	206	205	205
Sim-71	215	214	213	213	213	213	213	211	211	211	211	211	210	210	209	209	209	209	209	209	209	209	209	208	208	208	208	208	208	208	208	208	208	208	208	208	208	208	208	208	208	208	208	208	208	208	208	208	208
Sim-72	215	215	215	213	212	211	211	211	211	211	211	210	208	208	208	208	208	208	208	207	207	207	207	207	207	207	207	207	207	206	206	206	206	206	206	206	206	206	206	206	206	206	206	206	205	205	205	205	204
Sim-73	215	215	214	213	213	213	212	212	212	212	212	212	211	211	211	211	211	211	211	211	211	211	211	211	210	210	209	208	208	208	208	208	208	208	207	206	206	206	205	205	205	205	205	205	205	205	204	204	204
Sim-74	215	214	214	211	211	211	211	211	211	210	210	210	209	209	209	209	209	209	209	209	209	209	209	209	209	208	208	207	207	207	207	207	206	206	206	206	205	204	204	204	204	204	204	204	204	204	204	204	204
Sim-75	215	213	213	213	213	213	212	212	212	212	212	212	212	212	212	212	212	212	212	212	212	212	211	211	210	207	207	207	207	207	207	207	207	207	206	206	205	205	205	205	205	205	205	204	204	204	204	204	204
Sim-76	215	214	214	214	214	214	214	213	212	212	211	211	211	211	209	209	209	209	209	209	209	209	209	209	209	209	209	209	208	208	208	208	208	208	207	207	207	207	207	207	207	207	207	207	207	207	207	207	207
Sim-77	215	213	213	213	213	213	213	212	212	211	211	211	211	211	211	211	210	210	210	210	210	209	209	209	208	208	208	208	207	207	207	207	207	207	207	207	207	206	206	206	206	206	206	206	206	206	206	205	205
Sim-78	215	214	214	212	212	212	210	210	210	210	210	210	210	210	210	210	210	210	210	210	210	210	210	209	208	208	208	208	208	208	207	207	207	207	206	206	206	206	206	206	206	206	206	206	206	206	206	206	206
Sim-79	215	214	213	212	212	212	212	211	211	211	211	211	211	211	211	210	210	210	210	210	209	208	208	208	208	208	208	208	208	208	208	208	208	208	208	208	207	207	207	207	207	206	206	205	205	204	204	204	202
Sim-80	215	214	214	213	212	212	212	212	212	212	212	212	212	212	212	212	212	212	212	212	212	212	212	212	212	212	212	211	211	211	211	210	209	209	208	208	207	207	206	206	206	206	206	206	206	205	205	204	204
Sim-81	215	214	214	213	212	212	212	212	212	212	212	212	212	212	212	212	211	211	210	209	209	209	209	209	209	209	209	209	209	209	209	209	209	209	207	207	207	207	207	207	207	206	206	206	206	205	205	205	205
Sim-82	215	213	213	213	213	213	213	213	213	213	212	212	212	212	212	211	211	211	211	210	210	208	208	208	208	208	208	208	208	207	207	205	205	205	204	204	204	204	204	204	204	204	204	204	204	204	204	204	204
Sim-83	215	213	213	213	213	213	213	213	213	213	213	213	212	212	212	212	212	211	211	211	211	211	211	211	211	211	211	211	211	210	209	209	209	209	209	209	208	208	208	208	208	208	208	208	208	208	208	208	208
Sim-84	215	215	214	214	214	214	214	214	214	214	214	214	213	213	213	212	212	212	212	211	211	211	211	211	211	210	210	210	210	209	208	208	206	206	206	206	206	206	206	206	206	205	205	205	205	205	205	205	205
Sim-85	215	214	213	213	213	213	212	212	212	212	211	210	210	209	209	209	209	209	208	208	208	208	207	207	207	207	207	207	207	207	207	207	206	206	206	206	206	206	205	205	205	205	205	205	205	205	205	205	205
Sim-86	215	215	215	213	213	212	212	212	212	212	212	212	211	211	211	211	211	211	210	210	210	210	210	210	210	210	210	210	210	210	208	208	208	208	208	208	208	208	208	208	208	208	207	206	206	205	205	205	205
Sim-87	215	215	214	214	213	213	211	211	211	211	211	211	211	210	210	210	210	210	210	210	210	210	210	210	210	209	208	207	207	207	207	207	207	207	206	206	206	206	206	206	206	206	206	206	206	205	205	205	205
Sim-88	215	213	212	212	212	212	212	212	212	212	212	212	212	211	211	211	210	210	210	209	209	209	209	209	209	209	209	209	208	208	208	208	207	205	204	204	204	204	204	204	204	204	204	204	204	204	204	204	204
Sim-89	215	213	213	213	213	212	212	212	212	211	211	211	211	211	211	211	211	211	210	210	210	210	209	209	209	208	208	208	208	208	208	208	208	207	206	206	206	205	205	205	205	205	205	205	205	205	205	205	205
Sim-90	215	213	213	212	212	212	212	212	212	212	211	211	211	210	210	210	210	209	209	209	209	209	209	209	209	209	209	209	208	208	208	208	207	207	207	207	207	207	207	207	207	207	207	207	207	207	207	207	207
Sim-91	215	213	213	213	213	213	213	213	212	212	212	212	211	211	211	211	211	211	211	211	211	211	211	211	210	210	210	209	209	209	209	208	208	208	208	206	206	206	206	206	206	206	206	206	206	206	206	206	206
Sim-92	215	214	214	213	213	212	212	212	212	211	211	211	210	210	210	210	210	210	210	210	208	208	208	208	207	207	207	207	207	207	207	207	206	206	206	206	206	206	206	206	206	206	206	206	206	206	206	206	206
Sim-93	215	215	215	215	214	213	213	213	212	212	212	211	211	211	211	208	208	208	208	207	207	207	207	207	207	207	207	207	207	207	207	207	207	207	207	207	207	207	207	207	207	207	207	207	206	206	206	206	206
Sim-94	215	214	214	214	214	213	212	211	211	211	211	211	211	211	211	211	211	211	210	209	209	209	209	209	209	209	208	208	206	206	206	206	206	206	206	206	206	206	206	206	206	206	206	206	205	205	205	205	205
Sim-95	215	215	214	214	214	212	212	212	212	212	211	209	209	209	209	209	209	209	209	209	209	209	209	209	208	208	208	208	208	208	208	208	208	208	208	208	208	208	208	208	208	208	208	208	208	208	208	208	207
Sim-96	215	213	213	212	212	212	212	212	212	212	212	212	212	212	211	211	211	210	210	210	210	210	210	210	210	210	210	210	210	210	210	210	209	209	209	208	208	208	207	207	205	204	204	204	204	204	204	204	203
Sim-97	215	214	213	213	213	213	213	212	212	212	211	211	211	211	210	210	210	210	210	210	209	209	209	209	209	209	208	208	207	206	206	206	206	205	205	205	205	205	205	205	205	205	205	205	205	205	205	205	204
Sim-98	215	215	214	213	213	213	213	213	213	212	212	211	211	211	211	210	210	210	210	209	209	209	209	209	209	209	209	209	209	209	209	209	209	207	207	207	207	207	207	207	207	207	207	207	207	207	207	207	207
Sim-99	215	214	214	213	213	213	213	213	213	213	213	213	213	213	213	213	212	211	211	211	211	209	209	209	209	209	209	209	209	209	209	209	208	208	208	208	208	207	206	206	206	206	205	205	205	205	205	204	203
Sim-100	215	214	213	213	212	212	212	212	212	211	210	210	210	210	209	208	208	208	208	208	208	208	208	208	208	208	208	208	208	208	208	208	208	207	207	207	206	206	205	205	205	205	205	205	204	203	203	203	203
Sim-101	215	215	215	214	214	213	213	213	212	212	212	211	211	211	211	211	210	210	210	210	210	210	210	210	210	210	210	210	210	210	210	209	209	207	207	207	207	207	207	206	206	206	206	206	206	206	206	206	206
Sim-102	215	214	214	214	214	213	213	213	213	213	213	213	213	213	211	211	211	210	209	209	209	209	209	209	209	209	209	209	209	209	209	209	208	208	207	207	207	207	205	205	205	205	205	205	205	205	205	205	205
Sim-103	215	215	214	213	213	213	213	212	212	212	212	212	211	211	211	210	210	210	209	209	208	208	208	208	208	208	208	207	207	207	207	207	207	207	206	206	206	205	205	204	204	204	204	203	203	203	203	203	203
Sim-104	215	214	214	213	212	212	211	211	210	210	210	210	210	210	210	210	210	210	208	208	208	208	208	208	208	207	207	207	207	207	207	207	207	206	206	206	206	206	206	205	205	204	204	204	204	204	204	204	204
Sim-105	215	214	214	214	214	214	214	212	211	210	210	209	209	209	209	209	209	209	209	209	209	209	209	209	208	208	208	208	207	206	206	206	206	205	205	205	205	205	205	205	205	205	205	205	205	205	205	205	205
Sim-106	215	215	214	213	213	213	213	213	213	213	213	212	212	212	212	211	211	211	211	211	210	209	209	209	207	207	207	207	207	207	206	206	206	206	206	206	206	206	206	206	206	206	206	206	206	206	206	206	206
Sim-107	215	215	215	214	213	213	213	213	213	213	213	211	210	210	210	210	210	210	210	210	210	210	210	210	210	210	210	210	210	210	210	210	210	208	208	208	208	208	208	207	207	207	207	207	207	207	207	207	207
Sim-108	215	215	213	213	212	212	212	212	212	212	211	211	211	211	211	211	211	211	210	210	210	210	210	210	210	210	209	209	209	209	209	209	208	208	208	208	208	207	207	206	205	205	204	204	204	204	203	203	203
Sim-109	215	215	214	211	210	209	209	209	209	209	209	209	209	209	209	209	208	208	208	208	208	208	208	208	208	208	208	208	208	207	207	207	207	206	206	206	206	206	206	206	206	206	206	206	206	206	205	205	205
Sim-110	215	215	214	213	213	213	213	213	212	212	211	211	211	211	211	211	211	211	211	210	210	209	209	209	208	208	208	208	208	208	206	206	206	206	206	206	206	206	206	206	206	205	205	205	205	205	205	205	205
Sim-111	215	213	212	212	212	212	212	212	212	212	212	212	211	211	211	211	211	211	210	209	209	209	208	208	208	208	208	208	208	208	208	208	208	207	206	206	206	206	206	203	203	203	203	203	203	203	203	203	203
Sim-112	215	214	212	212	212	212	212	212	212	212	212	212	212	211	210	210	210	210	210	209	209	209	209	209	209	207	207	206	206	206	206	206	206	206	206	205	205	205	205	205	204	204	204	204	204	204	204	204	204
Sim-113	215	214	214	213	213	212	212	212	212	212	212	212	212	212	212	212	212	212	212	211	211	211	211	210	210	210	210	210	210	210	210	210	209	209	209	209	208	208	208	207	207	207	207	207	207	205	205	204	204
Sim-114	215	214	213	212	212	212	212	212	212	212	212	212	212	212	212	212	212	212	212	212	212	212	212	212	212	212	212	210	210	210	210	209	209	209	209	209	209	209	209	208	208	208	208	208	207	206	206	206	206
Sim-115	215	214	214	214	214	214	213	213	213	213	213	213	213	213	213	212	212	212	211	211	211	211	211	211	209	209	209	209	208	208	207	207	207	207	207	207	207	206	205	205	205	205	205	205	205	204	204	204	204
Sim-116	215	213	212	212	212	212	212	211	211	211	211	211	211	211	211	211	210	210	210	210	210	210	210	210	210	210	210	210	210	210	210	210	209	208	208	208	208	208	208	208	208	207	207	207	206	206	206	206	206
Sim-117	215	214	213	213	213	213	213	213	213	213	213	213	213	213	213	213	213	213	213	213	212	212	212	212	211	210	210	210	209	209	208	207	207	207	207	207	207	207	207	206	206	206	206	206	206	206	206	206	206
Sim-118	215	213	212	212	211	211	210	210	210	210	210	210	210	210	210	209	209	207	207	207	207	207	207	207	207	207	207	207	207	207	207	207	207	207	207	206	206	206	206	206	205	205	205	205	205	205	205	205	203
Sim-119	215	215	214	213	212	212	212	211	211	211	211	211	211	210	210	210	208	208	208	208	208	208	208	207	207	207	207	206	206	206	206	206	206	206	206	206	206	206	206	206	206	206	206	206	206	206	206	206	206
Sim-120	215	212	212	212	212	212	211	210	210	210	210	210	210	210	210	210	210	210	210	210	210	210	209	209	209	209	209	209	208	208	208	208	208	208	207	207	207	207	207	207	207	207	207	206	206	206	204	204	204
Sim-121	215	214	213	211	211	211	211	211	211	211	210	210	210	209	209	209	209	209	209	209	209	209	209	209	209	209	208	208	208	208	208	208	208	208	208	208	207	206	206	206	206	206	206	206	206	205	205	205	205
Sim-122	215	211	211	211	210	210	210	210	209	209	209	209	209	209	209	209	209	209	209	208	208	207	207	207	207	207	207	207	207	207	207	207	207	207	207	206	206	206	206	206	205	205	205	204	204	204	204	204	204
Sim-123	215	215	215	214	213	213	213	213	213	213	213	213	212	212	212	212	212	212	212	212	211	211	211	211	210	210	210	210	210	209	209	208	208	208	208	208	207	207	207	207	206	205	205	205	205	205	205	205	205
Sim-124	215	214	214	214	213	213	213	213	213	212	212	212	212	212	212	212	212	212	211	211	211	211	211	210	210	210	210	209	208	208	207	207	206	206	206	206	206	205	205	205	205	205	205	205	204	204	204	204	204
Sim-125	215	213	213	212	212	212	212	212	212	212	212	212	212	211	211	211	211	211	211	211	211	211	211	211	211	209	209	209	209	209	209	209	209	208	207	207	207	207	207	207	207	207	207	207	207	207	207	207	207
Sim-126	215	214	213	213	213	213	213	213	213	213	212	212	212	212	212	211	211	210	210	210	210	210	210	210	209	209	209	209	208	208	208	207	207	206	205	205	205	205	204	204	203	203	203	203	203	203	203	203	203
Sim-127	215	212	212	212	212	212	212	211	211	211	211	211	211	211	211	211	210	210	210	210	210	209	209	209	209	209	208	207	207	207	207	207	207	207	207	207	207	207	207	207	207	207	207	207	207	207	207	207	207
Sim-128	215	215	214	212	212	212	211	211	210	210	210	210	210	210	210	210	210	210	210	209	209	209	209	209	209	209	209	209	209	209	209	209	209	208	208	208	207	207	207	207	207	207	207	207	207	207	207	207	206
Sim-129	215	213	213	213	213	213	213	212	212	212	212	212	211	211	211	211	211	211	210	209	209	209	209	208	208	208	208	208	208	208	208	208	207	207	207	207	207	207	207	207	207	207	207	207	207	206	206	206	205
Sim-130	215	213	212	212	211	210	210	210	209	209	208	208	208	208	208	208	208	208	208	208	208	208	208	208	208	208	208	208	208	207	207	207	207	207	207	207	207	207	207	207	207	207	207	207	207	207	207	207	206
Sim-131	215	215	214	214	213	213	213	213	213	212	211	211	211	211	211	211	211	211	209	209	209	209	209	209	209	208	208	207	207	207	207	206	206	206	206	206	206	206	205	205	205	205	205	205	205	204	204	204	204
Sim-132	215	215	213	212	212	211	211	211	211	211	211	211	211	211	211	211	210	210	209	208	208	208	208	207	207	207	207	207	207	206	206	206	206	206	206	206	206	206	206	206	206	206	206	206	206	206	206	206	206
Sim-133	215	213	213	213	213	213	213	213	213	213	213	212	211	211	210	210	210	210	210	210	210	208	208	208	208	208	208	208	208	208	208	208	207	207	207	207	207	206	206	206	206	206	206	206	206	206	206	205	204
Sim-134	215	214	213	213	212	212	212	212	211	211	211	211	211	210	209	209	209	209	209	209	208	208	208	207	207	207	207	207	207	207	207	207	207	207	206	206	206	206	206	206	206	206	206	206	206	206	206	206	205
Sim-135	215	214	213	213	213	213	212	212	212	212	212	212	212	212	211	211	211	210	210	210	210	209	209	208	208	208	208	208	208	208	208	208	208	207	207	207	207	207	207	206	206	206	205	204	204	204	204	204	204
Sim-136	215	215	214	213	213	213	213	212	212	211	211	211	211	211	211	211	211	211	210	210	210	209	209	209	209	209	208	208	208	208	208	207	207	207	207	207	207	207	206	206	206	206	206	206	206	206	206	206	206
Sim-137	215	215	214	214	213	213	213	213	213	212	212	211	211	211	211	211	210	209	209	209	209	209	209	208	208	208	208	207	207	206	206	206	206	206	206	206	206	205	204	204	204	204	204	204	204	204	204	204	203
Sim-138	215	214	214	214	213	213	213	213	213	213	211	211	211	211	210	210	210	210	210	210	210	210	210	210	210	210	210	209	209	209	209	209	209	209	209	209	208	208	207	207	207	207	207	207	207	207	206	206	206
Sim-139	215	214	214	214	213	212	212	210	209	209	209	209	209	209	209	209	209	209	209	209	209	208	208	208	208	208	208	208	207	207	207	207	206	205	205	205	205	205	205	205	205	205	205	205	205	205	205	205	205
Sim-140	215	214	214	214	213	213	212	212	212	212	212	211	211	211	211	210	210	210	210	210	210	209	209	209	208	208	208	208	208	208	208	207	206	206	206	206	206	206	206	206	206	206	206	206	206	206	206	206	206
Sim-141	215	214	213	213	213	212	212	212	212	212	212	210	210	210	209	209	209	209	209	209	209	209	209	209	209	209	208	208	208	208	208	208	208	208	207	206	206	205	205	205	205	205	205	205	204	204	204	204	204
Sim-142	215	213	213	212	212	212	212	212	212	212	212	212	212	212	212	212	212	212	211	210	210	210	210	209	209	209	209	209	209	208	207	207	205	205	205	205	205	205	204	204	204	204	204	204	204	204	204	204	203
Sim-143	215	213	213	213	213	211	211	211	211	211	211	211	211	211	211	211	211	210	210	210	210	210	210	210	210	210	210	210	210	210	210	210	210	210	210	208	208	208	207	207	207	207	207	206	205	205	205	205	204
Sim-144	215	213	212	212	212	211	211	211	210	210	210	210	209	209	209	209	209	209	209	208	208	208	208	208	208	207	207	207	207	207	207	207	207	207	207	206	206	206	206	206	206	206	206	206	206	206	206	206	206
Sim-145	215	214	214	212	210	210	210	210	210	210	210	210	209	209	209	209	208	208	208	208	208	208	207	207	207	206	206	206	206	206	205	205	205	204	204	204	204	204	203	203	203	203	203	203	203	203	203	203	203
Sim-146	215	213	213	213	213	212	212	212	211	211	211	211	211	211	211	211	211	210	210	210	210	210	210	210	210	210	210	210	210	210	210	210	210	210	210	210	209	209	209	209	209	209	209	209	209	208	208	207	207
Sim-147	215	214	214	213	213	213	213	212	212	212	211	211	211	211	211	211	211	211	211	211	211	211	211	211	211	211	210	210	210	209	209	209	209	209	209	208	208	208	208	208	208	208	208	208	207	207	207	206	206
Sim-148	215	214	213	212	211	211	211	211	211	211	211	211	211	211	211	211	211	211	210	210	210	210	209	209	209	209	209	208	208	207	207	207	207	206	205	205	205	205	205	205	204	204	203	203	202	202	202	202	202
Sim-149	215	212	212	211	211	211	211	211	211	211	211	211	210	210	210	210	209	209	209	209	209	209	209	209	209	209	209	208	208	208	208	206	205	205	205	205	205	205	204	204	204	204	204	204	204	204	204	204	204
Sim-150	215	214	213	213	213	213	213	213	213	213	212	212	212	212	212	212	211	211	211	211	211	211	211	211	211	211	211	210	209	206	206	206	206	206	206	206	206	206	206	206	206	206	206	206	206	206	206	206	205
Sim-151	215	213	213	213	213	213	213	213	213	213	213	212	212	212	212	212	212	212	212	212	212	212	212	212	212	212	212	212	212	212	211	211	210	210	210	210	209	209	208	207	207	207	206	206	206	205	205	205	205
Sim-152	215	215	214	214	214	214	213	213	213	213	212	212	212	212	212	212	212	212	212	212	212	212	212	211	211	211	211	210	208	208	207	207	206	206	205	204	204	204	204	204	204	204	204	204	204	204	204	204	204
Sim-153	215	213	213	212	211	211	211	211	210	210	210	210	210	210	210	210	209	209	209	209	209	209	209	209	209	209	209	209	209	207	207	207	206	206	206	206	206	204	204	204	204	204	204	204	204	204	204	204	204
Sim-154	215	213	213	212	210	210	210	210	210	210	210	210	210	210	210	210	210	208	208	208	208	207	207	207	207	206	206	206	205	205	205	205	205	205	205	205	205	205	205	205	205	205	205	205	205	205	205	205	205
Sim-155	215	211	211	211	210	210	210	210	210	210	210	210	210	209	209	209	209	209	209	208	207	207	207	207	207	207	207	207	207	207	207	207	207	207	207	207	207	207	207	207	206	206	206	206	206	205	205	205	205
Sim-156	215	214	214	213	212	212	212	212	212	212	211	211	211	211	211	211	210	208	208	208	208	208	208	208	208	208	208	208	208	207	207	207	206	206	206	206	206	206	206	206	206	205	205	205	204	204	204	204	204
Sim-157	215	213	212	212	211	211	211	211	210	210	210	209	209	209	209	209	208	208	207	207	207	207	207	206	205	205	205	205	205	205	205	205	205	205	205	204	204	204	204	204	204	204	204	204	204	204	204	203	203
Sim-158	215	215	214	213	213	213	213	212	211	211	211	211	211	211	211	210	210	209	209	209	209	209	209	209	209	209	209	209	209	209	209	209	209	208	208	207	207	206	206	206	205	205	205	205	204	204	204	204	204
Sim-159	215	215	215	214	212	212	212	212	212	212	212	212	212	212	211	211	211	211	211	211	209	209	209	209	209	208	208	208	208	208	208	208	207	207	207	207	207	207	207	207	207	207	207	207	206	206	206	205	204
Sim-160	215	213	211	211	210	210	210	210	210	209	209	208	208	208	208	208	208	208	207	207	207	207	206	206	206	206	206	206	206	205	205	205	204	204	204	204	204	204	204	204	204	204	204	204	204	204	204	204	204
Sim-161	215	214	214	214	213	213	213	212	212	212	212	211	210	210	210	210	209	209	209	209	209	209	208	208	208	208	208	208	207	207	207	207	206	206	206	206	206	206	206	206	206	206	206	206	206	206	206	206	206
Sim-162	215	213	213	213	213	213	213	213	213	213	213	213	213	213	213	213	212	212	212	212	211	210	209	209	209	209	209	208	208	208	208	208	207	207	207	206	206	206	206	206	206	205	205	205	205	205	205	205	204
Sim-163	215	213	213	213	213	213	213	213	213	213	213	213	212	212	211	211	210	210	210	210	209	209	209	209	209	207	207	207	207	207	207	207	207	207	207	206	206	205	205	205	205	205	205	205	205	205	205	205	205
Sim-164	215	215	214	213	213	213	213	213	213	213	213	213	213	213	212	212	212	211	211	211	211	211	211	210	210	210	210	210	210	210	210	210	210	210	209	209	209	208	208	207	206	205	205	204	203	203	203	203	203
Sim-165	215	213	213	213	213	213	213	213	211	211	209	209	209	209	209	209	209	209	209	209	209	209	209	209	208	208	208	208	208	208	208	207	207	207	207	207	207	207	207	207	206	206	206	206	206	206	206	206	206
Sim-166	215	215	215	215	215	215	215	214	212	210	210	210	210	210	210	210	210	210	210	209	209	208	208	207	207	207	207	207	207	207	207	207	207	207	207	207	207	207	207	207	207	207	207	207	207	207	206	206	206
Sim-167	215	215	214	214	214	214	213	212	212	212	211	211	211	210	210	210	210	210	210	210	210	210	210	210	209	209	209	209	208	208	207	207	205	205	205	205	205	205	205	205	205	205	205	205	205	205	205	205	205
Sim-168	215	215	215	214	214	213	213	213	213	213	213	213	212	212	212	211	211	210	210	210	210	210	210	210	210	210	210	210	209	209	208	208	208	208	208	208	208	207	207	207	207	206	205	205	205	205	205	205	205
Sim-169	215	215	214	214	213	213	213	213	212	211	211	211	211	211	211	211	210	210	210	210	210	209	208	208	208	208	208	208	207	206	206	206	206	206	206	206	205	205	205	205	204	204	204	204	204	204	204	204	204
Sim-170	215	214	212	211	210	210	210	210	210	210	209	209	209	209	209	209	209	209	209	209	208	208	208	208	208	208	208	208	208	208	208	208	208	208	208	208	208	208	208	208	208	208	208	208	208	208	208	208	208
Sim-171	215	215	214	214	213	213	213	213	211	210	209	209	209	209	209	209	209	208	208	208	208	208	208	207	207	207	207	207	206	206	206	206	206	205	205	205	205	205	204	204	204	204	204	204	204	204	204	204	204
Sim-172	215	213	213	213	213	212	212	212	212	212	212	212	212	212	212	212	212	212	212	212	212	212	212	212	212	212	212	212	212	212	212	211	211	211	211	211	211	211	209	208	208	208	208	208	208	207	207	206	205
Sim-173	215	213	213	212	212	212	212	212	212	212	212	212	212	212	211	211	210	210	210	210	210	210	210	210	210	210	210	210	210	210	210	210	209	209	208	208	208	208	208	207	207	207	207	207	207	207	207	207	207
Sim-174	215	212	212	212	212	212	212	212	211	211	211	211	211	211	211	211	211	211	211	211	211	211	211	211	211	211	211	211	211	211	211	211	210	210	208	208	207	207	207	207	207	207	207	207	207	207	207	207	207
Sim-175	215	214	213	212	212	212	211	210	210	210	210	210	210	210	210	210	210	210	210	210	209	209	209	209	209	208	207	207	207	207	207	206	206	206	206	206	206	206	206	206	206	206	206	206	206	206	206	206	206
Sim-176	215	214	212	212	211	211	211	211	211	211	210	210	210	210	210	210	210	210	210	210	209	208	208	208	208	208	208	208	208	208	208	208	208	207	207	206	206	206	206	206	206	206	206	206	206	206	206	206	206
Sim-177	215	215	215	214	214	214	214	214	214	214	214	214	214	214	213	213	213	213	213	212	211	210	210	210	210	210	210	210	210	210	210	210	210	210	210	210	209	209	209	209	208	208	206	206	204	204	204	203	203
Sim-178	215	214	214	212	212	212	212	212	212	212	212	212	212	212	212	211	211	210	210	208	208	206	205	205	205	205	205	205	205	205	204	203	203	203	203	203	203	203	203	203	203	203	203	203	203	203	203	203	203
Sim-179	215	214	214	214	213	212	212	211	211	211	211	211	211	211	211	210	210	210	210	210	210	210	210	210	210	209	209	209	209	209	209	209	209	209	209	208	207	207	207	207	207	207	207	207	207	206	205	205	205
Sim-180	215	215	214	213	213	213	213	213	212	212	212	212	212	211	211	210	210	210	210	210	210	210	210	210	210	209	209	209	209	208	208	208	208	208	207	207	207	206	205	205	205	205	205	205	205	204	204	204	204
Sim-181	215	213	213	213	211	211	211	211	211	211	211	211	211	210	209	209	209	209	209	209	209	209	209	208	208	208	207	207	207	207	207	207	207	207	207	207	207	207	207	206	206	206	206	206	206	206	206	206	206
Sim-182	215	214	213	212	212	212	211	211	211	211	211	211	211	211	211	211	211	211	210	209	209	209	209	209	209	209	209	209	208	208	208	208	207	207	207	205	205	205	203	203	203	203	203	203	203	203	203	203	203
Sim-183	215	214	213	212	212	211	210	209	209	209	209	209	209	209	209	209	208	208	208	207	207	207	207	207	207	207	207	207	207	207	207	207	207	207	207	207	207	207	207	207	207	206	205	205	204	204	204	204	203
Sim-184	215	215	214	213	211	211	211	211	210	210	210	210	210	210	210	210	210	210	210	210	210	210	210	210	210	210	210	209	209	208	208	207	207	206	206	206	206	206	206	206	205	205	205	205	205	205	205	205	205
Sim-185	215	213	213	213	213	213	211	211	211	211	211	211	211	210	208	208	208	207	206	205	205	204	204	204	204	203	203	203	203	203	203	203	203	203	203	203	203	203	203	203	203	203	203	203	203	203	203	203	203
Sim-186	215	213	212	212	212	212	212	212	211	211	211	211	211	210	209	209	209	209	209	209	209	209	209	209	209	208	208	208	208	208	208	208	208	207	206	206	206	206	206	206	206	206	206	206	206	206	206	206	206
Sim-187	215	215	214	212	212	212	212	211	211	211	211	211	211	211	211	210	210	210	210	210	210	210	210	210	210	210	210	209	208	208	208	208	208	207	207	207	207	207	206	206	206	206	206	206	206	206	206	206	206
Sim-188	215	213	213	213	213	213	213	213	213	213	213	212	212	211	211	209	209	209	209	209	209	209	208	208	208	208	208	208	208	208	208	208	208	207	207	207	207	207	207	207	207	207	207	207	207	207	207	207	206
Sim-189	215	214	212	212	212	212	212	211	211	211	211	210	210	210	210	210	210	210	210	210	210	210	210	210	210	208	206	206	206	206	206	205	205	205	205	205	205	205	205	205	205	205	205	205	205	205	205	205	205
Sim-190	215	214	212	212	212	212	212	211	210	209	209	209	209	209	209	209	209	209	209	209	209	209	209	208	208	208	208	207	207	207	207	207	205	205	205	205	204	204	204	204	204	204	204	204	204	204	204	204	204
Sim-191	215	213	212	211	211	211	211	210	209	209	209	209	209	208	208	208	208	208	208	208	208	208	208	207	207	207	207	207	207	207	207	207	207	207	207	207	207	207	207	207	207	206	206	206	206	206	206	206	205
Sim-192	215	215	213	213	213	213	213	213	213	213	212	212	212	212	211	211	211	211	211	211	211	210	210	209	209	209	209	209	209	208	208	207	207	207	207	206	206	206	206	206	206	206	206	206	205	205	205	205	205
Sim-193	215	213	213	213	213	212	212	212	212	212	212	212	212	212	211	211	211	209	209	209	209	209	209	209	208	208	208	208	208	208	208	208	207	206	206	205	205	205	205	205	205	205	205	205	205	205	205	205	205
Sim-194	215	214	213	213	212	212	212	212	212	212	212	212	212	211	211	211	210	210	209	209	209	209	209	209	209	209	209	209	209	209	209	209	208	208	207	207	207	207	207	207	206	206	205	205	205	205	205	205	204
Sim-195	215	214	214	214	213	213	213	213	213	213	213	213	213	213	212	212	212	212	212	212	212	212	211	211	211	211	211	211	210	210	209	209	208	207	207	207	207	207	207	207	207	206	206	205	205	205	205	205	205
Sim-196	215	214	214	214	213	213	213	212	212	212	212	212	212	212	212	212	211	211	210	210	210	210	209	209	209	209	209	208	208	208	208	208	207	207	207	206	205	204	204	204	204	204	204	204	204	204	204	204	204
Sim-197	215	213	213	213	213	213	213	213	213	212	212	212	212	212	211	211	211	210	210	210	208	208	208	208	208	208	208	208	208	208	208	208	208	208	208	208	208	208	208	208	208	208	207	207	206	206	206	206	206
Sim-198	215	214	213	213	213	213	213	213	212	212	212	212	212	212	212	212	212	212	211	211	211	211	211	210	210	210	210	208	208	208	208	208	208	208	208	208	207	207	207	207	207	207	206	206	205	205	205	205	205
Sim-199	215	214	214	214	213	213	213	213	213	213	213	213	213	213	213	213	213	213	212	211	211	211	210	210	210	210	210	209	209	209	208	208	208	208	207	207	206	204	203	203	203	203	203	203	203	203	203	203	203
Sim-200	215	213	213	213	213	213	213	212	212	212	212	212	212	212	212	212	212	212	212	212	212	212	212	212	212	211	210	210	210	209	209	208	208	208	208	208	208	208	207	207	206	205	205	205	205	205	205	205	205
Sim-201	215	213	212	212	212	212	212	212	212	212	212	212	212	211	210	210	210	210	210	210	210	210	210	209	209	209	209	209	208	207	206	206	206	206	206	206	206	206	205	205	205	205	205	204	204	204	204	204	204
Sim-202	215	214	212	212	211	210	210	210	210	210	210	210	210	210	210	210	210	210	210	210	209	209	209	209	209	209	209	209	208	208	208	208	208	208	208	208	206	206	206	206	206	206	206	205	205	204	203	203	202
Sim-203	215	214	213	213	213	213	213	213	212	212	211	211	211	211	211	211	210	209	209	209	209	208	208	208	208	208	208	208	208	208	208	208	207	207	207	207	207	207	207	207	207	207	207	207	207	206	206	206	205
Sim-204	215	214	212	212	211	211	210	209	209	209	209	209	209	209	209	209	209	209	209	209	209	209	209	209	209	209	209	209	209	209	209	209	209	209	209	209	209	208	208	208	208	208	208	207	207	207	206	206	206
Sim-205	215	214	214	213	213	213	213	213	213	213	213	212	212	212	212	212	211	211	211	211	210	210	210	210	210	210	209	209	209	209	209	209	209	209	209	209	209	209	209	208	208	208	208	208	208	208	208	208	208
Sim-206	215	214	214	213	212	212	212	211	211	211	211	211	211	211	211	211	211	211	211	211	210	210	210	210	210	210	210	210	210	209	208	208	208	208	208	208	208	208	208	207	207	205	203	203	203	203	203	203	203
Sim-207	215	215	213	212	212	212	212	212	212	212	212	211	211	210	210	210	209	209	209	208	208	208	207	207	207	207	207	206	206	205	205	204	204	204	204	204	204	204	204	204	204	204	204	204	204	204	204	204	204
Sim-208	215	214	212	211	211	210	210	210	210	210	210	210	210	210	210	210	210	210	210	210	210	210	210	210	210	209	209	209	209	209	209	209	209	209	209	208	207	207	207	207	207	206	206	205	205	205	204	204	204
Sim-209	215	215	213	213	213	213	213	213	212	212	212	212	212	211	211	210	210	209	208	208	208	207	207	207	205	205	205	205	204	203	203	203	203	203	203	203	203	203	203	203	203	203	203	203	203	203	203	203	203
Sim-210	215	215	212	212	212	212	212	212	212	212	212	212	211	211	211	211	211	211	210	210	209	209	209	209	208	207	207	207	207	206	206	206	206	206	206	206	205	205	205	205	205	205	205	205	205	205	205	205	205
Sim-211	215	214	213	213	212	212	212	212	212	212	212	212	212	212	212	212	211	210	209	209	209	209	209	209	209	209	209	209	209	209	209	208	208	208	208	207	207	207	207	207	207	207	207	207	207	207	207	207	207
Sim-212	215	214	214	213	212	212	211	211	211	211	211	211	210	210	210	210	210	210	209	209	209	208	208	208	208	208	208	208	208	208	208	208	208	207	207	207	207	207	207	207	207	207	206	206	205	205	205	205	205
Sim-213	215	215	213	213	213	212	212	212	212	212	212	212	212	211	210	209	209	209	209	209	209	209	209	209	209	207	207	207	207	207	207	207	207	207	207	206	206	206	206	206	206	206	206	206	206	206	206	206	206
Sim-214	215	214	214	213	213	211	211	211	211	211	211	210	210	210	210	210	210	209	208	208	207	207	207	207	207	207	207	207	207	207	207	207	207	207	207	207	207	207	207	207	207	207	207	207	207	207	206	206	206
Sim-215	215	214	214	213	212	211	211	211	211	211	211	211	211	211	211	210	210	210	210	210	210	210	209	208	208	208	208	208	208	208	208	207	207	207	207	207	207	206	206	206	206	206	206	206	206	206	206	206	206
Sim-216	215	214	214	213	212	212	212	212	212	212	212	212	212	212	211	211	211	211	211	211	210	209	208	208	208	208	208	208	208	207	207	207	207	206	206	206	206	206	205	205	205	205	205	205	205	205	205	205	205
Sim-217	215	213	211	211	211	211	210	210	210	210	210	210	210	210	209	209	209	208	208	207	207	207	206	205	205	205	205	205	205	205	205	205	204	204	204	204	204	204	204	204	204	204	204	204	204	204	204	204	204
Sim-218	215	214	212	212	211	211	211	211	211	211	210	210	210	210	210	210	210	210	210	210	210	210	210	209	209	209	209	209	208	208	207	207	207	207	207	207	207	207	207	207	207	207	207	207	207	207	207	207	207
Sim-219	215	213	211	211	211	211	210	210	210	210	210	210	210	210	210	210	210	209	209	209	209	209	209	209	209	208	207	207	207	207	207	207	207	207	207	207	207	207	207	207	207	207	207	207	207	207	207	206	205
Sim-220	215	214	214	213	213	213	213	213	213	212	212	212	210	210	210	210	210	210	210	210	209	208	208	208	208	208	208	208	208	208	208	208	207	206	206	206	206	206	206	206	205	205	205	204	204	204	204	204	204
Sim-221	215	214	213	213	213	213	211	210	210	210	210	210	210	209	209	209	209	209	209	209	209	209	209	209	209	209	208	208	208	208	208	208	208	208	208	208	208	208	208	208	208	208	208	208	208	208	208	207	207
Sim-222	215	215	214	214	214	214	213	213	213	213	212	211	211	211	211	211	211	210	210	210	209	209	209	209	209	209	209	209	209	209	209	209	209	209	208	208	208	208	208	208	207	207	207	207	207	207	207	207	207
Sim-223	215	214	213	213	213	213	213	213	213	213	213	213	213	213	213	211	211	211	211	211	210	210	210	210	210	208	208	208	208	208	208	208	207	207	207	207	206	206	206	206	205	205	205	205	205	205	205	205	205
Sim-224	215	214	212	212	212	212	211	211	211	211	211	211	211	210	210	210	210	210	210	210	210	210	210	209	209	209	208	208	208	208	208	208	207	207	207	206	206	206	206	206	206	205	205	205	205	205	205	205	205
Sim-225	215	213	212	212	212	212	212	212	212	210	210	209	209	209	209	209	209	209	209	209	209	209	209	208	208	208	208	208	208	208	208	208	207	206	205	205	205	205	205	205	205	205	205	205	205	205	205	204	203
Sim-226	215	213	212	211	211	211	211	210	210	210	209	209	209	209	209	209	209	209	209	209	209	209	208	208	208	208	208	208	207	207	206	206	206	206	206	206	206	206	205	205	205	205	205	205	205	205	205	205	205
Sim-227	215	214	213	212	212	212	212	212	212	212	212	212	212	212	212	210	209	209	209	209	209	209	208	208	208	208	208	208	208	207	207	207	207	207	206	206	206	206	206	206	206	206	206	205	205	205	205	205	205
Sim-228	215	214	214	214	212	212	212	212	212	212	212	211	211	211	211	211	211	211	211	211	210	210	210	210	210	210	210	210	210	210	209	208	207	207	207	207	207	207	207	207	206	206	206	206	206	206	206	205	205
Sim-229	215	214	213	213	213	213	213	213	213	213	213	213	213	213	212	211	211	211	211	211	211	211	210	209	209	209	209	208	208	208	208	208	208	208	208	208	208	207	207	207	206	206	205	205	205	205	205	205	204
Sim-230	215	214	213	213	213	212	212	212	211	211	209	209	209	208	208	208	208	208	208	208	208	208	208	208	208	208	208	208	207	207	207	207	207	206	206	206	206	206	205	205	205	205	205	205	204	204	204	204	204
Sim-231	215	214	213	211	211	211	211	210	210	210	210	210	210	210	210	210	210	209	209	209	209	209	209	209	209	208	207	206	206	206	206	206	206	206	205	204	204	204	204	204	204	204	204	204	204	204	204	204	203
Sim-232	215	215	214	214	213	213	212	212	211	211	211	211	211	210	210	210	210	210	209	209	209	209	209	208	208	208	208	208	208	208	207	206	206	206	206	206	206	206	206	206	206	206	206	206	206	206	206	205	205
Sim-233	215	214	213	213	213	212	211	211	211	211	210	210	210	210	210	210	209	209	209	209	209	209	209	209	209	208	208	208	208	208	208	208	208	207	207	207	207	207	207	207	207	207	207	207	207	207	207	207	207
Sim-234	215	213	213	211	211	211	211	211	211	211	211	210	209	209	209	209	209	209	209	209	209	209	209	209	209	209	209	209	208	208	208	208	208	207	207	207	206	206	206	205	205	205	205	205	205	205	205	205	205
Sim-235	215	215	214	213	212	212	212	212	212	211	211	211	211	211	211	211	211	211	210	210	210	210	210	210	210	210	210	210	210	209	209	209	209	209	209	208	208	208	208	208	207	207	206	205	205	205	204	204	203
Sim-236	215	214	213	213	211	211	211	211	211	211	211	211	211	211	210	210	210	210	210	209	209	209	209	209	209	209	209	209	209	209	209	209	209	209	208	208	207	207	207	206	206	205	205	205	204	204	204	204	204
Sim-237	215	214	213	213	212	212	212	211	211	211	211	211	211	211	211	211	211	211	211	211	211	211	211	211	210	210	209	209	209	209	209	209	209	208	208	208	208	208	208	208	208	208	208	207	207	207	207	207	207
Sim-238	215	214	214	214	214	214	213	213	213	213	213	213	213	213	212	210	210	209	209	209	209	207	207	207	207	207	207	207	207	206	206	206	206	206	206	206	206	206	205	205	205	205	205	205	205	205	205	205	205
Sim-239	215	215	214	214	214	214	214	213	213	213	213	213	213	213	213	213	212	212	212	212	211	210	210	210	209	209	209	209	209	209	209	209	208	208	208	208	208	208	208	208	208	207	207	206	206	206	206	206	206
Sim-240	215	215	214	214	213	213	213	213	213	213	213	213	210	210	210	210	210	210	210	209	209	209	208	208	208	208	208	208	208	208	208	208	206	206	206	206	206	206	206	206	206	206	206	205	205	204	204	204	203
Sim-241	215	215	213	213	213	213	212	212	212	212	212	212	210	210	210	210	210	210	210	210	209	209	209	209	209	207	207	207	207	207	207	207	205	205	205	205	205	205	205	205	205	205	205	205	205	205	205	205	205
Sim-242	215	214	213	213	213	212	212	211	211	210	210	210	210	210	210	210	210	209	209	209	209	209	209	209	209	209	209	209	209	209	209	209	207	207	207	207	207	206	205	205	204	204	204	204	204	204	204	204	202
Sim-243	215	214	213	213	213	212	212	212	212	212	212	212	212	212	211	211	211	211	210	209	209	209	209	209	208	208	208	208	208	208	208	208	208	208	208	208	207	206	204	204	204	204	204	204	204	204	204	204	204
Sim-244	215	214	213	213	213	213	213	213	212	211	211	211	211	210	210	209	209	209	209	207	207	207	207	207	207	207	207	207	207	207	207	206	206	206	206	206	206	206	205	205	205	205	205	205	205	205	205	205	204
Sim-245	215	215	215	214	213	213	212	211	211	211	210	210	210	210	210	209	209	209	208	208	208	207	207	207	207	207	207	207	207	207	207	205	204	204	204	204	204	204	204	204	204	204	204	204	204	204	204	204	204
Sim-246	215	215	214	214	213	213	213	213	213	213	213	213	213	213	213	213	213	213	212	212	212	212	212	212	212	212	211	210	209	209	209	209	207	207	207	207	207	206	206	206	206	206	206	206	206	206	206	206	206
Sim-247	215	214	213	213	213	212	212	212	212	212	212	212	212	212	212	212	212	212	212	212	212	212	212	212	211	210	209	209	209	209	209	208	208	207	207	207	207	207	207	206	206	206	206	205	205	205	205	204	204
Sim-248	215	215	215	214	213	211	211	211	211	211	211	211	211	211	210	210	210	210	209	209	209	209	209	209	209	209	209	209	209	209	209	209	208	208	208	208	208	208	208	207	205	205	205	205	205	205	204	204	204
Sim-249	215	215	215	214	214	213	212	212	211	211	211	211	211	211	211	211	211	211	211	211	211	211	211	210	210	209	209	209	209	209	209	209	207	207	207	207	207	207	207	207	207	207	207	207	207	206	205	205	205
Sim-250	215	214	213	212	212	210	210	210	210	210	210	210	210	210	210	210	210	210	210	210	210	210	209	209	209	209	209	209	209	209	209	209	208	208	208	208	208	208	208	208	208	208	208	208	208	208	208	208	208
Sim-251	215	213	212	212	212	212	212	212	212	212	212	212	212	212	211	211	211	211	210	210	210	210	210	210	210	210	210	210	209	209	209	209	209	209	208	208	208	208	208	208	208	208	208	208	208	208	207	207	207
Sim-252	215	214	214	213	213	213	213	213	213	212	211	210	210	209	209	208	208	208	208	208	208	208	208	208	208	208	208	207	207	207	207	207	206	206	206	206	206	205	205	205	205	205	205	205	205	204	204	204	204
Sim-253	215	214	214	214	213	212	212	212	212	212	212	211	211	211	211	211	211	211	211	211	211	211	211	211	210	210	210	210	210	209	209	209	208	208	208	206	206	206	205	205	205	205	205	205	205	205	205	205	204
Sim-254	215	214	214	214	213	212	212	212	212	212	211	211	211	211	211	210	210	210	210	209	209	209	209	209	209	209	209	209	208	208	208	208	208	208	208	208	208	208	207	207	207	207	207	207	207	207	207	206	205
Sim-255	215	213	213	212	212	211	211	211	211	211	211	210	209	209	209	209	209	209	209	208	208	208	208	208	208	208	208	208	208	208	207	207	207	207	207	207	207	207	207	207	207	207	207	206	206	205	205	205	204
Sim-256	215	214	213	211	211	211	210	210	209	209	209	208	208	208	208	208	208	208	207	207	206	206	206	206	206	206	206	206	206	206	206	205	205	205	205	205	205	205	205	205	205	205	205	205	205	205	205	205	205
Sim-257	215	214	214	212	211	210	210	210	210	210	210	210	210	210	209	209	209	209	209	209	208	208	208	208	208	208	208	208	208	208	208	208	208	208	208	208	208	208	208	208	208	208	208	208	208	208	207	207	207
Sim-258	215	213	213	213	212	212	211	210	210	210	210	210	209	209	209	209	209	208	208	208	208	208	208	208	207	207	207	207	207	207	207	207	206	206	206	206	206	206	206	206	206	206	206	206	206	206	206	206	206
Sim-259	215	214	213	212	212	211	211	211	211	211	211	211	211	211	210	210	210	210	210	210	210	210	210	210	210	210	210	210	210	209	209	209	209	209	209	209	209	209	207	206	206	206	206	206	206	206	206	206	206
Sim-260	215	213	213	213	213	213	213	213	212	211	211	211	211	211	211	211	211	211	211	211	210	210	210	210	209	208	208	208	207	207	207	207	206	206	206	206	206	206	206	206	206	206	206	206	206	206	206	205	205
Sim-261	215	213	212	212	212	212	211	210	210	210	210	210	210	210	209	209	208	208	207	207	207	207	207	207	207	207	206	206	206	206	206	206	206	206	206	206	205	205	205	204	203	203	203	203	203	203	203	203	203
Sim-262	215	214	213	213	213	212	211	211	210	210	209	209	209	209	209	209	209	209	209	209	209	209	208	208	208	207	207	207	206	206	206	206	205	205	205	205	204	204	204	204	204	204	204	204	204	204	204	204	204
Sim-263	215	214	213	212	212	211	211	211	211	211	211	211	211	210	210	210	210	210	210	210	210	210	209	209	209	209	209	208	208	208	207	207	207	207	207	207	207	206	206	206	206	206	206	206	206	206	206	206	206
Sim-264	215	214	213	212	212	212	212	212	212	212	212	212	212	212	212	212	212	212	212	212	212	212	212	211	210	210	210	210	210	210	210	210	209	209	209	209	208	208	208	208	208	208	208	208	208	208	208	208	206
Sim-265	215	214	212	211	211	211	211	211	211	211	210	210	210	210	210	210	210	210	210	210	209	209	209	209	209	209	209	208	208	208	208	208	207	207	207	207	207	207	207	207	207	207	207	207	207	207	207	207	207
Sim-266	215	213	213	212	212	212	211	211	211	211	209	209	209	209	209	209	209	209	209	209	209	209	209	209	209	209	208	206	206	206	205	205	205	205	205	205	205	205	205	205	204	204	204	204	204	204	203	203	203
Sim-267	215	214	214	213	211	211	211	211	211	211	210	210	210	210	210	210	210	210	210	209	209	209	208	208	208	208	208	208	207	207	207	207	205	205	205	205	205	205	205	205	205	205	205	205	205	205	205	204	204
Sim-268	215	215	214	213	213	212	212	212	212	212	212	211	211	211	211	210	210	210	210	210	210	210	210	210	210	209	209	209	209	209	209	209	208	207	207	207	206	206	206	206	206	206	206	206	206	206	206	206	206
Sim-269	215	215	214	214	212	211	211	211	211	211	211	211	210	210	210	210	209	209	209	209	209	208	208	208	208	208	208	208	206	206	206	206	205	205	205	204	204	204	204	204	204	204	204	204	203	203	203	203	203
Sim-270	215	214	213	213	213	213	213	213	213	213	213	213	212	211	210	210	210	209	209	209	209	209	209	208	208	208	208	208	208	207	207	207	207	207	207	206	205	205	205	205	205	205	205	205	205	205	205	205	205
Sim-271	215	214	214	214	214	214	214	214	214	212	212	212	212	212	212	212	211	210	210	210	210	210	210	210	210	210	208	208	208	208	208	208	207	206	206	206	206	206	206	206	206	206	206	206	206	206	206	206	206
Sim-272	215	214	214	214	213	213	213	213	213	213	212	212	212	212	212	211	211	211	211	211	211	211	210	210	210	209	208	208	208	207	207	207	207	207	207	207	206	206	206	206	206	206	206	206	206	206	205	205	205
Sim-273	215	213	213	213	213	213	213	213	213	213	213	212	212	212	212	212	212	212	212	212	212	212	212	211	211	210	210	210	209	209	209	209	207	207	207	207	207	207	207	207	207	205	205	205	205	204	204	203	203
Sim-274	215	213	212	212	211	211	211	211	211	211	211	211	211	211	211	211	211	211	211	210	210	210	210	210	209	209	209	209	209	208	207	207	207	207	206	206	205	205	205	205	205	205	204	204	204	204	203	203	203
Sim-275	215	214	212	211	211	211	211	211	211	211	211	211	211	211	211	211	211	211	211	211	210	210	210	210	209	209	209	209	209	209	208	208	208	207	206	206	206	206	206	206	206	206	206	206	206	206	206	206	206
Sim-276	215	214	214	213	211	211	210	210	210	210	210	210	210	210	210	210	210	209	209	209	209	209	209	209	209	209	209	209	208	207	207	207	207	207	207	207	207	207	206	206	205	205	205	205	205	205	205	205	205
Sim-277	215	214	212	212	212	211	211	211	211	211	211	211	211	211	211	211	211	211	211	211	210	210	207	207	207	207	207	207	207	207	207	207	206	206	205	205	205	205	205	205	205	205	205	205	205	205	205	205	205
Sim-278	215	214	214	212	211	211	211	211	211	211	211	211	211	211	211	210	210	210	210	209	209	209	209	207	207	207	207	206	206	206	205	205	205	205	205	205	205	205	205	205	205	205	205	205	205	205	205	205	205
Sim-279	215	213	212	211	211	209	209	209	209	209	209	209	209	209	209	209	209	209	209	209	209	208	208	208	208	208	208	208	208	207	207	207	207	207	207	207	207	207	207	207	207	207	207	207	207	207	207	206	206
Sim-280	215	214	213	213	213	213	213	213	213	213	213	213	213	213	213	212	212	211	211	211	211	211	211	211	211	211	211	211	211	210	210	210	210	210	210	210	208	208	207	206	205	205	205	205	205	205	205	204	204
Sim-281	215	214	214	213	212	212	211	211	210	210	210	210	210	210	209	209	209	209	209	209	209	208	208	208	208	207	207	207	207	207	207	207	207	207	207	207	206	206	206	206	206	206	206	206	205	205	205	204	204
Sim-282	215	214	213	212	212	212	212	212	212	212	212	212	211	211	211	211	211	211	211	211	210	209	209	209	209	209	209	209	209	209	208	208	208	208	208	207	206	206	205	205	205	205	203	203	203	203	203	203	203
Sim-283	215	214	212	212	211	211	211	211	211	211	211	211	211	211	211	211	211	211	211	211	210	210	210	210	210	210	210	210	210	210	209	209	208	208	208	207	207	207	207	207	207	207	207	206	206	206	205	205	205
Sim-284	215	215	215	213	212	212	212	212	211	211	211	210	210	209	209	209	209	208	208	207	207	207	207	207	207	207	207	207	207	207	207	207	207	207	206	206	206	206	206	206	206	205	205	205	205	205	204	203	203
Sim-285	215	214	213	213	213	213	213	213	213	213	213	213	213	213	211	211	210	210	210	209	209	208	208	207	207	207	207	207	207	207	207	207	207	207	207	207	207	207	207	206	206	206	206	206	206	206	206	206	205
Sim-286	215	214	214	212	212	212	212	212	212	212	212	212	212	211	211	211	211	211	211	211	211	211	211	211	211	210	210	210	210	210	210	210	209	209	208	207	206	205	205	205	205	205	205	205	205	205	205	205	205
Sim-287	215	214	214	213	213	213	213	212	211	211	211	210	210	210	209	209	208	208	208	208	208	208	208	208	208	208	208	208	208	207	207	207	207	207	207	207	207	207	207	207	207	207	207	207	207	206	206	206	206
Sim-288	215	214	214	214	214	214	214	214	213	212	211	211	211	211	211	211	211	211	211	211	211	210	208	208	208	208	208	208	208	208	208	208	208	208	208	208	208	207	207	206	206	206	206	206	206	205	205	205	205
Sim-289	215	213	212	212	212	211	211	211	211	211	211	211	211	211	211	210	210	210	210	210	210	210	210	210	210	209	209	209	209	209	209	209	209	208	208	208	208	208	207	207	207	207	206	206	206	206	206	206	205
Sim-290	215	213	213	213	213	213	212	212	212	212	212	212	212	212	212	212	212	211	211	211	211	211	211	210	210	210	210	210	210	209	207	207	206	206	206	206	206	206	206	206	206	206	206	206	206	206	206	205	205
Sim-291	215	213	213	213	212	212	212	212	212	212	211	211	210	210	210	210	210	210	210	210	210	209	209	209	209	209	209	209	208	208	208	208	208	208	208	208	208	208	208	208	206	206	206	206	206	206	206	206	206
Sim-292	215	214	214	212	212	212	212	212	212	212	212	212	212	212	212	212	212	212	212	212	211	211	211	211	211	211	210	210	210	209	209	209	209	209	209	209	208	208	208	208	208	208	208	208	208	208	208	208	208
Sim-293	215	214	214	214	213	213	213	213	213	213	213	213	212	212	212	212	212	212	212	212	212	212	212	212	211	210	210	209	209	208	207	207	207	207	207	207	206	206	206	206	206	206	206	206	206	206	206	205	205
Sim-294	215	214	213	212	212	212	212	211	211	211	211	211	211	211	211	210	210	210	210	210	210	210	210	210	210	210	210	210	210	210	210	209	208	208	208	208	208	207	207	207	207	207	206	206	205	205	205	205	205
Sim-295	215	213	213	211	211	210	210	210	210	210	210	210	210	210	210	210	210	209	209	208	208	207	207	207	207	207	207	207	207	207	207	207	207	207	207	207	207	207	207	207	207	207	206	206	206	206	206	206	206
Sim-296	215	214	213	213	213	213	213	212	212	212	212	212	212	212	212	212	211	211	210	209	209	209	209	209	209	208	207	207	207	207	207	207	207	207	207	207	206	205	205	205	205	205	205	205	205	205	205	205	205
Sim-297	215	213	213	213	213	213	212	212	212	212	212	212	211	211	211	211	211	211	211	211	211	211	211	211	211	211	211	211	209	209	209	209	208	208	208	208	207	207	207	207	207	207	206	206	205	205	205	205	205
Sim-298	215	213	213	213	213	213	212	212	212	212	212	212	212	212	212	212	211	211	211	211	211	211	211	211	211	210	210	209	209	209	209	209	209	208	208	208	208	208	208	208	208	208	208	208	208	208	208	208	208
Sim-299	215	213	211	211	211	211	211	210	210	210	210	210	210	210	210	210	210	210	210	210	210	210	210	209	209	209	209	209	208	207	207	206	206	206	206	206	206	206	206	206	206	206	206	206	204	203	203	203	203
Sim-300	215	214	214	213	213	213	213	212	211	211	211	211	211	211	211	211	211	211	210	210	210	209	209	209	209	209	209	209	209	209	209	209	209	209	209	208	208	208	208	208	208	208	208	208	206	206	205	205	205
Sim-301	215	214	214	213	213	212	212	212	212	212	212	212	212	212	211	211	211	211	211	211	210	210	209	209	208	207	207	207	207	206	206	206	206	206	206	206	205	205	205	205	205	205	205	205	205	205	205	204	204
Sim-302	215	215	214	214	213	213	212	212	212	212	212	212	212	212	212	210	210	210	209	209	209	209	209	209	209	209	209	209	209	208	207	207	207	207	207	207	207	207	207	206	206	206	206	206	206	206	206	204	204
Sim-303	215	213	213	212	212	211	211	211	211	211	211	211	211	211	210	210	210	210	210	210	210	209	209	209	209	209	209	209	209	209	209	209	208	208	208	207	207	206	206	205	205	205	205	205	205	205	205	205	205
Sim-304	215	213	213	213	212	212	212	212	212	212	211	211	211	211	211	211	211	211	211	211	211	211	211	211	211	210	210	210	210	210	209	209	209	209	209	209	208	207	206	205	205	205	205	205	205	205	205	205	204
Sim-305	215	214	213	212	211	211	210	210	210	210	209	209	209	209	209	209	209	209	208	208	208	207	207	207	207	207	207	206	206	206	206	206	206	205	205	205	205	205	205	205	205	205	205	205	205	205	204	204	204
Sim-306	215	214	214	214	212	211	211	211	211	211	211	210	210	210	210	210	210	210	210	210	210	210	210	210	209	209	208	208	208	208	208	208	208	207	207	207	207	207	207	207	207	207	207	207	207	207	207	207	207
Sim-307	215	214	214	214	213	213	213	213	213	212	212	212	212	211	211	211	211	211	211	211	211	211	211	211	211	211	210	210	210	210	210	210	209	209	209	209	208	207	207	207	207	207	207	206	206	206	206	206	205
Sim-308	215	215	211	211	211	211	211	211	211	210	210	209	209	209	209	209	209	209	209	209	208	208	208	208	208	208	207	206	206	206	206	206	206	206	206	206	206	206	205	205	205	205	205	205	205	205	205	205	205
Sim-309	215	214	214	212	211	211	211	211	211	211	211	211	211	211	209	209	208	208	208	208	208	208	208	208	208	208	208	208	208	208	208	208	208	208	208	208	208	208	208	208	208	208	208	208	207	207	207	207	206
Sim-310	215	215	214	213	213	210	210	210	210	210	210	210	210	209	209	208	208	208	208	207	207	207	207	207	206	206	206	206	206	206	206	206	205	205	205	205	205	204	204	204	204	204	204	204	204	204	204	204	204
Sim-311	215	215	214	214	214	214	214	213	213	213	212	212	211	211	211	211	211	211	211	211	211	211	211	211	210	210	210	209	209	209	209	209	209	209	209	208	208	208	208	208	207	207	207	206	205	205	205	205	205
Sim-312	215	214	213	213	213	213	213	213	213	213	213	212	212	211	211	211	211	211	211	211	211	211	211	211	210	208	208	208	207	207	207	207	207	207	207	207	207	206	206	206	206	206	206	205	204	204	204	204	204
Sim-313	215	214	212	212	211	211	211	211	210	210	210	210	210	210	210	210	210	210	210	210	210	210	210	210	209	208	208	208	208	208	207	206	206	206	206	206	206	205	205	205	205	205	205	205	205	205	205	205	205
Sim-314	215	214	214	213	212	212	212	212	212	212	212	212	212	212	212	212	211	211	210	210	210	210	210	210	210	210	210	210	209	209	208	208	208	207	207	207	207	207	207	206	206	206	206	206	206	206	206	206	206
Sim-315	215	214	214	214	214	214	214	214	214	213	212	212	211	210	210	210	210	210	210	209	209	209	209	209	209	208	208	208	208	208	208	208	208	208	208	208	208	206	206	205	205	205	205	205	205	205	205	205	205
Sim-316	215	213	213	213	212	211	211	209	209	209	209	209	208	208	208	208	208	208	208	208	208	208	208	208	208	208	208	208	207	207	207	207	207	207	207	207	207	207	207	206	206	206	206	206	206	206	206	206	206
Sim-317	215	213	213	213	213	213	213	213	213	212	212	212	212	212	212	212	212	212	211	211	211	211	211	211	210	210	210	210	210	210	209	209	209	209	209	209	208	208	206	206	206	206	206	205	205	205	205	205	205
Sim-318	215	214	214	213	213	213	213	213	212	211	211	210	210	209	208	208	208	208	208	208	207	207	207	207	207	207	207	207	207	207	207	206	206	206	206	206	206	206	206	205	205	205	205	205	205	205	205	205	205
Sim-319	215	214	213	213	213	213	213	213	213	213	213	213	213	213	213	213	213	213	213	213	213	213	213	213	212	211	210	210	210	210	210	209	209	209	208	208	208	208	207	207	206	206	206	206	206	206	206	206	206
Sim-320	215	213	212	212	212	211	210	210	210	210	210	210	209	209	209	209	209	209	209	209	209	209	209	209	209	209	208	208	208	208	207	207	207	207	207	207	207	207	207	207	207	207	207	207	207	207	206	205	205
Sim-321	215	214	214	214	214	214	213	211	210	210	210	210	210	209	209	209	209	208	208	207	207	207	207	207	207	207	207	207	207	207	207	207	206	206	206	206	206	206	206	206	206	206	206	206	206	206	206	206	205
Sim-322	215	213	212	212	211	211	211	211	211	211	211	210	210	210	210	210	210	210	210	210	210	210	210	209	209	209	209	209	208	208	208	208	208	208	208	208	208	208	208	207	206	206	206	206	205	205	205	205	205
Sim-323	215	214	214	213	213	213	211	211	211	210	210	210	210	210	210	210	210	210	210	210	210	210	209	207	207	207	207	206	206	206	206	206	206	206	206	206	206	206	206	206	206	206	206	206	206	206	206	206	205
Sim-324	215	215	214	213	213	211	210	210	210	210	210	210	210	209	209	209	209	209	208	208	208	208	208	208	208	208	208	208	208	208	208	208	208	208	207	207	207	207	207	207	207	207	207	206	206	205	205	205	205
Sim-325	215	214	214	213	212	212	212	212	212	212	212	212	211	211	211	211	211	211	211	211	211	211	211	211	211	210	209	209	209	208	208	208	207	207	207	207	207	206	206	206	206	206	206	206	206	205	204	204	204
Sim-326	215	214	213	212	211	211	211	211	211	211	211	211	211	211	210	210	210	210	209	209	208	208	208	208	207	207	207	207	207	207	207	207	207	207	207	207	205	205	205	205	204	204	204	204	204	204	203	203	203
Sim-327	215	214	214	212	212	211	211	211	211	211	211	211	211	211	211	211	211	211	211	211	211	211	211	210	210	210	210	210	210	210	209	208	207	207	206	206	206	206	205	205	205	205	205	205	205	205	205	204	204
Sim-328	215	214	213	213	213	213	213	213	213	213	213	213	213	213	213	213	213	213	213	213	212	211	211	210	210	210	210	210	210	210	210	210	209	209	209	209	209	209	208	208	208	208	208	208	208	207	207	206	206
Sim-329	215	213	212	212	212	212	212	212	212	212	212	212	212	212	211	211	210	210	210	210	209	209	209	209	209	208	208	207	207	207	206	206	206	205	205	205	204	204	204	204	204	204	204	204	204	204	204	204	204
Sim-330	215	214	213	213	210	210	210	210	210	210	210	209	209	209	209	209	209	209	209	209	209	209	208	208	208	207	207	207	206	206	206	206	204	204	204	204	204	204	204	204	204	204	204	204	204	204	204	204	204
Sim-331	215	214	213	213	213	213	212	212	212	212	212	212	212	212	212	211	211	211	210	210	210	210	210	210	210	209	209	209	208	208	208	208	208	207	207	207	207	207	207	207	207	207	207	207	207	206	206	205	205
Sim-332	215	214	213	213	213	212	212	212	211	211	210	209	209	209	209	209	209	209	209	209	209	209	209	208	208	208	208	207	207	207	206	206	206	206	206	206	205	205	204	203	203	203	203	203	203	203	203	203	203
Sim-333	215	214	214	212	212	212	212	212	212	212	211	210	210	210	210	210	210	210	210	208	208	208	208	208	208	208	208	208	208	208	207	207	207	207	206	206	206	206	206	206	205	204	204	204	204	204	204	204	204
Sim-334	215	214	213	212	212	212	211	211	211	211	210	210	210	210	210	210	210	210	210	210	210	210	210	209	209	209	208	208	206	206	206	206	206	205	205	205	205	205	205	205	205	204	204	204	204	204	204	204	204
Sim-335	215	214	213	212	211	210	210	210	210	210	210	210	210	210	210	210	210	210	209	209	209	209	209	209	209	209	209	209	209	209	209	209	209	209	209	209	208	208	208	208	208	207	207	206	205	204	204	204	204
Sim-336	215	215	214	213	213	213	212	212	212	212	212	211	211	211	210	210	210	210	210	210	209	209	209	208	208	208	208	208	208	208	208	208	207	207	207	207	207	207	207	207	206	205	205	205	205	205	205	205	205
Sim-337	215	213	213	212	212	211	211	211	211	210	209	209	209	208	208	207	207	207	207	207	207	206	206	206	206	206	206	206	206	206	206	206	206	206	206	206	206	206	206	206	206	206	206	206	206	205	205	205	204
Sim-338	215	213	213	212	212	211	211	211	211	211	211	211	211	211	211	211	211	211	211	210	210	210	210	210	210	210	210	210	210	210	210	210	210	210	210	209	209	207	207	207	207	207	207	207	207	207	207	207	207
Sim-339	215	213	212	212	212	211	211	211	211	211	210	210	210	210	210	210	210	210	210	210	209	209	209	209	209	209	209	209	209	209	208	208	207	207	207	207	207	207	207	207	207	207	207	207	207	207	207	207	207
Sim-340	215	213	211	211	211	211	210	210	210	210	210	210	209	209	209	209	209	209	209	209	209	209	208	207	207	207	207	207	207	207	207	207	207	207	207	207	207	207	207	207	207	207	207	207	207	207	207	207	207
Sim-341	215	214	213	213	213	212	211	211	209	209	209	209	209	208	208	208	208	208	208	208	207	207	207	207	206	206	206	206	206	206	206	206	205	204	204	204	204	204	204	203	203	203	203	203	203	203	203	203	203
Sim-342	215	213	212	212	212	212	212	211	211	210	210	210	210	210	210	210	209	209	209	209	209	209	209	209	209	208	208	207	207	206	206	206	206	204	204	204	204	204	204	204	204	204	204	204	204	204	204	204	204
Sim-343	215	213	213	212	211	211	211	211	211	210	210	209	209	209	207	207	207	207	207	207	207	207	207	207	207	207	207	207	207	207	207	207	207	207	207	207	207	207	207	207	206	206	206	206	205	205	204	204	204
Sim-344	215	213	213	211	211	211	211	211	211	211	211	211	210	210	210	209	208	208	208	208	208	208	208	207	206	206	206	206	206	206	206	206	206	206	205	205	205	205	204	203	203	203	203	203	203	203	203	203	202
Sim-345	215	215	214	214	214	213	212	212	212	211	211	211	211	211	211	211	211	211	211	211	211	211	211	211	211	209	209	209	209	209	209	209	208	208	208	208	208	207	206	206	206	206	206	206	204	204	204	204	204
Sim-346	215	214	214	213	212	211	211	210	210	210	210	210	210	210	210	210	210	210	210	208	208	208	208	208	208	208	208	208	208	208	208	208	206	206	206	206	206	206	206	206	206	206	206	206	205	205	205	205	205
Sim-347	215	213	213	212	212	212	212	212	212	212	212	211	211	210	210	210	210	210	209	209	209	208	208	208	208	208	208	208	207	207	207	207	206	206	206	206	206	206	206	206	206	206	206	206	205	205	205	205	205
Sim-348	215	214	214	213	212	212	212	212	212	212	212	212	212	211	211	211	211	210	210	210	210	210	210	210	210	210	209	209	209	208	208	208	207	207	207	207	207	207	207	206	206	206	206	205	205	205	205	205	205
Sim-349	215	213	213	212	212	212	212	212	212	212	212	212	212	211	211	211	211	211	211	210	210	210	209	209	209	208	208	208	207	207	207	207	205	205	205	204	204	204	204	204	204	204	203	203	203	203	203	203	203
Sim-350	215	214	213	212	212	212	210	210	210	210	210	210	210	209	208	208	208	208	208	208	208	208	208	208	207	207	207	207	207	207	207	207	207	207	207	207	207	207	207	207	207	207	207	207	207	207	207	207	207
Sim-351	215	214	214	214	213	213	213	213	213	212	212	212	212	212	212	211	211	211	211	211	211	211	211	211	211	211	211	211	211	210	210	210	208	208	208	208	207	207	207	206	206	205	204	204	204	204	204	204	204
Sim-352	215	215	213	213	213	213	213	213	213	213	212	211	211	211	211	210	210	210	210	210	209	209	209	209	209	208	206	206	206	206	206	206	206	206	205	205	205	205	205	205	205	205	205	205	205	205	205	205	205
Sim-353	215	214	214	213	211	210	210	210	210	209	209	209	209	208	208	208	208	208	208	208	208	208	208	207	207	207	207	207	207	207	206	206	205	205	205	205	205	205	205	205	205	205	205	205	205	205	205	205	205
Sim-354	215	214	213	212	212	212	212	212	212	212	212	212	212	212	212	212	212	212	212	212	212	211	211	211	210	209	209	209	208	208	207	207	207	207	207	207	207	207	207	207	207	207	207	207	207	207	207	207	207
Sim-355	215	214	212	212	212	212	212	212	212	212	211	211	211	211	211	211	211	211	211	211	211	211	211	211	211	211	211	211	211	211	210	209	208	208	208	208	207	207	207	207	207	207	206	206	206	206	206	206	206
Sim-356	215	215	213	212	212	212	212	212	212	210	210	210	209	209	209	209	208	207	207	207	207	206	206	206	206	206	206	206	205	205	205	205	205	205	205	205	205	205	205	205	205	205	205	205	205	204	204	204	204
Sim-357	215	214	211	211	211	211	211	210	209	209	209	209	209	209	209	209	209	208	208	208	208	208	208	208	208	207	207	207	207	207	207	207	207	207	207	207	207	207	207	207	205	204	204	204	204	204	204	204	203
Sim-358	215	215	215	215	213	213	212	212	212	212	212	212	212	212	211	211	211	211	211	211	211	211	210	210	209	209	208	208	208	208	208	208	208	207	205	205	205	205	205	205	205	205	205	205	204	204	204	204	204
Sim-359	215	214	214	214	214	212	212	212	211	211	211	211	211	211	211	211	211	211	211	210	209	209	209	209	209	209	209	208	208	208	208	208	208	208	207	207	206	206	206	206	206	206	204	204	204	204	204	204	204
Sim-360	215	215	213	213	212	211	211	211	211	211	211	210	210	209	209	209	209	207	207	207	207	207	206	206	206	206	206	206	206	206	206	206	206	205	205	205	205	204	203	203	203	203	202	202	202	202	202	202	202
Sim-361	215	213	213	212	212	212	212	211	211	211	210	210	210	210	210	209	209	209	209	209	208	208	207	207	207	207	207	207	206	206	206	206	206	206	206	206	206	206	206	206	206	205	205	205	205	205	205	205	204
Sim-362	215	214	213	212	212	211	211	211	211	211	211	211	211	210	210	210	210	210	210	210	209	209	209	209	209	209	209	209	209	209	209	209	208	208	208	208	208	208	208	208	208	208	208	208	208	208	208	208	208
Sim-363	215	213	212	212	212	212	212	211	211	210	210	210	210	210	210	210	210	210	210	210	210	210	210	209	208	208	208	208	207	207	206	206	206	206	206	206	206	206	206	206	206	206	206	206	206	206	206	206	206
Sim-364	215	213	213	212	212	212	212	211	211	211	211	210	210	210	210	210	210	210	210	210	210	210	210	210	210	210	210	210	210	210	210	210	210	208	208	208	208	208	207	207	207	207	207	207	207	207	207	207	207
Sim-365	215	212	212	212	212	212	212	211	211	211	211	211	211	211	211	211	211	211	211	211	211	211	211	210	209	209	209	209	207	207	206	206	206	206	206	206	206	205	205	205	205	204	204	204	204	204	203	203	203
Sim-366	215	214	213	212	212	212	212	212	211	211	211	211	211	211	211	211	211	211	211	211	211	211	211	211	211	211	211	211	211	210	209	208	208	208	207	207	207	207	206	206	206	204	204	203	203	203	203	203	203
Sim-367	215	214	213	213	212	212	211	211	211	211	211	211	211	211	211	210	210	210	210	210	209	209	209	208	208	208	207	207	207	207	206	206	206	205	205	204	204	204	204	203	203	203	202	202	202	202	202	202	202
Sim-368	215	214	214	214	214	213	213	213	213	213	212	212	212	212	212	211	211	211	211	211	211	211	211	211	211	211	209	209	209	209	208	208	208	208	208	208	208	208	208	208	207	207	207	206	206	206	206	206	206
Sim-369	215	214	214	213	213	212	212	212	212	211	211	211	210	210	210	210	210	210	210	210	210	210	210	210	209	209	208	208	208	207	207	207	207	207	207	207	206	206	206	206	206	206	206	205	205	205	205	205	205
Sim-370	215	214	213	213	212	212	212	212	212	212	211	211	211	211	211	211	211	209	209	209	209	209	209	209	209	209	209	209	209	209	209	208	207	207	207	207	207	207	207	207	207	207	207	207	207	207	207	207	207
Sim-371	215	215	213	212	212	212	212	212	211	211	211	211	211	211	210	210	210	210	210	210	210	209	209	209	209	209	209	209	209	209	209	209	209	209	209	209	209	209	209	209	209	209	208	208	208	207	204	204	204
Sim-372	215	214	213	212	212	212	212	212	210	210	210	209	209	208	208	208	208	208	208	208	208	208	208	207	207	207	207	207	207	207	207	206	206	206	206	206	206	206	206	206	206	206	206	206	206	206	206	206	206
Sim-373	215	214	213	212	212	212	212	212	212	212	212	212	212	211	211	211	211	209	209	209	209	209	209	209	208	208	208	208	208	208	208	208	205	205	205	205	205	205	205	205	205	204	203	203	203	203	203	202	202
Sim-374	215	215	214	214	214	214	214	213	213	213	213	212	212	212	212	212	212	212	212	212	212	211	211	210	210	210	210	210	210	210	210	210	209	209	209	209	209	208	208	208	208	208	208	206	206	206	206	206	206
Sim-375	215	214	213	213	213	213	212	212	212	212	212	212	212	212	212	211	211	211	210	209	209	209	209	209	209	209	209	209	209	209	209	208	208	207	207	207	207	207	207	206	206	205	205	205	205	205	205	205	205
Sim-376	215	213	213	212	212	212	212	211	211	211	211	211	210	210	210	210	210	210	210	210	210	210	210	210	210	210	210	210	210	210	209	209	209	209	208	208	208	208	207	207	207	207	207	207	207	207	207	207	207
Sim-377	215	215	213	213	213	212	212	212	212	212	212	212	212	212	211	211	211	211	211	211	211	210	210	210	210	209	209	209	209	208	208	208	208	208	208	207	207	207	207	207	207	206	206	206	206	206	206	206	206
Sim-378	215	214	213	213	212	212	211	211	210	210	210	210	210	210	210	210	210	210	210	210	210	209	209	209	209	209	209	208	208	207	207	207	207	207	207	206	206	206	206	206	205	205	205	205	205	205	205	205	205
Sim-379	215	213	212	212	212	212	212	212	212	211	211	211	211	211	210	210	210	210	209	209	209	208	208	208	208	208	208	208	207	207	207	207	207	207	207	207	207	207	207	207	207	207	207	207	207	207	207	207	207
Sim-380	215	214	213	213	213	213	212	212	212	212	211	211	211	211	211	211	211	211	211	211	211	211	211	211	211	211	209	209	209	209	209	209	209	208	208	208	208	208	207	207	207	207	207	207	207	207	207	206	204
Sim-381	215	215	214	214	214	213	211	211	211	211	211	211	211	210	210	210	210	210	210	210	209	209	208	208	208	208	208	208	207	206	206	206	206	206	206	206	206	206	206	206	206	206	206	206	206	206	206	206	204
Sim-382	215	214	213	213	212	212	212	212	211	211	211	211	211	211	211	211	210	209	209	209	208	208	208	208	208	208	208	208	208	207	207	207	207	207	207	207	207	205	205	205	205	205	205	205	205	205	204	204	204
Sim-383	215	214	214	212	212	211	211	211	211	211	211	211	211	211	211	210	210	210	208	208	208	208	208	208	208	208	208	208	208	208	208	208	207	207	207	207	207	207	207	207	207	207	207	207	207	207	207	207	207
Sim-384	215	215	215	214	213	212	212	212	211	211	211	211	211	211	211	211	211	211	211	211	210	210	209	209	209	209	209	209	208	208	208	208	207	207	207	207	207	207	207	206	206	206	205	205	205	205	205	205	205
Sim-385	215	215	214	213	212	212	212	212	212	212	212	212	212	212	211	211	211	211	211	211	211	211	211	211	211	211	211	210	209	209	207	206	205	205	205	205	205	205	205	204	204	204	204	204	204	204	204	204	204
Sim-386	215	214	213	213	213	213	213	213	213	213	212	212	212	211	211	210	210	210	210	210	210	210	210	210	210	210	210	210	210	210	210	210	210	210	209	209	209	209	209	209	208	208	208	208	208	208	208	208	208
Sim-387	215	214	214	212	212	212	212	212	212	211	211	211	211	210	209	209	209	209	209	209	209	208	208	208	208	207	207	207	207	207	207	207	207	206	205	205	205	205	205	205	205	205	205	205	205	205	205	205	205
Sim-388	215	213	213	212	212	212	212	212	212	212	212	212	212	210	210	210	209	209	209	209	209	209	209	209	209	209	209	209	209	209	209	209	208	208	207	207	207	207	207	207	206	206	206	205	205	204	204	204	204
Sim-389	215	213	213	212	212	212	212	212	212	212	212	212	212	211	211	211	211	211	211	211	210	209	209	209	209	209	208	207	207	206	206	206	205	205	205	205	204	204	204	204	204	204	204	204	204	204	204	203	203
Sim-390	215	214	214	213	213	212	212	211	209	209	209	209	209	209	208	208	208	208	208	207	207	207	207	207	207	207	207	207	207	207	207	207	207	207	207	207	207	207	207	206	205	205	205	205	205	205	205	205	205
Sim-391	215	214	214	214	214	213	213	213	213	212	212	212	211	211	211	211	210	210	210	210	210	210	210	209	209	209	209	208	208	208	208	208	208	207	207	206	206	206	206	206	206	206	206	206	206	206	206	206	206
Sim-392	215	212	211	211	210	210	210	210	210	210	210	209	209	209	209	209	209	209	209	209	209	209	208	208	208	208	208	208	208	208	208	207	207	206	206	206	206	206	206	206	206	206	206	206	206	206	206	206	206
Sim-393	215	214	213	213	213	213	213	213	213	212	212	211	211	211	211	211	211	211	211	211	210	210	210	210	209	209	209	208	208	208	208	208	207	207	207	207	207	207	207	207	207	206	206	206	206	206	206	206	206
Sim-394	215	215	214	214	213	213	213	212	212	212	212	212	212	211	211	211	210	210	210	210	209	209	209	209	209	209	209	209	209	209	209	209	209	209	209	209	209	209	209	209	209	209	209	209	209	208	208	208	207
Sim-395	215	211	210	210	210	210	210	210	209	209	209	208	208	208	208	208	208	208	208	208	208	208	208	208	208	208	208	208	208	208	207	207	207	207	206	206	206	206	206	206	206	205	205	205	205	204	204	204	204
Sim-396	215	214	213	212	212	212	212	212	212	211	211	211	211	211	211	211	211	210	209	209	208	208	208	208	207	207	207	207	207	207	207	206	206	206	205	205	205	205	205	205	205	205	205	205	205	205	205	205	205
Sim-397	215	215	215	214	214	213	213	212	211	210	209	208	208	208	208	208	207	207	207	207	207	206	206	206	206	206	206	206	206	206	206	206	206	206	206	206	206	206	205	205	205	205	205	205	205	205	205	205	205
Sim-398	215	213	213	213	213	213	212	212	212	212	212	211	211	211	211	211	211	211	211	211	211	211	211	211	211	210	209	209	209	208	207	207	207	206	206	206	206	206	206	206	206	206	206	206	206	206	206	206	206
Sim-399	215	212	212	211	211	211	210	210	210	210	210	210	210	210	210	210	210	210	209	209	209	208	208	208	208	208	208	208	208	208	208	207	207	207	207	207	207	207	207	207	207	206	205	205	205	204	204	204	204
Sim-400	215	215	214	213	212	212	211	211	211	210	210	210	210	210	210	209	209	209	209	209	209	209	208	208	208	208	208	208	208	208	208	208	207	206	206	206	206	206	206	206	206	206	206	206	206	206	206	206	206
Sim-401	215	213	212	210	210	210	210	210	210	209	209	209	209	209	209	209	209	209	209	209	209	209	209	209	209	209	209	209	209	209	209	209	209	208	208	207	207	207	207	207	207	207	207	207	207	207	207	207	207
Sim-402	215	214	214	213	213	212	212	211	211	211	211	211	210	210	210	210	210	210	210	210	210	210	210	210	210	210	210	210	210	210	210	209	209	209	208	208	208	208	208	208	208	208	208	208	208	208	208	208	208
Sim-403	215	213	212	212	212	212	212	212	212	212	211	211	211	211	210	210	210	210	210	210	210	209	209	208	208	208	208	208	208	207	207	207	207	207	207	206	206	206	206	206	206	206	206	206	206	206	206	206	206
Sim-404	215	215	214	211	211	211	211	211	211	211	211	211	211	210	210	210	210	210	210	210	210	210	210	210	210	210	210	210	209	209	209	209	208	208	208	208	208	208	208	208	208	208	208	207	206	206	206	205	205
Sim-405	215	214	213	212	212	211	211	211	211	211	211	211	211	210	210	210	210	210	210	210	210	210	210	210	210	210	210	210	210	210	210	210	210	210	209	209	209	209	209	209	209	208	208	208	208	208	208	208	208
Sim-406	215	214	213	212	211	211	211	211	211	211	211	211	211	211	211	211	211	211	210	209	208	208	208	208	208	208	208	207	207	207	207	207	207	207	207	207	207	207	207	207	207	207	206	206	206	206	206	206	206
Sim-407	215	214	213	213	212	212	212	212	212	212	212	212	210	210	210	210	209	209	209	209	209	209	209	207	207	207	207	207	206	206	206	206	206	206	206	206	206	206	206	206	206	206	206	206	206	206	206	206	206
Sim-408	215	213	213	213	213	213	213	213	213	213	211	211	211	211	211	211	211	211	211	211	211	210	210	210	210	209	209	209	209	209	208	208	208	208	208	208	207	207	207	207	206	206	206	206	206	206	206	205	204
Sim-409	215	215	215	215	214	214	213	213	213	213	213	213	212	212	212	212	212	212	212	212	212	212	212	212	212	212	211	211	211	211	211	211	211	211	209	209	207	207	206	205	204	204	204	204	204	203	203	203	203
Sim-410	215	213	211	211	211	211	211	210	210	210	210	210	210	210	210	210	210	210	210	210	210	210	210	209	209	209	209	208	208	208	208	207	207	207	207	207	207	207	207	206	206	206	206	206	206	206	205	205	205
Sim-411	215	214	212	212	212	211	211	210	210	210	210	210	210	210	210	210	210	210	210	210	210	210	210	210	210	210	210	209	209	209	209	208	207	207	207	207	207	207	207	207	207	207	205	205	205	205	205	205	205
Sim-412	215	215	214	212	211	211	211	211	211	211	211	211	211	211	211	211	211	211	211	211	211	210	210	210	210	209	209	208	208	208	208	208	208	207	207	207	207	207	205	205	204	204	204	204	204	204	204	204	204
Sim-413	215	214	213	212	212	211	211	210	210	210	210	210	210	208	208	208	207	207	207	207	207	207	207	206	206	206	206	206	206	206	206	206	206	206	206	206	206	206	206	206	206	206	206	206	205	205	205	205	205
Sim-414	215	214	214	212	211	211	211	211	211	211	211	210	210	210	210	210	210	210	210	210	210	210	210	210	210	210	209	209	209	209	209	207	207	207	207	207	207	207	207	207	207	206	206	206	206	206	206	205	204
Sim-415	215	213	212	212	212	210	210	210	210	210	210	210	210	210	209	209	209	209	209	209	208	207	207	206	205	205	205	205	205	205	205	205	205	205	204	204	204	203	203	203	203	203	203	203	203	203	203	203	203
Sim-416	215	213	213	212	212	212	212	212	212	212	212	211	211	211	211	211	210	210	209	209	209	209	209	209	209	209	209	209	209	209	209	209	209	209	209	208	208	208	208	207	205	205	205	205	205	205	205	205	205
Sim-417	215	214	214	214	212	212	212	212	211	211	211	211	211	211	211	211	210	210	210	210	210	210	210	210	209	209	209	208	207	207	207	207	207	206	206	206	206	206	206	206	206	206	206	206	206	206	206	206	206
Sim-418	215	215	213	213	213	213	213	213	213	213	213	213	212	211	211	210	209	209	209	208	208	208	208	208	208	208	208	208	208	208	208	208	207	207	207	207	207	206	206	206	206	205	205	205	205	205	205	205	205
Sim-419	215	214	213	213	213	212	212	212	212	212	212	212	212	212	212	212	212	212	212	212	212	212	212	212	212	212	212	212	211	211	211	211	211	210	210	210	210	210	210	210	208	207	207	207	207	207	207	207	207
Sim-420	215	214	213	213	212	212	212	212	212	212	212	212	211	210	209	209	209	209	209	208	208	208	208	208	208	208	208	208	207	207	206	205	205	205	205	205	205	205	205	205	205	205	205	205	205	205	205	205	205
Sim-421	215	214	214	214	214	214	213	212	212	212	212	212	212	212	212	212	212	212	212	212	211	211	211	211	210	210	210	210	210	209	209	209	209	209	209	209	209	209	209	209	209	209	208	208	208	208	208	207	207
Sim-422	215	212	212	211	211	211	211	211	211	211	211	211	211	211	211	211	209	209	209	209	208	208	208	208	208	207	207	207	207	207	207	207	207	206	206	206	206	206	206	206	206	206	206	206	206	206	206	206	206
Sim-423	215	214	214	213	213	212	212	212	212	212	212	212	212	212	212	212	212	212	212	212	212	211	211	211	209	209	209	209	209	209	209	209	209	209	208	208	208	208	208	208	208	208	208	208	208	208	208	208	208
Sim-424	215	214	214	213	210	210	210	210	210	210	210	209	209	209	209	209	208	208	208	208	208	208	208	208	208	208	207	207	207	206	206	206	205	205	205	205	205	205	205	205	205	205	205	205	205	205	205	205	205
Sim-425	215	213	213	213	213	213	213	213	213	212	212	211	211	211	211	211	211	211	211	211	211	211	211	211	211	211	210	210	210	210	210	210	209	209	209	209	209	209	209	209	209	209	209	209	209	209	209	209	208
Sim-426	215	213	211	211	211	211	211	211	211	211	211	211	211	211	211	211	211	211	211	211	211	210	210	210	210	209	209	209	209	209	209	209	208	207	207	207	207	207	207	207	207	207	207	207	207	207	207	207	207
Sim-427	215	215	213	213	212	212	212	212	212	212	212	212	212	212	212	212	212	212	211	211	211	211	211	209	209	209	209	209	209	209	209	209	209	209	209	209	209	209	209	209	207	205	205	205	205	205	204	204	204
Sim-428	215	214	214	213	213	213	213	213	212	212	212	212	211	211	211	211	210	209	209	209	209	208	208	208	208	208	208	208	208	208	208	208	207	207	207	207	207	207	207	207	206	206	206	206	206	206	205	205	205
Sim-429	215	215	215	215	215	214	213	213	213	213	213	213	213	213	213	212	212	212	212	212	212	211	211	211	210	210	209	209	209	208	208	208	208	208	208	208	208	208	208	208	208	208	208	207	207	207	207	207	207
Sim-430	215	214	214	212	212	211	210	210	210	209	209	209	209	209	209	209	209	208	208	208	208	208	208	208	207	207	206	206	206	206	206	206	206	206	206	206	206	206	205	205	205	205	205	205	205	205	205	205	205
Sim-431	215	214	212	212	211	211	211	211	211	211	211	211	211	211	211	211	211	211	211	211	210	209	209	209	209	209	209	209	209	209	209	207	207	207	207	206	206	206	206	206	206	206	204	204	204	203	202	202	202
Sim-432	215	214	214	213	213	213	213	211	209	209	209	209	209	208	208	208	208	208	208	208	208	208	208	208	208	208	208	208	208	208	208	208	208	208	208	208	208	207	207	207	207	207	207	207	207	207	207	207	207
Sim-433	215	212	212	212	212	212	212	212	211	211	211	211	211	211	211	211	211	211	211	211	211	211	211	211	210	210	210	210	210	209	209	209	209	208	208	208	208	208	208	208	208	208	206	206	206	206	206	205	204
Sim-434	215	214	213	212	212	212	212	212	212	212	212	212	212	211	210	210	209	209	208	208	208	208	208	208	208	208	208	208	208	208	208	208	207	207	207	206	205	205	204	204	204	204	204	203	203	203	203	203	203
Sim-435	215	214	214	213	213	213	213	213	213	213	213	213	213	213	213	213	213	213	213	213	213	211	211	210	210	210	210	210	210	210	209	209	209	208	208	208	206	206	206	206	205	205	204	204	204	204	204	203	203
Sim-436	215	215	212	212	212	212	212	212	211	211	211	211	211	211	211	211	211	211	211	209	208	208	208	208	208	208	208	208	208	208	208	208	207	207	207	206	206	206	206	205	205	205	205	205	205	205	205	205	205
Sim-437	215	214	212	211	211	211	210	209	209	208	208	208	208	208	208	208	208	208	208	208	208	208	208	208	207	207	207	207	206	206	205	205	205	205	205	205	205	205	205	205	204	204	204	204	204	204	204	204	204
Sim-438	215	214	213	212	212	212	211	211	211	211	211	211	211	211	211	210	210	210	209	209	209	209	209	208	208	208	208	207	207	207	207	207	207	207	206	206	206	206	206	206	206	206	206	206	206	204	204	203	203
Sim-439	215	214	213	213	213	213	213	213	213	213	213	210	210	209	209	209	209	209	209	209	209	209	209	208	208	208	208	208	208	208	208	206	205	205	205	205	205	205	205	204	204	204	204	204	204	204	204	204	204
Sim-440	215	213	212	212	212	212	212	212	212	212	211	211	211	211	211	211	211	211	211	211	211	211	211	211	211	210	209	209	209	209	209	209	209	209	209	208	208	207	207	207	207	204	204	204	204	204	204	204	204
Sim-441	215	214	213	213	213	212	212	212	212	212	212	212	212	211	211	211	211	211	211	211	211	211	211	211	210	210	210	209	209	209	209	208	208	207	207	207	207	206	204	204	204	204	204	204	204	204	204	204	203
Sim-442	215	215	214	213	213	213	213	213	211	210	210	210	210	210	210	210	210	210	209	209	209	209	209	209	209	209	209	209	209	209	209	209	209	208	208	208	207	206	206	206	206	206	206	205	205	205	205	205	205
Sim-443	215	214	213	213	212	212	212	210	210	210	210	210	210	210	209	209	209	209	208	208	208	208	207	207	207	207	207	207	207	207	207	207	207	207	207	206	206	206	206	206	206	206	206	206	205	205	205	205	205
Sim-444	215	214	213	211	211	210	210	209	209	209	209	209	209	209	209	209	208	208	208	208	207	207	207	207	207	207	207	207	207	207	207	207	206	205	205	205	205	205	205	205	205	205	205	205	205	205	205	204	204
Sim-445	215	215	212	212	212	211	211	211	211	210	210	210	210	210	210	209	209	209	209	209	209	209	209	208	208	207	207	207	207	207	207	207	207	207	207	207	207	207	206	206	206	206	206	206	206	206	206	206	205
Sim-446	215	215	213	212	212	212	212	212	212	212	212	212	211	211	211	211	210	210	210	209	209	209	209	209	209	209	209	209	209	209	209	209	209	209	209	208	208	208	208	208	208	208	208	208	208	208	208	208	208
Sim-447	215	213	213	213	213	213	212	212	212	212	212	212	212	212	212	212	212	212	211	210	210	209	209	209	209	209	209	209	209	209	209	209	209	209	208	208	208	207	207	207	207	207	207	207	207	207	207	207	205
Sim-448	215	213	213	213	213	213	213	213	213	212	212	212	211	211	211	211	211	211	210	209	209	209	209	209	209	209	209	209	209	209	209	209	209	208	207	207	207	207	207	207	207	207	207	207	206	206	206	206	205
Sim-449	215	214	214	214	214	212	212	212	211	210	210	210	210	210	209	208	208	208	208	208	208	208	208	208	208	208	208	208	207	207	207	207	207	207	207	207	207	207	207	207	207	207	207	207	207	207	207	207	207
Sim-450	215	214	214	214	212	212	211	210	210	210	210	210	210	210	210	210	210	210	210	210	210	209	209	209	209	209	209	209	209	207	206	206	206	206	206	205	205	205	205	205	205	205	205	205	205	205	205	205	205
Sim-451	215	214	212	212	212	212	211	210	210	210	209	209	209	208	208	208	207	207	207	207	207	207	207	207	207	206	206	205	205	205	205	205	205	205	205	205	205	205	205	205	205	205	205	205	205	205	205	205	205
Sim-452	215	214	213	213	213	212	212	212	212	212	212	212	210	210	210	210	210	210	210	210	210	210	210	210	210	210	210	210	209	209	208	208	207	207	207	207	207	207	207	207	207	207	207	207	207	207	207	207	207
Sim-453	215	213	212	212	212	212	212	212	212	212	212	211	211	211	211	211	210	210	210	210	210	210	208	208	208	208	208	207	207	207	207	207	207	207	207	207	207	206	206	206	205	205	205	205	205	205	204	204	204
Sim-454	215	213	213	212	211	210	210	210	210	210	210	208	208	208	208	207	207	207	207	207	207	207	207	207	207	207	207	207	207	207	206	206	206	206	206	206	206	206	206	206	206	206	206	206	206	206	206	206	205
Sim-455	215	213	213	212	212	212	212	212	212	212	212	212	211	211	211	211	211	211	211	211	211	211	211	211	211	210	210	210	210	210	210	209	208	207	207	207	207	207	207	207	207	207	207	206	206	206	206	206	206
Sim-456	215	215	214	212	212	212	211	211	211	211	211	211	211	211	211	211	210	209	209	209	209	209	209	209	209	209	208	208	208	208	208	208	208	208	208	206	206	206	206	206	206	206	206	206	206	206	206	206	205
Sim-457	215	215	214	213	213	213	212	212	211	211	210	210	209	209	209	209	209	209	209	207	207	207	207	207	207	207	207	206	206	205	205	205	205	205	205	205	205	205	205	205	205	205	205	205	205	205	205	205	205
Sim-458	215	214	214	214	213	213	213	212	212	212	212	212	212	212	212	212	212	212	212	212	212	212	212	212	212	211	211	210	210	210	210	210	209	209	208	207	207	207	207	207	207	207	206	206	206	205	205	205	205
Sim-459	215	215	214	213	213	212	211	211	211	210	210	210	210	210	210	209	209	208	208	208	208	208	208	208	208	208	207	206	206	206	206	205	205	205	204	204	204	204	204	204	204	204	202	202	202	202	202	202	202
Sim-460	215	214	214	214	214	214	212	212	212	212	212	212	212	212	212	212	212	212	212	212	212	212	212	212	212	212	211	211	211	211	211	211	210	210	210	210	210	210	210	210	209	207	207	207	206	206	206	206	206
Sim-461	215	214	213	213	213	213	213	213	213	213	213	213	212	212	212	212	212	211	211	211	209	209	209	208	208	208	208	208	208	208	208	208	207	207	206	206	205	205	205	205	205	205	205	205	205	205	205	205	205
Sim-462	215	214	214	214	214	214	214	213	213	213	213	212	212	212	212	212	212	212	212	211	211	211	210	210	210	209	209	209	209	209	209	209	207	207	207	207	206	206	205	205	205	204	204	204	204	203	203	203	203
Sim-463	215	213	213	213	213	213	213	213	213	213	213	213	212	211	211	210	210	210	210	209	209	209	209	209	209	209	209	209	209	209	209	209	209	209	209	209	208	208	208	208	208	208	208	208	208	207	207	207	207
Sim-464	215	215	213	213	213	213	213	213	213	213	213	213	213	213	213	213	213	213	213	213	212	212	212	212	212	211	211	210	210	209	209	209	208	208	208	208	208	208	208	207	207	207	207	207	207	207	207	206	206
Sim-465	215	214	214	213	212	212	212	211	211	210	210	209	209	209	209	209	208	208	208	208	208	208	208	208	208	207	207	207	207	207	207	207	207	207	207	207	207	207	206	206	206	205	205	205	204	204	204	204	204
Sim-466	215	213	212	212	212	212	212	211	211	211	211	211	211	211	210	210	209	209	209	209	209	209	209	209	209	209	209	208	208	208	208	208	208	208	208	208	208	208	208	208	208	207	206	205	205	205	205	205	205
Sim-467	215	214	214	213	212	212	212	211	211	211	211	211	210	210	209	209	209	209	209	209	209	209	209	209	208	207	207	207	207	207	207	207	207	207	207	207	207	207	207	207	207	207	207	206	206	206	206	206	206
Sim-468	215	215	214	213	213	212	212	212	212	212	212	212	212	212	211	209	209	209	209	209	209	209	209	209	209	208	208	208	208	208	208	208	208	208	208	207	207	207	207	207	207	207	206	206	206	206	203	203	203
Sim-469	215	214	212	210	210	210	210	210	210	210	210	209	209	209	209	209	209	209	209	209	209	208	208	208	208	208	208	208	208	208	208	207	207	207	207	207	207	206	206	206	206	206	206	206	206	206	206	206	206
Sim-470	215	215	214	214	212	212	212	211	210	210	210	210	210	210	210	209	209	209	209	209	209	209	209	209	209	208	208	208	207	207	207	207	207	207	207	207	207	206	205	204	204	204	204	204	204	204	204	204	204
Sim-471	215	213	211	211	211	211	211	211	211	211	211	211	210	210	210	210	210	210	210	210	210	210	210	210	210	210	209	209	209	208	208	208	208	208	208	208	208	208	208	208	208	208	208	208	208	208	208	208	208
Sim-472	215	214	213	213	212	212	211	211	211	211	211	211	210	209	209	209	209	209	209	209	209	209	209	209	209	209	209	208	208	208	208	208	207	207	206	206	206	206	206	206	206	206	205	205	204	204	204	204	204
Sim-473	215	215	214	214	213	212	212	212	212	212	212	212	212	212	210	210	210	210	210	210	208	208	208	207	207	207	207	207	207	207	207	207	207	207	207	206	206	206	206	206	206	206	205	205	205	205	205	205	204
Sim-474	215	214	214	214	214	214	214	214	213	213	212	212	212	212	210	210	210	210	210	209	209	209	209	209	209	209	209	209	208	208	208	208	208	208	208	207	206	206	206	206	206	206	206	206	206	206	206	205	205
Sim-475	215	214	213	213	213	213	213	213	213	213	213	212	211	211	211	211	211	210	210	210	210	210	210	210	210	210	210	210	210	209	209	209	209	209	208	208	208	208	208	208	207	207	207	207	207	206	206	206	206
Sim-476	215	214	213	212	211	211	210	210	209	209	209	209	209	209	209	208	208	208	207	207	207	206	206	206	206	206	206	206	206	206	206	206	206	206	206	206	206	206	206	205	205	204	204	204	204	204	204	204	203
Sim-477	215	214	214	212	211	211	211	211	211	211	211	211	211	211	211	211	211	211	211	211	211	210	210	210	210	210	210	210	210	210	210	209	209	208	208	208	208	208	208	207	207	207	206	205	205	204	204	204	204
Sim-478	215	212	212	212	212	212	212	212	212	212	211	211	211	211	211	211	211	210	210	210	210	209	209	209	209	209	209	209	208	207	207	207	206	206	206	206	206	206	206	206	206	206	206	206	206	206	206	206	206
Sim-479	215	215	214	213	212	212	212	212	212	212	211	211	211	211	211	211	209	209	209	209	209	209	209	209	209	209	209	209	209	209	209	208	208	208	208	208	208	208	208	208	208	208	208	207	207	206	206	206	206
Sim-480	215	214	213	213	213	213	212	212	212	211	211	211	211	211	211	211	211	211	211	211	211	211	211	211	211	211	211	210	210	209	209	209	208	207	207	207	207	207	207	207	207	207	204	204	204	204	204	203	203
Sim-481	215	214	214	214	214	214	213	213	212	212	212	212	211	210	210	210	210	209	208	208	208	208	208	208	208	208	208	208	207	207	206	206	206	206	206	205	205	205	205	204	204	204	204	204	204	204	204	204	204
Sim-482	215	215	214	214	213	213	213	213	213	213	213	213	213	213	213	213	212	212	211	211	210	209	209	209	209	209	209	208	208	207	207	207	206	206	206	206	206	206	206	206	206	206	205	205	205	205	205	205	205
Sim-483	215	213	213	213	212	211	211	211	211	211	211	211	211	211	211	211	211	210	210	210	210	209	209	209	209	209	209	209	209	209	209	209	208	208	207	207	207	206	205	205	205	205	204	204	203	203	203	203	203
Sim-484	215	215	212	211	211	211	211	211	211	211	211	211	211	211	211	211	211	211	211	211	210	209	209	208	208	208	208	208	208	208	208	207	206	206	206	205	204	204	204	204	204	203	202	202	202	202	202	202	202
Sim-485	215	214	214	213	212	212	212	212	212	212	212	211	211	210	210	210	210	210	210	210	210	209	209	209	209	207	207	207	207	207	207	207	207	207	207	207	207	206	206	206	206	206	206	206	206	206	205	205	205
Sim-486	215	214	213	213	213	212	211	211	210	209	208	207	207	207	207	207	207	207	207	207	207	207	207	207	207	207	207	207	206	206	206	206	206	206	206	206	206	206	206	206	206	206	206	206	205	205	205	205	203
Sim-487	215	214	213	212	212	212	212	212	212	212	212	212	212	211	211	211	211	210	210	209	209	209	209	209	209	209	209	209	209	209	209	209	209	208	208	207	206	205	205	205	205	205	205	205	205	205	205	205	205
Sim-488	215	215	215	214	213	213	212	212	212	211	211	211	211	210	210	210	210	210	210	210	210	210	210	210	210	210	208	208	208	208	208	208	208	208	208	208	208	207	207	207	207	207	207	207	205	205	204	204	204
Sim-489	215	214	214	213	213	213	213	213	213	213	213	213	213	212	211	211	209	209	209	209	209	209	209	209	209	209	209	209	209	209	209	209	209	208	208	207	207	207	207	207	207	207	207	206	206	206	206	205	204
Sim-490	215	215	214	214	214	213	212	212	211	211	210	210	210	210	210	210	210	210	210	210	210	210	209	209	209	209	209	209	208	208	208	208	207	207	207	207	206	206	206	206	205	205	205	205	205	205	205	205	205
Sim-491	215	212	212	212	212	212	212	212	212	212	212	212	212	212	212	212	212	212	212	211	211	211	210	210	210	209	209	209	209	209	209	209	209	209	207	207	207	207	207	207	207	206	206	206	206	206	206	205	205
Sim-492	215	214	213	213	211	211	211	211	211	211	210	210	210	210	210	210	210	210	210	210	210	210	210	210	210	210	210	210	210	210	209	209	209	209	209	208	208	207	207	207	207	207	207	207	207	207	206	206	206
Sim-493	215	215	214	214	214	213	213	213	212	211	211	211	211	211	211	210	209	209	209	209	208	208	208	208	208	207	207	207	207	207	207	207	207	207	207	207	206	205	205	205	205	205	205	205	205	204	204	203	203
Sim-494	215	213	213	213	213	212	211	210	210	210	210	210	210	210	210	210	209	209	209	209	209	209	209	209	209	209	209	209	209	209	209	209	208	208	208	208	208	207	207	207	207	207	207	207	207	207	207	207	207
Sim-495	215	214	214	214	213	212	212	212	212	212	212	212	211	211	211	211	211	210	210	210	210	210	210	210	209	209	209	208	208	208	208	207	206	206	206	206	206	205	205	205	205	205	205	205	203	203	203	203	203
Sim-496	215	213	213	213	213	213	212	212	212	212	212	212	212	212	212	212	212	212	212	212	212	211	209	209	209	209	208	208	208	208	208	208	208	208	208	208	207	207	207	207	206	206	206	206	206	206	206	206	205
Sim-497	215	214	213	212	212	211	211	211	211	211	211	211	211	211	211	211	211	211	211	211	211	211	211	211	211	210	208	208	207	207	207	207	207	207	207	207	207	207	206	206	206	206	206	206	206	206	206	206	206
Sim-498	215	214	213	213	212	212	212	212	212	212	212	212	212	212	212	212	212	212	212	212	212	212	211	210	209	209	208	208	208	208	208	208	208	208	208	208	208	208	208	208	208	208	207	207	207	207	206	206	206
Sim-499	215	214	214	214	214	214	213	213	213	212	212	212	212	212	211	211	211	211	211	211	211	211	210	210	209	209	209	209	209	209	207	207	207	207	206	206	206	206	206	206	205	205	205	205	205	205	205	205	204
Sim-500	215	214	214	212	212	212	212	210	210	210	210	210	210	210	210	210	210	210	210	210	210	210	210	210	210	210	210	209	209	207	207	207	207	207	207	207	207	207	207	207	207	207	207	207	206	206	206	206	205
Sim-501	215	214	214	213	213	213	212	212	212	212	212	212	212	212	212	212	212	212	212	212	211	210	210	210	210	210	209	209	208	208	208	208	208	208	207	206	206	206	206	206	206	206	206	206	206	206	206	206	206
Sim-502	215	214	214	213	213	213	213	213	213	213	212	212	212	212	212	212	212	212	211	210	210	210	210	210	210	210	209	209	209	209	209	209	208	208	207	207	207	206	206	206	206	205	205	205	205	205	205	205	205
Sim-503	215	214	214	214	214	213	213	211	211	211	211	210	210	210	210	210	210	209	209	209	208	208	208	208	208	208	208	208	208	208	207	207	207	207	207	207	207	207	206	206	205	205	205	205	205	204	204	204	204
Sim-504	215	215	212	211	211	211	211	210	210	210	210	209	209	209	209	209	209	209	209	208	207	207	207	207	207	207	207	207	207	207	207	207	207	207	207	207	207	207	207	207	207	207	206	206	206	206	206	205	205
Sim-505	215	214	213	212	212	211	211	211	211	211	210	209	209	209	209	209	208	207	206	206	206	205	205	205	205	205	205	205	205	205	205	205	205	205	205	205	205	205	205	204	204	204	204	204	204	204	204	204	204
Sim-506	215	215	214	214	213	213	211	211	211	211	211	210	209	209	209	209	208	208	208	207	206	205	205	205	205	205	205	205	205	205	205	205	205	205	205	205	205	205	205	205	205	204	204	204	203	203	203	203	203
Sim-507	215	214	214	213	212	212	212	212	212	212	212	212	212	211	211	211	210	210	210	209	209	209	209	209	208	208	208	208	208	208	208	208	208	208	208	206	206	206	206	206	206	206	206	206	206	206	206	206	206
Sim-508	215	214	213	213	213	213	213	212	211	210	210	210	210	210	210	210	210	209	209	209	209	209	208	208	208	208	207	207	207	207	207	206	206	206	206	206	206	206	206	206	206	205	205	205	205	205	205	205	205
Sim-509	215	213	213	213	213	213	213	213	213	213	212	211	210	210	210	210	210	210	210	210	210	210	210	210	210	210	210	210	210	209	209	208	208	208	207	207	207	207	207	207	207	207	207	206	206	206	206	206	206
Sim-510	215	214	213	213	213	213	213	213	213	213	213	211	211	210	210	209	208	207	207	207	207	207	207	207	207	207	207	207	207	207	207	207	207	207	207	207	207	206	206	206	206	206	206	206	205	205	205	205	205
Sim-511	215	215	213	213	213	213	213	213	213	213	213	213	213	212	212	212	212	212	212	212	212	211	211	211	211	211	211	211	211	210	210	210	210	209	209	208	208	207	206	206	206	206	206	203	202	202	202	202	202
Sim-512	215	214	214	213	213	212	212	212	212	212	212	212	211	211	211	211	211	211	211	211	211	211	211	211	211	211	210	210	210	210	209	209	208	208	208	208	208	207	207	207	207	207	207	207	207	207	207	207	207
Sim-513	215	212	212	212	212	211	211	211	211	211	211	211	211	211	211	211	211	211	211	210	210	210	210	210	210	210	210	208	207	207	207	207	207	207	206	206	206	206	206	206	206	206	206	206	206	206	206	206	206
Sim-514	215	215	215	214	212	212	212	212	211	211	211	211	211	210	210	210	210	210	210	210	210	210	210	209	209	209	209	208	208	208	208	208	208	207	207	206	206	206	206	206	206	206	206	206	205	204	204	204	204
Sim-515	215	214	213	213	213	213	213	213	211	211	211	211	211	211	210	210	210	210	209	207	207	207	206	206	206	206	206	206	206	206	206	205	205	205	205	205	205	205	205	205	205	205	205	205	205	205	205	205	204
Sim-516	215	214	213	212	212	211	211	211	210	210	210	210	210	210	210	210	210	209	208	208	207	207	207	207	207	207	207	206	206	206	205	205	205	205	205	205	205	205	205	205	205	205	205	205	205	205	204	204	204
Sim-517	215	215	215	215	214	214	213	212	212	212	210	210	210	210	210	210	210	210	209	209	209	209	209	208	208	208	208	208	208	208	208	208	208	208	208	208	207	207	207	207	207	207	207	207	207	207	207	207	207
Sim-518	215	213	213	212	212	212	212	211	209	209	209	209	209	209	209	209	209	209	209	209	209	209	208	207	207	206	206	205	205	205	205	205	205	205	205	205	205	205	205	204	204	204	204	204	204	204	204	204	204
Sim-519	215	213	212	212	212	212	211	211	211	210	210	210	210	210	210	210	209	208	208	208	208	208	208	208	208	208	208	208	208	208	208	208	208	208	208	208	208	208	208	208	208	207	206	206	206	206	206	206	206
Sim-520	215	213	213	213	213	213	213	213	213	213	213	212	212	212	211	211	210	209	208	208	208	208	208	207	206	205	205	205	205	205	205	205	205	205	205	205	205	205	205	205	204	204	203	203	202	202	202	202	202
Sim-521	215	215	213	212	212	211	211	211	211	210	210	210	209	209	208	208	208	208	208	208	207	207	207	207	207	207	207	207	206	206	206	206	206	206	206	206	206	206	206	206	206	204	204	204	204	204	204	204	204
Sim-522	215	214	213	213	213	213	213	213	213	212	212	212	211	210	210	210	210	209	209	209	209	208	207	207	207	207	207	207	207	207	207	207	207	207	207	207	207	206	206	205	205	204	204	204	204	204	204	204	204
Sim-523	215	213	213	213	213	213	212	212	212	212	212	212	212	212	212	211	211	211	211	211	211	211	211	210	210	209	209	209	209	209	209	209	209	209	209	209	207	207	207	207	207	206	206	206	206	206	206	206	206
Sim-524	215	214	214	211	210	210	210	210	210	210	210	210	210	210	210	210	209	209	209	208	208	208	208	208	208	208	208	208	208	208	208	208	207	207	207	207	207	207	207	207	207	207	207	207	207	207	207	207	207
Sim-525	215	213	213	213	213	213	213	212	211	211	211	211	211	211	211	211	211	209	209	209	209	209	209	209	209	209	209	209	209	209	209	208	208	208	208	208	208	208	207	207	207	207	207	207	207	207	207	207	207
Sim-526	215	212	211	211	211	211	211	211	211	211	211	210	210	210	210	210	210	210	210	210	210	210	210	210	210	210	210	210	210	210	208	208	208	208	208	208	208	208	208	208	208	208	208	208	206	206	206	206	206
Sim-527	215	213	213	212	211	211	211	211	211	211	211	211	211	211	211	211	211	210	210	209	208	208	208	208	208	208	208	208	208	208	208	208	207	207	207	205	205	205	205	205	205	205	204	204	203	203	203	203	203
Sim-528	215	213	212	210	209	209	209	209	209	209	209	208	208	208	207	207	207	207	207	207	207	207	207	207	207	207	206	206	205	205	205	205	205	205	205	205	204	204	204	204	204	204	204	204	204	204	204	204	204
Sim-529	215	213	213	213	212	211	211	211	211	211	211	211	211	210	210	210	209	209	209	209	209	209	209	209	209	207	207	207	207	207	207	207	207	207	207	207	207	206	206	206	206	206	206	205	205	205	205	205	205
Sim-530	215	214	214	214	213	213	212	212	212	212	212	212	212	211	211	210	210	210	210	210	210	210	210	209	207	207	207	207	207	207	207	207	206	205	205	205	205	205	205	205	205	205	205	205	205	205	205	203	202
Sim-531	215	214	211	210	210	210	210	210	210	210	210	209	209	209	209	209	209	209	209	209	209	209	209	209	209	209	209	209	208	208	208	208	208	208	208	208	208	208	208	208	208	208	208	207	205	205	205	204	204
Sim-532	215	215	214	214	214	213	213	213	212	212	212	212	212	212	212	212	211	211	211	211	210	210	210	210	210	210	209	209	209	209	209	209	209	209	209	209	209	209	209	209	209	209	209	209	208	208	208	208	208
Sim-533	215	214	214	213	213	212	212	212	212	212	212	212	211	211	211	211	209	209	209	208	207	207	207	207	207	207	207	207	207	207	207	207	205	205	205	205	205	205	205	204	204	204	204	204	204	204	204	204	204
Sim-534	215	214	213	213	213	213	213	212	210	209	209	209	209	209	209	209	209	209	209	209	208	208	208	208	208	208	208	207	207	206	206	206	206	206	206	206	206	206	206	206	206	206	206	206	206	206	206	206	206
Sim-535	215	214	214	213	213	213	212	212	212	212	211	211	211	211	211	211	211	211	211	211	211	211	211	211	211	210	210	209	209	209	209	209	209	209	209	209	209	208	207	207	207	207	207	207	207	207	207	207	207
Sim-536	215	213	212	212	212	212	212	212	212	212	212	212	212	212	212	212	212	212	212	212	212	212	212	212	212	212	211	211	210	210	208	208	207	207	206	205	205	205	205	205	205	205	205	205	205	204	204	204	204
Sim-537	215	213	213	213	213	212	210	210	210	210	209	209	209	209	209	209	209	209	209	209	209	209	209	209	209	209	209	208	208	208	208	208	208	208	207	207	207	207	206	206	206	206	206	206	206	206	206	206	206
Sim-538	215	214	214	214	213	213	212	212	212	211	211	211	211	211	211	211	211	211	211	211	211	211	211	211	211	210	210	210	209	209	207	207	207	207	205	205	205	205	205	205	205	205	205	205	205	205	205	205	205
Sim-539	215	214	214	213	212	212	212	212	212	211	211	211	211	211	211	211	211	210	210	210	210	210	210	210	210	209	208	208	208	207	207	207	207	207	206	205	205	205	204	204	204	204	204	204	204	204	204	204	204
Sim-540	215	213	212	210	210	210	210	210	210	210	210	210	210	210	210	210	210	210	210	210	210	210	210	210	210	210	210	210	210	208	208	207	207	207	207	206	206	206	206	205	204	204	204	204	204	204	204	204	204
Sim-541	215	213	213	212	212	212	212	211	211	211	211	210	210	210	210	210	210	210	210	210	209	208	208	208	208	208	208	208	208	208	208	208	208	208	207	207	207	207	207	207	207	207	207	207	205	205	205	205	204
Sim-542	215	215	214	214	213	212	212	212	212	212	211	211	211	211	211	211	211	210	210	210	210	209	209	209	209	209	209	208	208	208	208	208	208	208	208	208	208	208	207	207	206	206	206	206	206	206	206	206	204
Sim-543	215	214	214	213	212	212	212	212	212	211	211	211	211	211	211	211	211	211	211	211	211	211	211	211	211	211	210	210	210	210	210	210	210	210	209	209	208	207	207	205	205	205	205	205	205	204	204	204	204
Sim-544	215	214	214	214	213	213	212	212	212	212	212	212	212	212	212	212	211	211	211	211	211	211	211	211	211	211	211	211	211	211	211	211	211	211	211	211	210	210	210	209	208	208	206	206	206	206	206	206	205
Sim-545	215	213	213	212	211	211	210	210	210	210	210	210	210	210	210	210	209	209	209	209	209	209	208	208	208	208	208	208	207	207	207	207	207	207	207	207	207	207	207	207	207	206	206	206	206	206	206	206	206
Sim-546	215	214	213	213	213	213	213	213	212	212	212	212	212	212	212	211	211	211	211	211	210	209	209	209	209	209	209	209	208	208	208	208	208	206	206	206	206	206	206	206	206	206	206	206	206	206	205	205	205
Sim-547	215	213	213	213	213	213	213	212	212	212	212	212	212	212	212	212	212	212	212	212	211	211	210	209	208	207	206	206	206	206	206	206	206	206	206	206	206	206	206	205	205	205	205	205	205	205	205	205	205
Sim-548	215	214	213	213	213	212	212	212	212	212	212	211	211	211	210	210	209	209	207	206	206	206	206	206	206	206	206	205	205	205	205	205	205	205	205	205	204	204	204	204	204	204	204	204	204	204	204	204	204
Sim-549	215	214	213	213	213	212	212	212	211	211	211	211	211	211	211	211	211	211	211	210	210	210	210	210	210	210	210	210	210	209	209	209	209	208	208	207	207	207	207	207	207	207	206	206	206	206	206	206	206
Sim-550	215	214	212	212	211	211	211	211	211	210	210	210	210	210	209	208	208	208	208	208	208	208	208	208	208	208	208	207	207	206	206	206	206	206	206	204	204	204	204	204	204	204	204	204	204	204	204	204	204
Sim-551	215	214	213	213	213	212	212	212	212	212	212	212	212	212	212	212	212	212	212	212	212	212	211	211	211	211	210	210	209	209	209	209	209	209	208	208	208	208	208	208	207	207	206	206	206	206	206	206	206
Sim-552	215	214	214	213	213	213	212	212	212	211	211	211	211	211	210	210	210	210	210	209	209	209	209	209	209	209	209	209	209	209	209	209	209	209	206	206	206	206	206	206	206	206	206	206	206	206	206	206	206
Sim-553	215	214	214	214	214	214	214	214	214	214	214	214	214	213	210	210	210	210	210	210	210	209	209	209	208	208	208	208	208	208	208	207	207	207	207	207	207	206	206	206	206	206	206	206	206	206	206	206	206
Sim-554	215	215	214	214	214	214	213	213	213	213	213	213	213	213	213	213	213	212	212	212	212	212	212	212	211	210	210	210	210	209	208	208	208	208	208	208	208	208	207	207	206	206	205	205	204	204	204	204	204
Sim-555	215	214	213	212	212	212	212	212	212	212	211	211	210	210	210	209	209	209	209	208	208	208	208	208	207	207	207	206	206	206	206	206	206	206	206	206	206	206	206	206	206	206	206	206	206	206	206	206	206
Sim-556	215	214	214	214	214	213	213	213	213	213	213	211	211	211	211	211	210	210	210	210	210	210	210	210	210	209	208	208	208	208	208	208	208	207	207	207	207	207	205	205	205	205	205	205	204	204	203	203	203
Sim-557	215	214	213	213	212	212	212	212	211	211	211	211	211	211	211	211	211	211	211	211	210	210	210	209	209	209	209	209	209	209	209	209	208	208	208	208	207	207	207	207	206	206	206	206	206	206	206	206	206
Sim-558	215	215	214	214	214	214	213	213	213	213	213	213	213	213	213	213	213	213	213	212	211	211	211	209	209	208	208	208	208	208	208	208	206	206	206	206	206	206	205	205	205	205	205	205	205	205	205	205	205
Sim-559	215	215	215	213	212	212	212	212	211	211	211	211	210	210	209	209	209	209	209	208	208	208	208	208	208	208	208	206	206	206	206	206	206	206	205	205	205	205	205	205	205	205	205	205	205	205	205	205	205
Sim-560	215	213	211	211	211	211	211	211	210	210	210	210	210	209	209	209	209	209	209	209	209	208	208	207	207	207	206	206	206	206	206	206	206	206	206	206	206	206	206	206	206	206	206	205	205	205	205	205	205
Sim-561	215	214	214	212	212	212	212	211	210	210	210	210	209	209	209	209	209	209	209	208	208	208	208	208	207	207	207	207	207	206	206	206	205	205	205	205	205	205	205	205	205	205	205	205	205	205	205	205	205
Sim-562	215	214	213	213	213	213	213	213	212	212	212	212	212	211	211	211	211	211	211	211	211	211	211	211	211	211	211	211	211	211	210	210	209	209	208	208	207	207	207	207	207	207	207	207	207	207	207	207	207
Sim-563	215	213	213	213	213	213	213	213	212	212	212	211	210	210	209	208	208	208	208	207	207	205	205	205	205	205	205	205	205	205	205	205	205	205	205	205	205	205	205	205	205	205	205	205	205	205	205	205	205
Sim-564	215	213	212	212	212	212	212	212	212	212	212	212	212	212	212	212	212	212	212	212	212	212	212	212	212	211	211	211	210	210	210	209	209	209	209	208	208	208	208	208	207	207	207	207	207	207	207	207	207
Sim-565	215	215	214	213	213	213	212	212	212	212	211	210	210	210	210	210	210	209	209	209	209	209	209	209	207	207	207	207	207	207	207	207	207	207	207	207	207	207	207	207	207	206	206	206	205	205	205	205	204
Sim-566	215	214	213	213	212	211	210	210	210	209	209	209	209	209	209	208	208	208	208	208	208	208	208	208	208	208	208	208	208	208	208	208	208	208	207	207	207	207	207	207	207	207	207	207	207	207	207	207	207
Sim-567	215	214	213	213	212	211	211	211	211	211	211	210	210	209	209	209	209	209	209	209	209	209	209	209	209	209	208	208	208	208	208	208	208	207	206	205	205	205	205	204	204	204	204	204	204	203	203	203	203
Sim-568	215	215	215	214	213	213	213	213	213	213	213	212	211	211	211	210	209	209	209	209	208	208	208	208	208	208	208	208	208	208	206	206	206	206	206	206	206	205	205	205	205	205	205	204	204	204	204	204	204
Sim-569	215	214	213	213	213	213	213	212	212	211	211	211	211	211	211	211	211	211	211	211	211	211	211	211	211	210	210	210	208	207	206	205	205	205	205	205	205	205	205	205	205	205	205	205	205	205	205	205	205
Sim-570	215	215	214	213	211	211	211	210	210	210	209	209	209	209	209	208	208	208	208	208	207	207	206	206	206	206	206	206	206	206	206	206	206	206	206	206	206	206	206	206	206	206	206	206	206	206	205	205	205
Sim-571	215	213	212	212	212	212	212	212	212	212	211	211	210	210	209	209	209	209	209	209	209	209	209	209	209	209	209	208	208	208	208	208	208	207	207	207	207	207	207	207	207	206	206	206	206	206	206	206	206
Sim-572	215	214	213	213	213	213	212	211	211	211	211	211	211	211	211	211	211	211	211	211	211	211	211	211	211	211	211	211	209	209	209	208	208	207	207	207	207	207	206	206	206	206	206	206	206	206	205	205	205
Sim-573	215	213	213	213	213	213	213	210	210	210	210	210	210	210	210	210	209	209	209	208	207	207	207	207	207	207	207	206	206	206	206	206	206	206	206	205	205	205	205	205	205	204	204	204	204	203	203	203	203
Sim-574	215	214	213	213	213	212	212	212	212	212	211	211	211	211	211	211	211	211	211	211	211	211	211	211	211	210	210	210	208	207	207	207	207	206	205	204	203	203	203	203	203	203	203	203	203	203	203	203	203
Sim-575	215	214	212	211	211	211	211	211	211	211	211	211	211	211	211	211	211	211	211	211	211	211	211	211	210	210	209	209	208	207	206	205	205	205	205	205	205	205	205	205	205	204	204	204	204	204	204	204	204
Sim-576	215	214	213	213	213	213	213	213	211	211	210	210	210	210	210	210	210	210	210	210	210	210	210	210	208	208	207	207	206	206	206	206	205	205	205	205	205	204	204	204	204	204	204	204	204	204	204	204	204
Sim-577	215	215	215	213	212	212	211	211	211	211	210	210	210	209	208	208	208	208	208	208	208	208	208	208	208	208	208	208	208	208	208	207	207	206	206	206	206	206	205	205	205	205	205	205	205	205	205	205	205
Sim-578	215	215	213	213	212	212	212	212	212	211	211	211	211	211	211	211	211	210	210	210	210	210	210	210	209	209	209	209	209	209	209	209	208	208	208	208	208	208	207	207	207	206	205	205	205	205	205	205	205
Sim-579	215	215	214	214	213	213	213	213	213	213	213	213	213	213	213	213	213	212	212	212	212	212	212	211	211	210	210	209	209	209	209	209	209	209	208	208	207	207	207	207	207	207	207	207	207	207	207	207	207
Sim-580	215	213	212	212	212	212	211	211	211	211	211	211	211	211	210	209	209	209	209	208	208	208	208	208	208	208	208	208	208	208	208	208	208	208	208	208	208	207	206	206	206	206	206	206	206	206	206	206	205
Sim-581	215	213	212	211	211	211	211	211	211	211	211	211	211	211	211	211	211	211	211	211	211	211	210	210	210	210	210	210	210	210	210	208	208	208	207	207	207	207	207	207	207	207	206	206	206	206	206	206	206
Sim-582	215	214	214	214	214	214	214	214	213	213	213	213	213	213	212	212	212	211	211	211	211	211	211	211	211	211	210	210	210	210	210	210	210	210	210	210	209	208	207	207	207	207	206	206	206	206	206	205	205
Sim-583	215	213	213	212	212	212	212	212	212	211	211	211	211	210	210	210	210	210	209	209	209	209	209	209	209	209	209	209	209	209	209	209	208	208	208	208	208	208	208	208	208	208	208	208	208	208	207	206	206
Sim-584	215	213	213	213	213	213	212	212	212	212	212	210	209	209	209	209	209	209	209	209	209	209	209	209	209	209	209	209	209	209	209	208	208	208	208	208	208	208	208	207	207	207	207	207	207	207	207	207	207
Sim-585	215	214	214	214	213	213	212	212	212	212	212	212	212	211	211	211	211	211	211	210	210	210	210	210	210	210	210	210	209	209	209	209	209	209	209	209	208	208	208	208	207	207	206	206	206	206	206	206	206
Sim-586	215	213	213	213	213	213	213	213	213	213	212	212	212	212	212	211	211	210	210	210	209	209	208	208	208	208	207	207	207	207	207	207	207	207	207	205	205	205	205	205	205	205	205	205	205	205	205	205	205
Sim-587	215	214	214	213	212	212	212	212	212	212	212	212	212	212	212	212	209	209	209	209	209	209	209	209	209	209	209	209	209	209	209	208	208	208	208	208	207	206	206	205	205	205	205	205	205	205	204	204	204
Sim-588	215	215	214	214	214	213	212	212	211	211	211	211	211	211	211	211	211	211	211	211	211	211	210	210	210	209	209	209	209	209	209	208	208	207	207	207	207	207	207	207	207	207	207	207	207	207	207	207	206
Sim-589	215	214	213	213	213	212	212	212	212	212	209	209	209	209	209	209	209	209	209	209	209	209	209	209	209	209	207	207	207	207	207	207	207	207	207	206	206	205	205	205	205	205	205	205	205	205	205	205	205
Sim-590	215	214	214	213	212	212	212	212	212	212	212	212	212	212	212	212	211	211	211	211	210	210	209	209	209	209	209	209	209	207	206	206	206	206	206	206	206	205	205	205	205	204	204	204	204	204	204	204	204
Sim-591	215	213	213	212	212	211	211	210	210	209	209	209	209	208	208	207	207	207	207	207	207	207	207	207	207	207	207	207	207	207	207	207	207	207	207	207	207	207	207	206	206	206	206	206	206	206	205	204	204
Sim-592	215	214	214	213	213	213	213	211	211	211	211	211	211	211	210	210	210	210	210	210	210	210	210	209	209	208	208	207	206	206	206	206	205	205	205	205	205	204	204	204	203	203	203	203	203	203	203	203	203
Sim-593	215	215	215	214	212	212	212	211	211	211	210	210	210	210	209	208	208	207	207	207	207	207	206	206	206	206	206	206	206	206	206	205	205	205	205	205	205	205	205	205	205	205	205	205	205	205	205	205	205
Sim-594	215	213	213	213	213	212	212	212	212	212	212	212	212	212	212	212	212	211	211	211	209	209	209	209	208	208	208	208	206	206	206	206	205	205	205	205	205	205	205	205	205	205	205	205	205	205	205	205	205
Sim-595	215	211	210	210	210	210	209	209	209	209	209	209	209	209	209	209	209	209	209	209	209	209	209	209	209	207	207	206	206	206	206	205	205	205	205	205	205	205	205	205	205	205	205	205	205	205	205	205	205
Sim-596	215	214	213	213	213	213	213	213	213	213	213	213	213	211	211	211	210	210	210	210	210	210	210	210	210	210	208	208	208	208	208	207	207	207	207	207	207	207	207	207	206	206	206	206	206	206	206	206	206
Sim-597	215	212	212	212	212	211	211	211	211	211	211	210	210	210	210	210	208	208	208	208	208	208	208	208	207	207	207	207	207	207	206	206	206	206	206	206	206	206	206	206	206	206	206	206	206	206	206	206	206
Sim-598	215	214	214	212	210	210	210	210	210	210	210	210	210	210	210	210	209	209	208	208	208	208	207	207	207	207	207	207	207	207	207	207	207	207	207	207	207	207	207	207	206	206	206	206	206	206	206	206	206
Sim-599	215	214	213	213	213	213	213	212	212	212	212	212	212	211	211	211	211	211	211	211	211	211	211	210	210	210	210	209	209	209	209	209	209	208	208	208	208	207	207	207	207	207	207	206	206	206	206	205	205
Sim-600	215	213	211	210	210	210	210	210	209	209	209	209	209	209	209	209	209	209	209	209	209	209	209	209	209	209	209	208	208	208	208	208	208	208	208	208	207	207	207	207	207	207	207	207	207	207	207	207	207
Sim-601	215	215	215	214	214	214	214	214	213	212	212	211	211	211	211	211	211	211	211	210	210	210	210	210	209	209	209	209	209	209	209	209	209	209	208	208	207	207	207	207	207	207	207	207	207	207	206	206	206
Sim-602	215	213	213	213	213	212	212	212	212	211	211	211	211	211	211	211	211	210	210	209	209	208	208	208	208	208	208	208	208	208	208	208	208	208	208	208	208	208	208	208	207	207	207	207	207	205	205	205	205
Sim-603	215	214	213	213	213	213	213	212	212	211	211	211	211	211	211	209	209	209	209	209	209	209	209	209	209	209	209	209	209	209	208	207	207	207	207	207	207	207	207	207	207	207	207	207	207	207	207	207	207
Sim-604	215	215	213	213	213	212	211	210	210	210	210	210	210	210	210	210	210	210	209	209	209	209	209	209	209	209	208	208	208	208	208	208	207	207	207	207	207	207	207	207	207	207	207	207	207	207	207	207	207
Sim-605	215	214	214	213	213	213	213	213	212	212	211	211	211	211	211	211	210	210	210	210	210	210	210	210	210	210	209	208	208	207	207	206	206	205	205	205	205	205	205	205	205	204	204	204	204	204	204	204	204
Sim-606	215	213	213	213	212	211	211	210	210	210	210	210	210	210	210	209	209	209	209	208	208	208	208	208	208	208	208	208	208	207	207	207	207	207	206	206	205	204	204	204	204	204	204	204	204	204	204	203	203
Sim-607	215	214	214	214	214	214	214	213	213	213	213	213	212	211	211	211	211	211	211	211	211	211	210	208	208	208	207	207	207	207	207	206	205	205	205	205	205	205	205	205	205	205	205	205	205	205	205	205	205
Sim-608	215	214	213	213	213	212	212	211	211	210	210	210	210	210	210	210	210	210	210	209	209	209	208	208	208	208	208	208	208	208	207	206	206	206	206	206	206	206	206	206	206	206	206	205	205	204	204	204	204
Sim-609	215	214	213	212	212	212	211	211	211	211	211	211	210	210	210	209	209	209	209	209	209	209	208	208	208	208	208	207	206	206	206	205	205	205	205	205	205	205	205	205	205	205	205	205	204	204	203	203	203
Sim-610	215	215	213	213	213	212	212	211	211	211	211	211	210	210	210	210	210	210	210	210	210	210	210	209	209	209	209	209	209	209	209	209	209	209	209	209	209	209	209	208	208	208	208	208	207	207	207	206	206
Sim-611	215	214	213	212	211	210	210	210	210	210	210	209	209	209	209	209	209	209	209	209	208	208	208	208	208	207	207	207	207	207	206	206	206	205	205	205	205	205	205	205	204	204	204	204	204	204	204	204	204
Sim-612	215	214	213	212	212	211	211	211	211	211	211	211	209	209	209	209	209	209	209	209	209	209	209	209	209	209	207	207	207	207	207	207	207	207	206	206	206	206	206	206	206	205	205	205	205	205	205	205	205
Sim-613	215	214	213	212	212	212	211	211	211	211	211	211	211	211	211	211	211	211	210	210	210	210	210	210	210	210	210	210	210	210	210	210	209	208	207	207	207	207	207	207	207	207	207	207	207	207	207	207	206
Sim-614	215	214	213	212	211	211	211	211	211	211	211	211	210	210	210	210	209	208	208	207	206	206	206	206	206	206	206	206	206	206	206	204	204	203	203	203	203	203	203	203	203	203	203	203	203	203	203	203	203
Sim-615	215	214	213	212	211	211	211	211	211	209	209	209	209	209	209	209	209	209	209	209	209	209	209	208	208	208	208	208	208	208	208	208	208	208	208	208	208	208	208	207	207	207	207	207	207	207	207	207	206
Sim-616	215	213	212	212	212	211	211	211	211	211	211	210	210	210	210	209	209	209	209	209	209	209	209	209	209	209	208	208	208	208	208	208	207	206	206	206	206	206	206	206	206	206	206	206	206	206	206	206	206
Sim-617	215	215	214	213	212	212	212	212	212	212	212	212	212	212	212	212	210	210	210	210	210	210	210	210	210	210	210	210	210	210	210	209	209	208	208	208	207	207	207	207	207	207	206	206	206	206	205	204	204
Sim-618	215	214	213	213	212	212	212	211	210	210	210	210	210	210	210	210	210	210	210	210	210	210	210	210	209	209	208	208	208	208	208	207	206	205	205	205	205	204	204	204	204	204	204	203	203	202	202	202	202
Sim-619	215	214	214	213	213	212	212	212	212	212	212	212	212	212	212	212	212	211	211	211	211	211	211	211	211	211	210	210	209	209	209	209	208	208	208	208	207	207	207	207	207	207	207	206	206	204	204	204	203
Sim-620	215	213	212	212	211	211	210	210	210	210	210	210	210	210	210	210	209	209	209	209	209	209	209	209	209	209	209	209	208	207	207	207	207	207	207	207	207	206	206	206	206	206	206	206	206	206	206	205	204
Sim-621	215	214	214	214	214	213	213	213	213	212	212	212	212	212	212	211	211	211	210	210	210	210	210	210	210	210	210	210	209	209	208	208	208	208	208	208	208	208	208	208	207	207	207	207	207	207	206	206	206
Sim-622	215	215	215	214	214	214	214	214	214	214	214	214	214	212	211	211	211	209	209	209	208	207	207	207	207	206	206	205	205	205	205	205	204	204	204	204	204	203	203	203	203	203	202	202	202	202	202	202	202
Sim-623	215	213	212	212	212	212	212	212	212	212	211	211	210	210	210	210	209	209	209	209	209	209	209	209	208	208	208	208	207	206	206	206	206	206	206	205	205	205	205	205	205	205	205	205	205	205	205	205	205
Sim-624	215	213	212	212	211	211	211	210	210	210	210	210	210	209	208	208	208	208	208	208	208	208	208	208	208	208	208	208	208	207	207	207	207	207	207	207	206	206	206	206	206	206	206	206	206	205	205	205	205
Sim-625	215	213	213	213	212	212	212	212	211	211	211	211	211	211	211	211	211	211	210	210	210	210	209	209	209	209	208	207	207	207	207	207	207	207	207	205	205	205	205	205	205	205	205	204	204	204	204	204	204
Sim-626	215	213	212	212	212	212	212	212	212	211	211	211	210	210	210	210	210	210	210	210	210	210	210	210	210	210	209	209	209	209	208	207	207	207	207	207	207	206	205	205	205	205	205	205	205	205	204	204	204
Sim-627	215	214	214	213	212	212	211	211	211	211	211	211	211	211	211	211	210	210	210	210	210	210	210	209	209	208	208	208	208	208	207	207	207	207	207	207	207	207	207	207	207	207	207	207	207	207	207	207	207
Sim-628	215	215	214	212	212	212	212	211	211	211	211	211	211	211	210	210	210	210	210	210	210	210	210	210	210	210	210	210	210	210	209	209	209	208	208	208	208	208	207	205	205	205	205	205	205	205	205	205	205
Sim-629	215	213	213	213	213	213	213	213	213	212	212	211	211	211	210	210	210	210	210	209	209	209	209	209	209	209	209	209	209	209	209	209	209	209	209	209	208	208	208	208	207	207	206	206	206	206	206	206	206
Sim-630	215	213	212	211	211	211	211	211	211	211	211	211	211	210	210	210	210	210	210	210	210	210	210	209	209	208	207	207	207	207	207	207	206	206	206	206	205	205	205	205	205	205	205	204	204	204	204	203	203
Sim-631	215	215	214	214	211	211	211	211	211	211	211	211	210	209	209	209	209	209	209	209	209	208	207	207	207	207	207	207	206	206	206	206	206	206	206	206	206	206	206	206	206	206	206	206	206	206	206	206	206
Sim-632	215	215	214	213	213	213	213	213	213	213	213	213	212	212	211	211	211	211	211	211	211	210	210	210	209	209	209	209	209	209	209	209	207	206	206	206	206	206	206	206	206	206	206	206	206	206	206	206	206
Sim-633	215	213	213	213	213	213	213	213	213	213	213	213	212	210	210	210	210	210	210	209	208	208	208	208	208	208	208	208	208	208	208	208	207	207	207	207	207	207	206	206	205	205	205	205	205	205	205	205	205
Sim-634	215	214	213	213	213	213	213	212	212	212	212	212	212	212	212	212	212	212	211	211	211	211	211	211	211	211	211	211	211	211	211	211	208	208	208	208	208	207	207	207	207	207	207	207	207	207	207	207	207
Sim-635	215	215	212	212	212	212	211	211	211	211	211	210	210	210	210	210	210	210	210	210	208	208	208	207	207	207	207	207	207	207	207	207	207	207	206	206	206	206	206	206	206	206	205	205	205	205	205	205	204
Sim-636	215	214	213	213	213	213	213	213	213	212	212	212	212	212	212	212	211	211	211	211	211	211	211	211	211	211	211	211	211	210	210	210	209	209	209	208	207	207	207	207	207	206	206	206	206	206	206	206	206
Sim-637	215	214	214	214	214	214	213	213	211	211	211	211	211	211	211	210	210	210	210	210	210	210	210	210	209	209	209	208	207	207	207	207	207	207	207	207	207	207	205	203	203	203	203	203	202	202	202	202	201
Sim-638	215	215	215	213	212	212	212	212	212	212	212	212	210	210	210	210	210	210	210	210	210	210	210	210	209	209	209	209	209	209	209	209	208	208	208	207	207	207	207	207	207	207	207	207	207	207	206	206	206
Sim-639	215	214	214	213	213	212	210	210	210	210	210	210	210	210	210	210	210	210	210	210	209	209	208	208	208	208	208	208	208	208	208	208	208	208	208	208	208	208	208	208	208	208	207	207	207	207	207	207	207
Sim-640	215	214	213	212	212	212	212	212	212	212	212	212	212	212	212	212	212	212	212	212	212	212	211	211	211	211	208	208	208	207	207	207	207	207	207	206	206	206	206	206	206	206	206	206	206	206	206	206	206
Sim-641	215	213	213	213	212	211	210	210	209	209	209	209	209	209	209	209	209	209	208	207	207	207	207	207	207	207	207	207	206	206	206	206	206	206	206	205	205	205	205	205	204	204	203	203	203	203	203	203	203
Sim-642	215	214	213	213	213	213	213	213	213	213	213	212	212	212	211	211	211	211	211	211	211	211	211	211	211	211	210	210	210	210	210	210	209	208	208	208	208	207	207	207	206	206	206	206	206	206	206	206	206
Sim-643	215	213	213	213	211	211	211	211	211	210	210	210	210	210	210	210	210	210	210	210	209	208	208	208	208	208	208	208	208	208	208	208	207	207	207	207	207	207	207	206	206	206	206	206	206	206	206	206	206
Sim-644	215	214	213	212	212	211	211	211	211	211	210	210	210	210	210	210	210	210	210	210	210	210	209	208	208	208	208	207	207	207	207	206	205	205	205	205	205	205	205	205	204	204	204	204	204	204	204	204	204
Sim-645	215	214	213	213	212	212	212	212	212	212	212	212	212	212	212	212	212	212	211	210	210	210	210	210	210	210	210	209	209	209	209	209	209	209	209	209	208	207	207	207	207	207	206	206	205	204	204	204	204
Sim-646	215	214	214	212	212	212	212	212	212	211	211	211	211	211	211	211	211	210	210	210	210	210	209	208	208	207	207	207	207	206	205	205	204	204	204	204	204	204	204	204	204	204	204	204	204	204	204	204	204
Sim-647	215	214	213	212	212	212	212	212	212	212	212	212	212	212	212	212	211	211	211	211	210	209	209	209	208	208	208	208	208	208	208	208	208	208	208	208	208	207	207	207	207	207	207	207	207	207	207	207	207
Sim-648	215	214	214	214	212	212	212	212	212	211	211	211	210	210	210	210	210	210	210	210	210	209	209	208	208	208	207	207	207	206	206	206	206	206	206	206	205	205	205	204	204	204	204	204	204	204	204	204	204
Sim-649	215	213	213	213	213	213	213	213	212	212	212	212	212	212	212	212	212	212	212	212	211	211	210	210	209	209	209	209	208	208	208	208	208	207	207	207	207	207	207	206	205	205	205	205	205	205	205	205	205
Sim-650	215	213	213	212	210	210	209	209	209	209	209	209	209	209	209	209	209	209	209	209	209	209	209	209	209	209	208	208	207	207	207	206	206	206	206	206	206	206	206	206	206	206	205	205	205	205	205	205	205
Sim-651	215	215	214	213	213	213	213	212	212	212	212	211	210	210	210	210	210	210	210	209	208	207	207	206	206	206	206	206	206	206	206	206	206	206	206	206	206	206	206	206	206	206	206	206	206	206	206	206	206
Sim-652	215	215	214	213	213	213	213	213	213	212	212	212	212	212	212	212	212	212	212	212	212	212	212	212	212	211	211	211	210	209	207	207	207	206	206	205	205	205	205	205	205	205	205	205	205	205	205	205	205
Sim-653	215	215	213	212	211	211	211	211	211	210	210	210	210	210	209	209	209	209	208	208	208	208	208	208	208	208	208	208	207	207	207	207	207	207	207	207	207	207	207	207	206	206	206	206	206	206	206	206	205
Sim-654	215	213	211	211	211	211	211	211	211	211	211	211	210	210	210	210	210	210	209	208	208	208	208	208	208	208	208	208	207	207	207	207	207	207	207	207	207	207	207	207	207	207	206	205	205	205	205	205	205
Sim-655	215	214	214	214	214	214	214	214	212	211	211	210	210	210	210	210	209	209	208	208	208	208	208	208	208	208	208	208	208	208	208	208	207	207	207	207	207	207	207	206	206	206	206	206	206	206	206	206	205
Sim-656	215	215	213	213	213	213	212	212	212	211	211	210	210	210	210	210	209	209	209	209	209	209	209	209	209	208	208	207	207	207	207	207	207	207	207	207	206	206	206	206	205	205	205	205	205	205	205	205	205
Sim-657	215	214	213	213	213	213	213	213	213	213	213	213	212	212	211	211	211	210	210	210	210	208	208	208	208	208	208	208	208	208	208	207	207	207	207	206	206	206	206	206	206	206	206	206	206	206	206	206	206
Sim-658	215	213	213	213	213	213	213	212	212	212	212	212	212	212	212	212	212	212	212	211	211	211	211	211	211	211	210	210	210	210	210	210	210	210	209	209	209	209	209	209	209	208	208	208	208	208	208	208	208
Sim-659	215	213	213	213	213	212	212	212	212	212	212	212	212	212	211	211	211	211	211	211	211	211	211	211	211	211	211	211	210	210	209	208	208	207	207	207	207	207	207	207	206	206	205	205	205	205	205	205	205
Sim-660	215	214	212	212	212	212	212	212	212	212	212	212	212	212	212	212	212	212	212	211	211	211	211	211	211	210	209	209	209	209	209	209	208	208	208	208	208	208	208	208	208	208	208	208	208	208	208	208	208
Sim-661	215	214	214	212	211	211	210	210	210	210	210	210	209	209	209	209	209	209	209	209	208	208	208	208	207	207	207	207	206	206	206	206	206	206	206	206	206	205	204	204	204	204	203	203	203	203	203	203	203
Sim-662	215	214	213	213	213	213	213	212	211	211	210	210	209	209	209	209	209	209	209	209	209	209	209	209	209	208	208	208	208	208	208	208	208	207	207	207	207	207	207	207	207	207	206	206	206	206	206	206	206
Sim-663	215	215	214	213	213	213	211	211	211	211	211	210	210	210	210	210	210	210	210	210	210	210	210	210	209	209	209	209	207	206	206	206	206	206	206	206	206	206	206	206	206	206	206	206	206	206	206	206	206
Sim-664	215	214	213	213	213	213	213	213	213	213	213	213	212	212	212	212	212	212	212	212	211	211	211	211	211	211	210	210	210	210	210	210	209	209	209	209	209	209	209	209	209	209	209	208	208	208	207	206	205
Sim-665	215	214	214	213	212	212	212	211	210	210	210	209	209	208	208	208	208	206	206	206	205	205	205	205	205	205	205	205	205	205	205	205	205	205	205	205	205	205	205	205	205	205	205	205	205	205	205	205	205
Sim-666	215	214	214	213	212	212	212	212	212	212	212	212	212	212	212	212	212	212	211	211	211	210	210	210	210	210	210	210	210	209	208	208	207	207	207	207	207	207	207	207	207	207	207	205	205	205	205	205	205
Sim-667	215	214	213	212	212	212	212	212	212	212	212	212	211	211	211	210	210	210	210	210	210	210	210	210	209	209	209	208	208	207	207	207	207	207	207	207	207	207	207	207	205	205	205	205	205	205	205	205	204
Sim-668	215	215	215	215	214	213	213	213	213	213	213	213	213	213	213	213	212	212	212	211	211	211	211	211	211	211	211	211	211	211	211	211	211	209	209	209	209	208	208	208	208	208	208	208	208	208	208	208	208
Sim-669	215	215	215	213	213	213	213	213	213	213	212	212	212	212	212	212	212	212	212	212	212	212	212	212	212	210	210	210	210	210	210	207	207	207	207	207	207	207	207	206	206	206	206	206	206	205	204	204	204
Sim-670	215	213	212	212	212	212	212	212	210	210	210	210	209	208	208	208	208	208	208	208	208	208	208	208	207	207	207	207	207	207	207	207	207	207	207	206	206	206	206	206	205	205	205	204	204	203	203	203	203
Sim-671	215	214	214	214	214	214	214	214	213	213	213	213	213	213	213	213	213	211	210	210	210	210	210	210	208	208	208	208	208	208	208	207	206	206	206	206	206	206	206	206	206	204	204	204	203	203	203	203	203
Sim-672	215	213	212	212	212	211	211	210	210	210	210	210	210	210	210	210	209	208	208	208	208	208	208	208	208	208	208	208	208	207	207	207	206	206	205	205	205	205	205	204	204	204	204	204	204	204	204	204	204
Sim-673	215	214	211	211	211	211	211	211	211	210	210	210	210	210	210	210	210	210	210	210	210	210	210	209	209	209	209	209	209	209	209	209	208	208	208	208	208	208	208	208	208	207	206	206	206	206	206	206	206
Sim-674	215	214	214	214	213	213	213	213	213	213	212	212	212	212	212	212	212	212	212	212	212	212	212	211	211	211	210	210	210	210	210	210	207	206	206	206	206	206	206	206	206	205	205	205	205	205	205	205	205
Sim-675	215	215	215	213	213	212	212	212	211	211	211	211	211	211	211	211	211	211	211	211	210	210	210	210	210	210	210	210	209	209	209	209	208	207	207	207	207	207	207	207	207	207	207	207	207	207	207	206	205
Sim-676	215	214	212	212	212	212	212	212	211	211	211	211	211	211	211	211	211	210	210	210	210	209	209	209	209	209	209	209	209	209	209	208	208	208	208	208	206	206	206	206	206	205	205	205	205	204	204	204	204
Sim-677	215	215	215	214	214	212	212	212	212	212	212	212	212	212	212	212	211	211	210	209	209	209	209	209	209	209	209	209	209	209	209	208	208	208	208	208	208	208	208	208	208	208	208	207	206	206	206	206	206
Sim-678	215	212	210	210	210	210	209	209	209	209	209	209	209	209	209	209	209	209	209	209	209	209	209	209	209	209	209	208	208	208	208	207	207	205	205	205	205	205	205	205	205	205	205	205	205	205	205	205	205
Sim-679	215	214	212	212	210	209	209	209	209	209	209	209	209	209	209	209	209	209	209	209	209	208	208	208	208	208	208	208	208	208	208	208	208	208	207	207	206	205	205	205	205	205	205	205	205	205	205	205	205
Sim-680	215	214	213	211	211	211	211	211	211	210	210	210	210	210	209	209	209	209	209	209	209	208	208	208	206	206	206	206	205	204	204	204	204	204	204	204	204	204	204	203	203	203	203	203	203	203	203	203	203
Sim-681	215	214	214	214	213	213	213	213	213	212	212	212	212	212	212	212	211	211	211	211	211	211	211	211	210	210	210	210	209	209	209	209	209	208	207	207	207	207	207	207	207	207	207	207	207	207	206	206	206
Sim-682	215	215	212	211	211	211	211	211	211	211	211	211	210	210	210	210	210	209	209	209	209	209	208	207	207	207	207	207	207	207	207	207	207	207	207	206	206	206	206	206	206	206	206	206	206	206	206	206	205
Sim-683	215	214	214	214	214	213	213	213	213	213	213	211	211	211	211	210	209	209	209	209	209	209	209	209	209	209	208	208	208	208	207	207	207	206	205	205	205	205	205	205	205	204	204	204	204	204	204	204	204
Sim-684	215	214	212	212	211	211	211	211	211	211	211	211	211	210	209	209	209	209	209	209	209	209	209	209	209	209	209	207	205	205	205	205	204	204	204	204	204	204	204	204	204	204	204	204	204	204	204	204	204
Sim-685	215	215	215	214	213	213	213	213	213	213	213	213	213	213	213	212	212	212	211	211	211	211	210	210	210	209	209	209	209	209	207	207	207	206	206	206	205	205	205	205	205	205	205	205	205	205	205	204	204
Sim-686	215	214	213	212	212	212	212	211	211	211	211	211	211	211	211	211	211	210	210	210	210	210	210	210	210	209	209	209	209	209	209	208	208	208	208	206	206	206	206	205	205	205	205	205	205	205	205	205	205
Sim-687	215	215	214	214	214	214	214	213	213	213	213	213	212	212	212	212	212	211	211	211	210	210	209	209	208	208	208	208	208	207	207	206	206	206	206	206	205	205	205	205	205	205	205	205	205	205	205	205	205
Sim-688	215	215	213	213	212	212	212	212	212	212	211	211	211	211	211	210	210	210	210	210	210	209	209	209	209	208	208	207	207	207	207	207	207	207	207	207	207	207	207	207	207	207	207	207	207	207	207	207	207
Sim-689	215	213	213	213	213	213	213	213	213	212	212	212	211	211	211	211	211	211	210	210	210	210	209	209	209	209	209	208	208	208	208	208	207	206	206	206	206	206	206	206	206	206	205	203	203	203	203	203	203
Sim-690	215	214	213	212	212	212	212	212	212	212	212	212	212	212	212	212	212	212	212	212	211	211	211	211	211	210	210	210	210	208	208	208	208	206	205	204	204	204	204	204	204	204	204	204	204	204	204	204	204
Sim-691	215	215	214	214	214	213	213	213	213	213	213	213	213	213	213	213	213	213	212	211	211	210	210	210	210	210	210	210	210	210	210	209	209	208	208	208	207	207	207	207	207	207	207	207	207	207	207	207	207
Sim-692	215	213	213	213	213	212	211	210	210	210	210	210	210	210	210	210	210	210	210	209	209	209	209	209	209	209	209	208	208	208	207	207	207	207	205	205	205	205	205	205	205	204	203	203	203	203	202	202	202
Sim-693	215	214	213	213	213	213	213	213	213	213	213	211	211	211	211	211	210	210	210	210	210	210	210	209	209	209	209	209	209	209	209	209	208	208	208	208	208	208	208	208	208	207	207	207	207	207	207	207	207
Sim-694	215	215	213	213	213	213	213	213	213	213	213	213	213	213	213	213	213	212	212	212	212	212	212	211	211	211	210	209	209	209	209	209	207	206	206	206	206	206	206	206	206	206	206	206	206	206	206	206	206
Sim-695	215	214	213	213	213	213	212	212	212	212	212	212	212	212	212	212	212	212	211	211	211	211	211	211	211	211	211	211	210	210	210	209	209	209	209	208	208	208	208	207	206	206	206	206	206	206	206	206	206
Sim-696	215	215	214	214	214	213	213	213	213	212	212	212	212	212	212	212	211	211	211	211	211	211	211	210	210	210	208	208	208	208	208	208	208	207	207	207	207	207	207	207	207	207	207	207	207	207	207	207	207
Sim-697	215	214	214	212	212	212	211	211	211	211	211	211	211	211	208	207	207	206	206	206	206	206	206	206	206	206	206	206	206	206	206	206	206	206	206	206	206	205	205	205	205	205	205	205	205	205	205	205	205
Sim-698	215	214	214	214	212	212	212	212	212	212	212	212	212	212	210	210	210	210	210	209	209	209	209	209	209	209	209	208	208	208	208	207	206	205	205	205	205	205	205	205	205	205	205	205	205	205	205	205	205
Sim-699	215	215	214	214	214	214	214	213	213	213	213	213	212	211	211	211	211	210	210	210	210	210	210	209	209	209	209	209	207	207	207	207	207	206	206	206	206	206	206	206	206	205	205	205	205	205	205	205	205
Sim-700	215	214	214	214	214	214	214	214	214	214	214	214	214	214	214	214	214	214	214	214	214	212	212	212	212	211	211	211	210	209	209	208	206	206	206	206	205	205	205	205	205	205	205	205	205	205	205	205	205
Sim-701	215	214	214	214	213	212	211	211	211	211	211	211	211	211	211	211	210	210	210	210	210	209	209	209	209	209	209	209	209	209	207	206	206	206	205	205	205	205	205	205	205	204	204	204	204	204	204	204	203
Sim-702	215	213	213	212	212	212	212	212	212	211	211	211	211	211	210	210	210	210	210	209	209	209	209	209	209	209	209	209	209	209	209	209	209	209	209	209	209	208	206	206	204	204	204	204	204	204	204	204	204
Sim-703	215	214	214	213	213	213	212	212	212	212	212	212	212	212	212	211	211	211	211	211	210	210	209	209	208	208	208	208	208	208	208	208	208	208	208	208	208	208	208	208	207	207	207	206	206	206	206	206	204
Sim-704	215	215	214	213	213	213	213	212	212	212	212	212	212	212	211	211	211	211	211	211	211	211	211	211	211	211	211	211	210	209	209	209	208	208	208	208	208	208	208	208	208	208	207	207	207	207	207	207	207
Sim-705	215	214	214	214	213	213	213	213	213	213	213	213	213	212	212	212	212	211	211	211	211	211	210	210	210	209	209	209	208	208	208	208	208	207	207	207	207	207	207	207	207	207	206	206	206	206	205	205	205
Sim-706	215	215	215	213	213	213	211	210	210	210	210	210	210	210	209	209	209	209	209	208	208	208	208	208	208	208	208	208	208	208	208	207	207	207	207	207	205	205	205	205	205	205	205	205	205	205	205	205	205
Sim-707	215	215	213	213	213	213	213	213	213	213	213	213	213	213	213	212	212	211	211	211	210	210	209	208	208	208	208	207	206	206	206	206	206	206	206	206	205	204	203	203	203	203	203	203	203	203	203	203	203
Sim-708	215	213	212	212	211	211	210	210	210	209	209	209	209	209	209	209	209	209	209	209	209	209	209	209	209	209	209	209	208	208	208	208	208	208	208	208	208	208	208	208	208	208	208	208	207	207	207	207	206
Sim-709	215	215	215	214	212	212	212	212	212	212	212	211	211	211	211	211	211	211	210	210	209	209	209	209	207	207	207	207	207	207	206	206	205	205	205	205	205	205	205	205	205	205	205	205	205	205	205	205	204
Sim-710	215	215	214	214	212	212	212	212	211	211	211	210	210	210	210	210	210	210	210	210	210	210	210	210	210	210	210	210	209	207	207	207	207	207	207	207	207	206	206	206	206	206	206	206	206	206	206	206	206
Sim-711	215	214	213	213	213	213	213	213	213	212	212	212	212	212	212	210	210	209	209	209	209	209	209	209	209	209	209	209	209	209	209	209	209	209	209	208	208	208	208	208	208	208	207	207	207	207	207	207	207
Sim-712	215	214	214	212	212	212	212	212	212	212	212	211	211	211	211	211	211	211	210	210	210	210	210	210	209	209	208	208	208	207	206	206	206	206	206	206	206	206	206	206	206	206	206	206	206	206	206	206	206
Sim-713	215	215	213	213	213	213	213	213	213	213	212	212	212	212	210	210	209	209	209	209	209	209	209	209	209	209	208	208	207	207	207	207	207	207	207	207	207	207	207	207	207	207	207	207	207	207	207	207	207
Sim-714	215	214	214	214	213	213	212	212	212	212	212	212	212	212	210	210	208	208	208	208	208	208	208	208	208	208	208	208	208	208	208	208	208	208	208	208	208	207	206	206	206	206	206	206	206	206	206	206	206
Sim-715	215	214	213	213	213	212	212	212	212	212	212	212	212	212	212	212	211	211	211	211	211	211	210	210	209	209	209	209	208	208	208	208	208	208	208	207	207	207	207	207	207	207	207	207	207	207	207	207	207
Sim-716	215	215	214	214	213	213	213	212	212	212	212	212	212	212	212	212	212	212	212	212	212	212	212	212	212	212	212	212	212	210	210	210	209	209	209	209	208	208	207	207	207	207	207	207	207	207	207	207	207
Sim-717	215	214	213	212	212	212	212	212	212	212	212	212	211	211	211	211	210	209	209	209	209	209	209	209	209	209	209	209	208	208	208	208	208	208	207	207	207	205	205	205	205	205	205	205	205	205	204	204	204
Sim-718	215	214	213	213	212	212	211	211	211	211	211	211	211	211	211	211	211	211	210	210	210	210	210	209	209	209	209	208	208	207	207	207	207	207	206	206	206	206	206	206	206	206	205	205	205	205	205	205	205
Sim-719	215	215	213	213	213	213	213	213	213	213	213	212	212	212	212	212	211	211	211	211	211	211	211	211	211	211	211	211	210	209	209	209	208	208	208	208	207	207	207	206	206	205	205	204	204	204	204	204	204
Sim-720	215	215	215	215	213	213	213	212	212	212	212	212	212	212	212	211	211	210	210	210	209	209	209	207	206	206	206	206	206	206	205	205	205	205	205	205	205	204	203	203	203	203	203	203	203	203	203	203	203
Sim-721	215	214	213	212	212	212	211	211	211	211	211	211	211	211	211	211	211	210	210	209	209	209	209	209	209	209	208	208	208	208	208	208	208	208	207	207	205	205	205	205	205	205	203	203	203	203	203	203	203
Sim-722	215	214	214	213	213	212	212	210	210	210	210	210	210	210	210	209	208	208	208	208	208	208	208	208	207	207	206	206	206	206	206	206	206	206	206	206	206	206	206	206	206	205	205	205	205	205	205	205	205
Sim-723	215	213	212	212	212	212	212	212	211	211	211	211	211	210	210	210	209	209	209	209	209	209	209	209	209	209	209	209	209	209	209	208	208	208	208	208	208	207	207	206	206	206	205	205	205	205	205	205	205
Sim-724	215	213	213	213	213	213	213	213	212	211	210	210	210	210	210	210	209	209	209	209	209	209	209	208	208	207	207	207	207	207	207	207	206	204	204	204	204	204	204	204	204	204	204	204	204	204	204	204	204
Sim-725	215	213	213	213	213	212	212	212	212	212	212	212	212	212	212	212	212	212	212	212	212	212	212	212	211	210	210	210	210	209	209	209	209	209	209	209	208	208	208	207	206	206	206	206	205	205	205	205	203
Sim-726	215	213	213	213	212	212	212	211	211	211	211	211	210	210	210	210	210	210	209	209	209	208	208	208	208	208	208	208	208	208	208	208	208	208	207	206	205	205	205	205	205	205	205	205	205	205	205	205	205
Sim-727	215	214	213	212	212	212	211	211	211	211	211	211	211	211	211	211	211	211	211	211	208	208	208	208	208	208	208	208	207	207	207	207	206	206	206	206	206	206	206	206	206	206	206	206	205	205	205	205	205
Sim-728	215	215	213	212	212	212	212	212	212	212	212	212	212	212	212	211	210	210	210	210	209	209	209	209	207	207	207	207	207	207	207	207	207	207	207	205	205	205	205	205	205	204	204	204	204	203	203	203	203
Sim-729	215	215	213	213	213	213	211	211	211	211	211	211	211	211	210	210	210	210	210	210	210	210	210	210	209	209	209	209	209	209	209	209	209	209	209	208	208	207	207	207	207	207	207	207	207	207	206	205	205
Sim-730	215	214	213	213	213	213	213	213	213	213	213	213	212	212	211	211	211	211	211	211	211	210	210	210	210	210	209	209	209	209	208	208	208	208	208	208	208	208	208	208	205	205	205	204	203	203	203	203	203
Sim-731	215	213	213	213	213	213	213	211	211	211	211	211	211	211	211	211	211	211	210	210	210	210	210	209	209	209	207	207	207	207	207	207	207	207	206	206	206	206	206	206	206	206	206	206	206	206	206	206	204
Sim-732	215	215	215	214	213	213	213	212	212	212	212	212	212	211	210	210	210	210	210	210	210	210	210	209	209	209	209	209	209	209	207	207	207	207	207	207	207	206	206	206	206	206	206	206	204	204	204	204	203
Sim-733	215	214	213	213	213	213	213	213	213	213	213	213	212	212	212	211	211	211	211	211	211	211	211	211	211	211	210	210	210	209	209	209	209	209	209	209	208	208	208	208	208	208	207	207	207	207	207	207	207
Sim-734	215	215	214	213	213	213	213	213	213	212	212	211	211	211	211	211	211	210	210	210	209	209	209	209	209	209	209	209	208	208	208	208	207	207	206	206	206	206	206	206	206	206	206	206	205	205	205	205	205
Sim-735	215	215	213	213	213	212	211	211	211	211	211	211	211	210	210	210	210	209	209	209	209	209	208	208	207	207	207	207	207	206	206	206	206	206	206	206	206	206	206	206	206	206	206	206	206	206	205	204	204
Sim-736	215	215	214	213	213	213	213	213	213	213	213	212	211	211	210	210	210	210	210	210	210	210	210	210	210	210	210	210	210	210	210	209	209	208	208	208	207	207	207	207	206	206	206	205	205	205	205	205	205
Sim-737	215	213	211	211	210	209	209	209	208	208	208	208	208	208	208	208	208	207	207	207	207	207	207	207	207	207	207	207	207	207	207	207	207	207	207	207	207	207	207	207	207	207	207	207	207	207	207	207	207
Sim-738	215	213	212	211	211	211	211	211	211	210	210	210	210	209	209	209	209	209	209	209	209	209	208	208	207	207	207	207	207	207	207	207	207	207	207	207	207	207	207	207	207	206	206	205	205	205	205	205	204
Sim-739	215	213	213	212	212	211	211	210	210	210	209	209	209	209	209	209	209	208	208	207	207	207	206	206	206	206	205	205	205	205	205	205	205	205	205	205	205	205	205	205	205	205	205	205	205	205	205	205	205
Sim-740	215	215	214	213	212	212	212	212	212	212	212	212	212	212	212	211	210	210	210	210	210	210	207	207	207	207	207	207	207	207	207	207	207	207	207	207	207	207	207	207	207	206	206	206	206	206	206	206	206
Sim-741	215	214	212	212	212	212	212	212	211	211	210	210	210	210	210	210	210	210	209	209	208	208	208	208	208	208	208	208	208	208	208	208	208	208	208	208	208	208	207	207	207	207	207	207	207	207	207	207	207
Sim-742	215	214	213	212	212	212	212	212	212	211	211	211	210	210	209	209	209	209	209	209	209	208	208	208	207	207	207	207	207	207	207	207	207	207	207	207	207	206	206	206	206	206	205	205	205	205	205	205	205
Sim-743	215	214	213	213	212	212	212	212	212	211	211	211	211	211	211	211	211	211	211	211	210	210	210	210	210	209	208	208	208	208	208	208	208	208	208	208	208	208	208	208	207	207	207	207	207	207	207	206	206
Sim-744	215	214	211	211	211	211	211	211	211	211	211	211	211	211	211	211	210	210	210	210	210	210	210	208	208	208	208	207	207	207	207	207	207	207	207	207	207	206	206	206	206	206	206	206	206	206	206	206	204
Sim-745	215	213	213	213	212	212	212	212	211	211	210	210	210	210	210	210	210	210	210	210	210	210	210	210	210	210	210	210	210	209	208	208	208	208	208	208	208	208	208	208	208	208	208	208	207	207	207	207	207
Sim-746	215	213	213	213	213	213	213	213	213	213	213	212	212	211	211	211	211	211	210	210	210	210	210	210	210	210	210	209	209	209	209	209	209	209	207	206	206	206	206	206	206	206	206	206	205	205	205	205	205
Sim-747	215	215	215	214	214	213	211	211	211	211	211	211	211	211	211	211	211	211	211	211	211	211	211	211	211	210	210	210	210	210	209	209	209	208	208	207	207	206	206	206	204	204	204	204	204	204	203	203	203
Sim-748	215	215	213	212	212	212	212	211	210	210	210	210	209	209	209	209	208	208	208	208	207	207	207	207	207	207	207	207	207	206	206	206	205	204	204	204	204	204	204	204	204	204	204	204	204	204	204	203	203
Sim-749	215	214	214	213	213	213	213	213	213	213	213	213	212	212	212	212	212	212	212	211	211	211	210	210	210	210	210	210	209	209	209	209	208	206	205	205	205	205	205	204	204	204	204	204	204	204	204	204	204
Sim-750	215	214	214	211	211	211	210	210	210	210	210	210	209	208	208	208	208	208	208	208	208	208	208	208	208	207	207	207	207	207	207	207	207	207	207	207	207	207	206	206	206	206	206	206	205	205	205	205	205
Sim-751	215	215	214	213	213	213	211	211	211	211	211	211	211	211	211	211	211	209	209	209	209	209	209	209	209	209	209	209	209	209	209	209	209	209	209	208	208	207	207	207	207	206	206	206	206	206	206	206	206
Sim-752	215	214	214	214	213	213	211	210	209	209	209	209	209	209	209	208	208	208	208	208	208	208	208	208	208	207	207	207	207	207	207	207	207	207	207	206	205	205	205	205	205	205	205	204	204	204	203	203	203
Sim-753	215	214	213	213	213	213	213	213	213	213	213	213	213	212	212	211	210	210	210	209	209	209	209	209	209	208	208	208	208	208	208	208	207	206	206	206	206	206	206	205	205	205	205	205	205	205	205	205	205
Sim-754	215	213	213	213	213	213	213	213	213	213	213	213	213	213	213	213	213	213	213	213	211	211	211	210	210	210	210	209	209	209	209	209	209	209	209	209	209	208	208	207	207	207	207	207	206	206	206	206	206
Sim-755	215	215	215	214	214	214	213	213	213	212	212	212	211	211	211	211	211	211	211	211	211	211	211	211	211	211	211	211	211	211	211	211	209	209	207	207	207	206	206	206	206	206	206	206	206	206	206	206	206
Sim-756	215	214	213	212	212	212	212	212	211	211	210	210	210	210	210	210	210	210	209	209	209	209	209	209	209	209	209	209	209	209	209	209	207	207	207	207	207	206	206	206	206	205	205	205	205	205	204	204	204
Sim-757	215	213	213	213	213	213	212	211	211	211	211	211	211	210	210	210	210	208	208	208	208	208	208	208	208	207	207	207	207	207	207	207	207	207	207	207	207	207	207	207	207	207	207	207	207	206	206	206	206
Sim-758	215	214	212	212	212	212	211	211	210	210	210	210	210	210	210	210	210	210	210	209	209	209	209	209	209	209	208	208	207	207	207	207	207	207	207	207	207	206	206	205	204	204	204	204	204	204	204	204	204
Sim-759	215	215	215	214	213	213	213	213	213	213	213	212	212	212	212	212	212	212	212	212	212	211	210	209	209	209	209	209	209	209	209	209	209	209	209	208	207	206	206	206	206	206	206	205	205	205	205	205	205
Sim-760	215	213	213	213	213	213	212	212	212	212	212	211	211	210	210	210	210	210	210	210	209	208	208	208	207	206	206	206	206	206	206	205	205	205	205	205	204	204	204	204	204	204	204	204	204	204	204	204	204
Sim-761	215	214	213	213	213	213	213	213	212	212	212	212	212	212	212	212	212	211	211	211	210	210	210	210	210	210	210	210	209	209	209	209	208	208	208	208	207	207	207	207	207	207	207	207	207	207	207	207	207
Sim-762	215	212	212	212	212	211	211	210	210	209	209	209	209	209	207	207	207	207	207	207	207	207	206	206	206	206	206	206	206	206	205	205	205	205	205	205	205	205	205	205	205	205	205	205	205	205	205	205	205
Sim-763	215	213	213	212	211	211	210	210	210	210	209	209	209	209	208	208	208	208	208	208	208	208	208	207	206	206	206	206	206	206	206	206	206	206	206	206	206	206	206	206	206	206	206	206	206	206	206	206	206
Sim-764	215	214	214	214	212	212	212	212	212	212	212	212	212	211	211	211	211	211	211	211	210	210	209	209	209	209	209	209	209	209	208	208	207	207	207	207	207	206	206	206	206	206	206	206	205	205	205	205	205
Sim-765	215	214	214	214	213	212	210	210	210	210	210	210	210	210	210	209	209	209	209	209	209	209	209	209	209	209	209	209	209	209	209	208	207	207	207	207	207	207	207	207	207	207	207	207	207	207	207	207	207
Sim-766	215	213	213	213	213	212	211	211	211	211	211	211	211	211	210	210	210	210	209	208	208	208	208	208	208	207	206	206	206	206	206	206	205	205	205	205	205	205	205	205	205	205	205	205	205	205	205	205	205
Sim-767	215	215	214	214	214	214	213	213	213	213	212	212	212	212	211	211	211	211	211	211	211	211	211	211	211	211	210	210	210	210	210	210	209	207	207	207	207	207	207	207	206	206	206	206	206	206	206	206	206
Sim-768	215	215	213	212	212	211	211	211	211	211	211	211	211	211	211	211	211	211	210	210	210	210	210	210	209	209	209	209	208	208	208	208	208	208	208	207	207	206	206	206	206	206	206	206	206	206	206	206	206
Sim-769	215	213	212	212	212	212	212	212	211	210	210	210	210	210	210	210	210	210	210	210	210	210	209	208	208	208	208	208	208	208	208	208	207	207	207	207	207	206	206	206	206	206	206	206	206	205	205	205	205
Sim-770	215	214	213	212	212	212	212	212	212	211	211	211	211	211	211	211	211	211	211	211	211	211	211	210	210	210	209	208	208	208	208	208	207	207	207	206	206	206	206	206	206	206	206	206	206	206	206	206	205
Sim-771	215	214	214	214	212	212	212	212	211	211	210	210	210	210	210	209	209	209	209	209	209	209	209	208	208	208	208	208	208	207	207	207	207	206	206	206	206	206	206	206	206	206	206	206	206	206	206	205	205
Sim-772	215	213	211	211	211	211	210	210	210	210	210	210	209	208	208	208	208	208	208	207	207	207	207	207	207	206	206	206	206	206	206	205	205	204	204	204	204	204	204	203	203	203	203	203	203	203	203	202	202
Sim-773	215	215	213	212	212	212	212	212	212	212	212	212	212	212	212	211	211	211	211	210	210	210	210	210	209	209	209	209	208	208	208	208	208	208	208	208	208	207	207	207	207	206	206	206	205	204	204	204	204
Sim-774	215	215	215	213	212	212	211	211	210	210	210	210	209	209	209	209	209	209	209	209	208	208	208	208	208	208	208	208	208	208	208	208	207	207	207	207	207	207	207	207	207	206	206	205	205	205	205	205	205
Sim-775	215	213	212	212	212	211	211	211	211	211	210	210	210	210	210	210	209	209	209	208	208	208	206	206	206	206	206	206	206	206	206	206	206	206	206	206	206	206	206	206	206	206	206	205	205	205	205	205	205
Sim-776	215	214	213	213	212	212	212	212	212	212	212	212	212	212	212	212	211	211	211	210	210	210	210	210	209	209	209	208	208	208	208	208	208	207	207	207	206	206	205	205	205	205	205	205	205	205	205	205	205
Sim-777	215	213	212	211	211	211	211	211	211	210	210	210	209	209	208	208	208	208	207	207	207	207	207	207	207	207	207	207	207	207	207	206	206	206	206	206	206	206	206	206	206	206	206	206	206	206	205	205	205
Sim-778	215	215	212	210	210	210	210	209	209	209	208	208	207	207	207	207	206	206	206	206	206	206	206	206	205	205	205	205	205	205	205	205	205	205	205	205	205	205	205	205	205	205	205	205	205	205	205	205	205
Sim-779	215	214	214	213	213	212	211	211	211	210	210	209	209	209	209	209	209	208	207	207	207	207	207	207	207	207	207	207	207	207	207	207	207	206	206	206	206	206	206	206	206	205	205	205	205	205	205	205	205
Sim-780	215	215	214	214	213	213	212	211	211	211	211	211	211	211	211	211	211	210	210	209	209	208	207	207	207	207	207	206	206	206	206	206	206	206	206	206	206	206	206	206	206	206	206	206	206	206	206	206	206
Sim-781	215	215	213	213	213	213	213	213	213	213	213	213	212	212	212	212	212	212	212	211	211	210	209	209	209	208	208	208	208	208	207	207	207	207	207	207	207	207	207	207	207	207	207	207	207	207	207	206	206
Sim-782	215	214	213	213	213	213	213	213	213	213	213	213	213	213	213	213	213	212	211	211	211	211	211	210	210	209	208	208	208	207	207	207	207	207	207	206	205	205	205	205	205	204	204	204	204	204	204	204	204
Sim-783	215	214	214	214	213	213	213	212	212	212	212	212	212	212	211	211	211	211	211	211	211	211	211	211	210	210	210	209	209	209	209	209	208	207	207	207	207	207	206	206	206	206	206	206	206	206	206	206	205
Sim-784	215	215	214	214	212	212	212	212	212	212	212	212	211	211	211	211	211	210	210	210	210	209	209	209	209	209	209	209	208	206	206	206	206	206	206	204	204	204	203	203	203	203	202	202	202	202	202	202	202
Sim-785	215	214	213	212	211	211	211	211	211	211	211	211	211	211	211	211	211	211	211	211	211	211	211	211	211	210	210	210	210	209	209	209	209	209	208	208	208	208	207	207	207	207	207	207	207	207	207	207	207
Sim-786	215	213	213	213	212	212	211	211	211	211	211	211	211	211	211	211	211	211	211	211	211	211	211	211	211	211	211	211	211	210	209	209	209	209	209	209	209	209	209	209	209	209	208	208	208	208	208	207	207
Sim-787	215	214	214	213	213	213	213	213	213	212	212	212	211	211	211	211	211	211	211	210	210	210	210	210	209	208	207	207	207	207	207	207	207	206	206	206	206	206	206	206	206	206	206	206	205	205	205	205	205
Sim-788	215	215	214	213	213	213	212	212	212	212	212	211	211	211	211	211	211	211	211	211	211	211	211	211	211	211	211	211	210	209	209	209	209	209	208	208	208	208	208	207	207	207	207	207	207	207	207	206	206
Sim-789	215	214	213	212	211	209	209	209	209	208	208	208	208	208	208	208	208	208	207	207	207	207	207	207	207	207	207	207	207	207	207	207	207	207	207	207	207	207	207	207	207	206	206	206	206	206	206	205	204
Sim-790	215	215	213	212	212	212	211	211	211	211	211	211	210	210	210	210	210	210	210	209	209	209	209	209	209	208	208	208	208	208	207	207	207	207	207	207	206	206	205	205	205	205	205	204	204	204	204	204	204
Sim-791	215	214	214	214	213	213	213	212	212	211	211	211	211	210	210	209	208	208	208	208	208	208	208	208	208	208	208	208	208	208	208	208	208	207	207	206	206	206	205	204	204	204	204	204	204	204	204	204	204
Sim-792	215	214	213	212	212	212	212	212	212	212	212	211	211	211	211	211	211	211	211	211	211	211	211	210	210	210	210	210	210	210	210	210	210	209	209	209	207	207	207	207	207	207	207	207	207	207	207	206	206
Sim-793	215	215	214	212	212	211	211	210	208	208	208	208	208	208	208	208	208	207	207	207	207	207	207	207	207	207	207	207	207	207	206	206	205	205	205	204	204	204	204	204	204	204	204	204	204	204	204	204	204
Sim-794	215	214	213	212	212	212	212	212	210	210	210	210	210	209	209	209	209	209	209	208	208	208	208	208	208	208	208	208	206	206	206	206	206	206	205	205	205	205	205	205	205	205	205	205	205	205	205	205	205
Sim-795	215	214	213	213	213	213	213	213	213	212	212	212	212	212	211	211	211	211	210	210	210	210	210	210	210	210	208	208	208	208	208	208	208	208	207	207	207	207	207	205	204	204	204	204	204	204	204	204	204
Sim-796	215	214	214	214	214	213	213	213	212	211	211	211	211	211	211	211	211	211	211	211	211	211	211	210	210	210	209	209	208	208	207	207	206	206	206	206	206	206	206	206	206	206	206	206	206	205	204	204	204
Sim-797	215	213	211	211	211	211	211	211	211	211	211	211	211	211	211	211	211	211	210	210	209	209	209	208	208	208	208	207	207	207	207	207	207	207	207	207	207	207	207	207	207	207	207	207	207	207	207	207	207
Sim-798	215	215	214	214	214	214	213	213	213	213	213	213	213	212	212	212	212	212	212	212	212	210	209	208	207	207	207	207	206	206	206	206	206	206	206	206	206	206	206	206	206	205	205	205	205	205	204	204	204
Sim-799	215	214	214	213	213	213	212	212	212	211	211	210	210	210	209	209	209	208	208	208	208	208	208	208	207	207	207	207	207	207	207	207	207	207	207	207	206	206	206	206	206	206	206	206	206	206	206	206	206
Sim-800	215	215	214	214	214	214	214	213	212	212	211	211	210	209	209	209	209	209	209	209	208	208	208	208	208	208	208	208	208	208	208	208	208	208	208	208	208	208	208	208	208	207	207	207	206	206	206	206	206
Sim-801	215	214	214	214	213	213	213	213	213	213	212	212	212	212	211	211	211	211	211	211	211	211	211	211	211	210	209	209	209	209	209	209	209	209	207	207	207	207	207	207	207	207	207	206	206	206	206	206	206
Sim-802	215	215	213	213	213	213	213	213	212	212	212	212	211	211	211	211	211	211	211	211	211	211	211	210	208	208	208	208	208	208	208	208	207	207	206	206	206	206	206	206	206	206	205	205	204	204	204	204	204
Sim-803	215	215	214	214	213	213	213	213	213	213	213	213	213	213	211	211	211	211	211	211	210	210	210	210	210	210	209	209	208	208	208	208	208	207	207	207	207	207	207	206	206	206	206	206	206	206	206	205	205
Sim-804	215	215	215	213	212	212	212	212	212	212	212	211	211	211	211	211	211	211	211	211	211	210	210	210	210	209	209	209	209	209	209	208	208	207	207	207	207	207	207	206	205	205	205	204	204	204	204	204	204
Sim-805	215	213	213	213	213	213	213	213	212	211	210	210	210	210	210	210	210	210	210	210	210	210	210	209	209	208	208	208	208	208	208	208	208	208	208	208	206	206	205	204	204	204	203	203	203	203	203	203	203
Sim-806	215	214	214	212	211	210	210	210	210	210	210	210	210	210	210	210	210	210	210	210	210	209	209	208	208	207	206	206	206	205	205	205	205	205	205	205	205	205	205	205	205	205	205	204	204	204	204	204	204
Sim-807	215	214	213	213	211	211	211	210	210	210	209	209	209	209	209	209	207	207	207	207	207	207	207	207	207	206	206	206	206	206	205	205	205	205	205	205	205	205	205	205	204	204	204	204	204	204	204	204	204
Sim-808	215	215	215	214	214	214	214	214	213	213	213	212	211	210	210	210	210	209	209	209	209	209	209	208	208	208	208	208	208	208	208	208	205	205	204	204	204	204	204	204	204	204	204	204	204	204	204	204	203
Sim-809	215	214	212	212	212	212	212	212	212	212	212	212	212	212	212	211	211	211	211	211	211	211	211	209	208	208	208	208	208	208	208	208	208	207	206	206	206	206	206	206	206	206	206	206	206	206	206	206	205
Sim-810	215	214	214	213	213	213	212	211	210	210	210	210	210	210	210	210	210	210	210	210	210	210	209	209	208	208	208	208	208	207	207	207	207	206	206	206	206	206	206	206	206	206	206	206	206	206	205	205	205
Sim-811	215	214	214	214	211	209	209	209	209	209	209	209	209	209	209	209	209	209	209	208	208	208	208	208	208	208	208	208	208	208	208	207	207	207	207	207	207	207	207	207	207	207	207	207	206	206	206	206	206
Sim-812	215	212	212	212	212	212	212	212	212	212	212	212	212	210	209	209	209	209	209	208	208	208	208	208	208	208	208	208	208	208	207	207	207	207	207	207	207	207	207	207	207	207	207	207	207	207	207	207	207
Sim-813	215	213	213	213	213	213	213	213	212	212	212	212	212	212	211	210	209	209	209	209	209	209	209	209	209	208	208	208	208	208	207	207	207	207	207	207	207	207	207	206	206	206	206	206	206	206	206	205	205
Sim-814	215	213	213	213	213	212	212	212	212	212	212	212	212	212	212	212	211	211	211	211	211	211	211	211	211	210	210	209	209	209	209	209	209	209	208	208	208	208	208	208	208	208	208	208	207	206	206	206	206
Sim-815	215	214	213	213	213	213	213	212	212	212	212	211	211	211	211	211	211	211	211	211	211	211	209	208	208	208	208	208	208	208	208	208	208	208	208	208	208	208	208	208	207	207	207	207	207	207	207	207	207
Sim-816	215	214	212	212	212	212	212	211	211	211	211	211	210	210	210	210	209	209	208	208	208	208	208	208	208	208	208	208	207	207	207	207	206	206	206	206	206	206	206	206	206	206	206	206	206	205	205	205	205
Sim-817	215	213	213	213	213	212	209	209	209	209	209	209	209	209	209	209	209	209	209	209	209	208	208	208	208	208	208	208	208	208	207	206	206	206	206	206	206	206	206	205	205	205	205	205	205	205	205	205	205
Sim-818	215	213	213	213	213	212	212	212	212	212	211	211	211	211	211	211	211	211	211	211	211	211	211	211	211	211	211	211	211	210	209	209	208	208	208	207	207	207	207	207	207	207	206	205	205	205	205	205	204
Sim-819	215	213	212	212	212	211	211	211	211	211	210	210	210	210	210	209	209	209	209	209	209	209	209	209	208	207	206	206	206	206	206	206	206	206	206	206	206	206	206	206	206	206	206	206	206	206	206	206	205
Sim-820	215	214	213	213	212	212	211	211	211	211	211	211	211	211	211	211	211	211	211	211	211	211	211	211	211	211	211	209	209	209	208	208	207	207	207	207	207	207	207	206	206	206	206	206	206	206	205	205	205
Sim-821	215	215	212	212	211	211	211	211	211	211	211	210	210	210	210	210	210	210	210	210	210	210	210	210	209	209	209	209	206	206	205	204	203	203	203	203	203	203	203	203	203	203	203	203	203	203	203	203	203
Sim-822	215	214	212	211	211	211	211	210	210	210	210	210	209	209	209	209	209	209	209	209	209	209	208	207	206	206	206	206	206	206	206	206	206	206	206	206	206	206	206	206	206	206	206	206	206	205	205	205	205
Sim-823	215	213	212	212	212	212	212	212	212	212	212	212	212	212	212	211	210	210	210	210	210	210	210	210	210	209	209	209	209	208	208	208	208	208	208	208	208	207	207	207	207	207	207	206	206	206	206	206	205
Sim-824	215	213	212	211	211	211	211	211	211	211	211	211	210	210	209	208	208	208	208	208	208	208	207	207	207	207	207	207	207	207	206	206	206	205	205	205	205	205	205	205	205	205	205	205	205	205	205	205	204
Sim-825	215	215	214	213	213	212	211	211	211	210	210	209	209	209	208	208	208	208	208	208	208	208	207	207	207	207	207	207	207	207	207	207	207	207	207	207	207	207	207	207	207	207	207	207	207	206	206	206	205
Sim-826	215	214	214	213	211	211	211	211	211	211	211	211	210	210	210	210	209	209	209	209	209	208	208	208	208	208	208	208	208	208	208	208	208	207	207	207	207	207	207	207	207	206	206	206	206	206	206	206	206
Sim-827	215	212	212	211	211	211	211	211	211	211	211	211	211	211	211	211	210	210	208	208	208	207	207	207	207	207	207	206	206	206	206	206	206	206	206	206	206	206	206	206	206	206	206	206	206	206	206	206	205
Sim-828	215	215	215	214	213	213	212	212	212	212	212	212	210	210	210	210	210	209	209	209	209	208	207	207	207	207	207	207	207	207	206	206	206	206	206	206	206	206	206	206	205	205	205	205	205	204	204	204	204
Sim-829	215	214	211	211	211	211	211	211	211	211	211	211	211	211	210	210	209	209	209	209	209	209	209	209	209	209	209	209	209	209	209	209	209	208	208	208	207	207	207	207	207	207	207	207	207	207	207	206	205
Sim-830	215	213	213	213	213	213	213	213	212	212	212	212	212	212	212	212	212	212	212	212	212	212	211	210	210	210	210	209	209	209	209	209	208	208	208	208	207	207	206	206	206	206	206	206	205	204	204	204	204
Sim-831	215	214	214	214	214	213	213	213	212	212	212	212	212	212	212	211	211	211	211	211	211	211	211	210	210	209	209	208	208	208	208	208	208	208	208	208	207	207	207	207	207	207	207	207	207	207	207	207	207
Sim-832	215	214	214	213	213	213	213	213	213	213	213	213	213	213	213	213	212	212	212	212	212	212	212	212	212	212	212	209	209	209	209	209	209	209	208	208	208	207	206	206	206	206	206	205	205	204	203	203	203
Sim-833	215	215	213	213	212	212	212	212	212	212	212	212	212	212	212	211	211	211	211	211	211	210	210	210	210	210	209	209	208	208	208	208	207	206	206	206	206	206	206	206	206	206	206	206	206	206	206	206	206
Sim-834	215	211	211	211	211	211	211	211	211	211	211	211	211	211	211	211	211	211	211	211	209	209	208	208	208	207	207	207	207	207	207	207	207	207	207	207	207	206	206	206	205	205	204	204	204	204	204	204	204
Sim-835	215	215	214	214	214	214	213	213	213	213	213	212	212	212	212	212	212	212	212	212	211	210	210	209	209	209	209	209	208	207	207	207	206	205	205	205	205	205	204	204	204	204	204	204	204	204	204	204	204
Sim-836	215	214	213	212	212	212	212	212	212	212	212	211	211	211	210	210	209	209	209	209	209	209	209	209	208	208	207	206	205	205	205	205	205	204	204	204	204	203	203	203	203	202	202	202	202	202	202	202	202
Sim-837	215	213	213	213	213	213	213	213	213	213	213	213	213	212	211	210	210	210	210	210	210	210	210	208	208	208	207	207	207	207	206	206	206	206	206	206	206	206	206	206	206	206	206	206	206	206	206	206	206
Sim-838	215	213	213	213	212	211	211	211	211	211	210	210	210	210	210	210	210	210	209	209	209	209	209	209	208	208	208	208	208	208	208	207	207	207	207	207	206	206	206	206	206	206	206	206	206	206	206	206	206
Sim-839	215	212	211	211	211	211	211	211	211	210	210	210	210	209	209	209	209	209	209	209	209	209	208	208	208	208	208	208	208	208	208	208	207	207	207	207	207	207	207	207	206	206	206	205	205	205	205	204	204
Sim-840	215	212	212	212	210	210	210	210	210	210	210	210	210	210	210	209	209	209	208	208	208	208	208	208	208	208	206	206	206	206	206	206	205	205	205	204	204	204	204	204	204	204	204	204	204	204	204	204	204
Sim-841	215	213	213	213	213	212	212	212	212	212	212	212	212	212	212	211	211	210	209	209	209	209	209	209	209	209	209	209	208	208	208	208	208	208	208	208	208	208	208	208	208	208	208	208	207	207	207	207	206
Sim-842	215	214	212	212	212	212	212	212	212	211	210	210	210	210	210	210	210	210	210	209	209	209	209	209	209	209	209	208	207	207	207	207	207	207	207	207	206	206	206	206	205	205	205	205	205	205	204	204	203
Sim-843	215	213	213	213	213	212	211	211	211	211	210	210	210	210	210	210	210	210	209	209	209	209	208	208	208	208	208	207	206	206	205	205	205	205	205	205	205	205	205	205	205	205	205	205	205	205	205	204	204
Sim-844	215	214	214	213	212	212	212	212	211	211	210	210	210	210	210	210	210	210	210	210	210	210	210	210	210	210	210	209	209	208	208	208	208	208	208	208	208	208	208	208	208	208	207	207	207	207	207	206	206
Sim-845	215	214	212	212	212	212	212	212	212	212	212	212	212	211	211	211	211	211	209	209	209	209	209	209	209	209	208	207	205	205	205	205	205	205	205	205	205	205	205	205	205	205	205	205	204	204	204	204	204
Sim-846	215	214	212	211	211	211	211	211	211	211	210	210	210	210	210	210	210	210	210	209	209	209	208	208	208	208	208	208	208	208	208	208	208	208	208	208	208	208	208	207	207	206	206	206	206	206	206	206	206
Sim-847	215	215	212	212	212	212	212	212	212	212	212	212	212	212	212	212	212	211	211	211	211	211	211	211	211	211	211	211	211	211	211	211	210	210	210	210	209	208	208	207	207	207	207	207	205	205	205	205	205
Sim-848	215	214	213	213	213	212	212	212	212	212	212	211	211	210	210	210	210	210	210	210	210	210	210	210	209	209	209	208	207	207	207	207	207	207	207	207	207	205	205	205	205	205	205	205	205	205	205	205	205
Sim-849	215	213	211	211	211	211	211	211	211	211	211	211	211	211	211	211	211	211	211	211	211	211	211	210	210	210	210	209	209	209	209	209	208	206	206	206	206	206	206	206	206	206	206	206	206	205	205	205	205
Sim-850	215	213	213	213	212	211	211	211	211	211	211	211	211	211	211	211	211	211	211	211	211	211	210	209	209	209	208	208	208	208	208	207	207	207	207	207	207	207	207	207	207	207	207	207	206	206	206	206	206
Sim-851	215	214	213	212	212	212	212	211	211	211	210	210	210	210	210	209	209	209	209	209	209	209	209	209	209	209	209	209	209	209	209	209	209	209	209	209	209	209	209	209	208	208	208	208	208	208	208	208	208
Sim-852	215	214	213	213	212	212	212	212	212	211	211	211	211	211	210	210	210	210	210	210	210	210	210	209	209	209	209	209	208	207	207	207	206	206	206	206	206	205	205	205	205	205	205	205	205	205	205	204	204
Sim-853	215	215	213	213	213	213	213	213	213	213	213	213	213	213	213	213	213	213	213	212	212	211	210	210	210	210	210	210	210	210	210	208	208	208	208	208	208	208	208	208	208	208	208	208	208	208	208	208	208
Sim-854	215	214	213	213	213	213	213	213	212	212	211	211	211	211	211	211	211	211	211	211	211	211	211	210	210	210	210	210	209	209	209	209	209	209	209	208	208	208	208	208	208	208	208	208	208	207	205	205	204
Sim-855	215	214	213	213	212	211	211	211	211	211	211	211	211	211	211	211	209	209	209	209	208	208	208	207	207	207	206	206	206	206	206	206	206	206	206	206	206	206	206	206	206	206	206	206	206	206	206	206	206
Sim-856	215	214	213	211	211	211	210	210	210	210	210	210	210	210	210	210	209	209	209	208	208	208	208	208	208	208	208	208	208	208	208	208	208	208	208	208	208	208	208	208	207	207	207	207	206	206	206	206	206
Sim-857	215	214	214	213	213	213	212	212	210	210	210	210	210	210	210	210	210	209	209	209	209	209	209	209	209	209	209	209	209	209	209	209	209	209	209	209	209	208	208	208	208	207	207	207	207	207	207	207	207
Sim-858	215	213	213	213	213	213	213	213	213	213	213	213	213	213	213	213	212	212	212	212	212	212	210	210	209	209	209	208	208	208	208	208	208	208	207	207	207	207	206	205	205	205	205	205	205	204	204	204	204
Sim-859	215	214	214	213	212	212	212	212	212	212	212	212	211	211	210	210	210	210	210	210	209	209	208	207	207	206	206	206	206	206	206	206	206	206	205	205	205	205	205	204	204	204	202	202	202	202	202	202	202
Sim-860	215	214	213	213	213	213	213	213	212	212	212	212	210	210	210	210	207	207	207	207	207	207	207	207	207	207	207	207	207	207	207	207	207	207	207	207	207	207	206	206	206	206	206	206	206	206	206	206	206
Sim-861	215	215	214	214	214	214	212	212	211	211	211	211	211	210	210	210	210	210	210	210	210	208	208	208	208	208	208	208	207	207	207	207	207	207	207	207	207	207	207	207	207	207	207	207	207	207	207	207	207
Sim-862	215	215	214	214	213	213	212	212	212	212	212	211	211	210	209	209	209	209	209	208	208	208	208	208	208	208	208	208	207	207	207	207	207	207	205	205	205	205	205	205	205	205	203	203	203	203	203	203	203
Sim-863	215	213	213	212	212	212	212	212	211	211	211	211	211	211	211	211	211	211	211	211	211	211	211	211	210	210	210	209	208	208	208	208	208	208	206	206	206	206	206	206	205	205	205	205	205	205	205	205	205
Sim-864	215	214	213	213	212	212	211	211	211	211	211	211	211	211	211	211	211	210	210	210	210	210	210	210	210	210	209	208	208	207	207	207	207	207	206	206	206	206	206	206	206	206	206	206	206	206	206	206	206
Sim-865	215	213	212	212	212	212	212	212	212	212	212	212	212	212	212	212	212	212	210	210	210	209	209	209	209	209	209	209	209	208	208	207	207	207	207	207	207	207	205	205	205	205	205	205	205	205	205	205	205
Sim-866	215	215	213	213	213	212	212	212	212	212	212	212	211	211	211	211	211	211	211	207	206	206	206	206	206	206	205	205	205	205	205	205	205	205	205	205	205	205	205	205	205	205	205	205	205	205	205	205	205
Sim-867	215	213	212	212	211	211	210	209	209	209	208	208	208	208	208	207	206	206	206	206	206	206	206	206	206	206	206	206	206	206	206	206	206	206	206	206	206	206	206	206	206	206	206	206	206	206	206	206	206
Sim-868	215	214	213	213	213	213	213	213	213	213	211	211	211	211	210	210	209	208	207	206	206	206	206	206	206	206	206	206	206	206	206	206	206	204	204	204	204	204	204	204	204	203	203	203	203	203	203	203	203
Sim-869	215	214	213	213	213	213	212	212	212	211	211	211	211	211	211	211	211	211	211	210	210	210	210	210	208	207	207	207	207	207	207	206	206	206	206	206	206	205	205	205	205	204	204	204	203	203	203	203	203
Sim-870	215	213	213	213	213	212	212	212	212	211	211	211	211	211	211	211	211	211	211	210	209	209	209	209	209	209	209	209	208	208	208	208	207	207	207	207	207	207	207	207	207	207	206	206	206	205	204	203	203
Sim-871	215	214	213	213	213	212	211	211	211	210	210	210	210	210	210	210	210	209	209	209	209	209	209	209	209	209	209	209	209	209	209	209	209	208	208	208	208	208	208	208	208	207	207	207	207	207	207	207	207
Sim-872	215	214	213	213	212	212	212	212	212	211	211	211	211	211	211	211	211	211	211	211	210	210	210	208	208	207	207	207	206	206	206	206	206	206	206	206	206	206	206	206	206	206	206	206	206	206	206	206	206
Sim-873	215	215	215	214	214	213	212	212	212	212	212	212	212	212	212	212	212	212	212	212	210	210	210	210	209	209	208	208	208	208	208	208	208	207	206	206	205	205	205	205	205	205	205	205	205	205	203	203	203
Sim-874	215	214	213	213	213	213	213	213	213	213	212	212	212	209	209	209	209	209	209	209	209	209	209	209	209	209	208	208	208	208	208	207	205	204	204	204	204	203	203	202	202	202	202	202	202	202	202	202	202
Sim-875	215	214	213	213	213	213	213	213	212	212	212	211	211	211	210	210	209	209	209	209	209	209	209	209	209	209	209	208	208	208	207	207	207	207	207	207	206	206	206	206	206	206	206	206	206	206	206	206	206
Sim-876	215	213	213	213	212	212	212	212	212	212	211	211	210	210	210	210	210	210	210	210	210	210	210	209	208	208	208	208	208	208	208	208	207	207	207	207	206	206	206	206	205	205	205	205	205	205	205	204	204
Sim-877	215	215	213	212	212	212	212	212	211	211	211	211	211	211	211	211	211	211	211	211	211	210	210	209	209	209	209	209	209	209	209	209	208	208	208	208	208	208	208	208	208	208	208	208	208	207	205	205	205
Sim-878	215	214	214	214	214	214	214	213	213	212	212	212	212	212	212	212	212	212	212	212	212	211	211	211	210	209	209	209	209	209	209	209	209	209	209	209	209	207	207	207	207	207	207	207	207	207	207	207	207
Sim-879	215	213	213	213	213	213	213	213	212	212	212	211	211	211	211	210	209	209	209	209	208	208	208	208	208	208	208	208	208	208	208	208	208	208	208	208	208	208	208	208	208	208	207	206	206	206	206	206	206
Sim-880	215	214	212	211	211	211	210	210	210	209	209	209	209	209	209	209	209	208	208	208	208	208	208	208	208	207	207	207	207	207	207	207	207	207	206	206	206	206	206	206	205	205	204	204	204	204	204	203	203
Sim-881	215	215	213	212	212	212	212	212	212	212	212	212	212	211	211	211	211	211	211	211	211	210	210	210	210	210	210	210	210	210	210	210	208	207	207	207	207	207	207	206	206	206	206	205	205	205	205	205	205
Sim-882	215	213	213	213	213	213	213	212	212	212	212	212	211	211	211	211	211	211	211	211	211	211	211	211	210	210	209	209	209	208	208	208	207	207	207	207	207	207	207	207	207	207	207	207	207	207	207	207	207
Sim-883	215	213	211	211	211	210	209	209	209	209	209	209	209	209	209	209	209	209	209	209	209	209	209	209	208	208	208	208	208	208	208	208	207	207	207	207	207	206	206	206	206	206	206	206	206	206	206	206	206
Sim-884	215	214	214	214	214	213	213	213	210	210	210	210	210	210	210	210	210	210	210	210	210	210	210	210	210	210	209	209	209	208	208	207	207	207	206	206	206	206	206	206	206	206	206	206	206	206	205	205	205
Sim-885	215	213	212	211	211	211	211	211	211	211	211	211	211	211	211	211	211	211	210	210	210	210	208	208	208	208	208	208	208	207	207	207	207	207	207	207	207	207	207	206	206	206	206	206	206	206	206	206	206
Sim-886	215	214	214	212	212	212	211	211	211	211	211	209	209	209	209	209	209	209	209	209	209	209	209	209	209	209	209	208	208	208	207	207	207	206	206	206	206	206	206	206	206	206	206	206	206	206	206	206	206
Sim-887	215	213	212	212	212	212	212	212	211	210	210	210	210	210	210	210	210	210	210	210	210	210	210	210	209	209	209	208	208	208	208	208	207	206	206	206	206	206	206	206	206	206	206	206	206	206	206	206	206
Sim-888	215	214	214	214	214	214	214	213	213	213	213	213	213	213	212	212	212	212	212	212	211	211	211	211	211	211	211	211	211	210	209	209	209	208	208	208	208	208	208	207	207	206	206	206	206	206	206	206	206
Sim-889	215	214	213	212	212	212	211	211	211	211	211	211	211	211	211	211	211	211	211	209	209	209	209	208	208	208	208	208	208	208	208	208	208	208	207	206	206	206	206	206	206	206	206	206	206	206	206	206	206
Sim-890	215	215	212	212	212	212	211	211	211	211	211	210	209	209	209	209	209	209	208	208	208	208	207	207	207	207	207	207	207	206	206	206	206	206	206	206	205	205	204	204	203	203	203	203	203	203	203	203	203
Sim-891	215	214	214	214	214	214	214	214	213	213	212	211	211	211	211	210	209	209	209	209	209	209	209	209	208	206	206	206	206	206	204	204	204	204	204	204	204	204	204	204	204	204	204	204	204	204	204	204	204
Sim-892	215	214	214	213	213	213	213	213	213	213	213	213	213	213	213	211	211	211	211	211	211	211	211	211	211	209	209	209	208	207	207	207	207	207	207	207	207	207	207	206	205	204	204	204	204	204	204	204	204
Sim-893	215	215	214	213	213	212	212	212	212	211	211	211	210	210	210	210	210	210	210	209	209	209	208	208	208	207	207	207	207	207	207	206	205	205	205	205	205	205	205	204	204	204	204	204	204	204	204	204	204
Sim-894	215	214	213	212	211	211	211	210	210	210	210	210	210	210	210	210	210	209	209	209	209	209	209	209	208	208	208	208	208	208	208	208	206	206	206	205	205	205	205	204	204	204	204	204	204	204	204	204	204
Sim-895	215	214	213	212	212	212	212	212	212	212	212	212	211	211	211	211	211	210	209	209	209	209	209	209	209	208	208	208	208	208	208	208	208	208	208	207	207	206	206	206	206	206	205	205	205	204	204	204	203
Sim-896	215	213	211	211	211	211	211	211	211	211	211	211	211	211	210	210	210	209	209	209	209	209	209	209	209	209	209	209	209	209	207	207	207	207	207	207	207	207	207	207	207	206	206	206	206	205	205	204	204
Sim-897	215	214	213	212	212	212	212	212	211	211	211	211	210	210	210	210	210	210	209	209	209	209	209	209	209	209	208	208	208	208	208	208	208	208	207	207	206	206	206	205	205	205	205	205	205	204	204	204	204
Sim-898	215	215	214	214	213	212	210	210	210	210	210	210	210	210	210	210	210	210	210	210	210	209	209	208	208	208	208	208	208	208	208	208	208	208	208	208	208	208	208	208	208	207	207	207	207	207	207	207	207
Sim-899	215	213	213	213	213	213	212	211	211	211	211	211	211	211	210	210	210	210	210	209	209	209	208	208	208	208	208	207	207	207	207	207	207	207	207	207	207	207	207	207	206	206	206	206	206	206	205	205	205
Sim-900	215	214	213	213	213	213	213	213	213	213	213	213	213	213	213	213	212	211	211	211	211	211	211	211	211	211	211	211	211	210	210	209	208	207	207	207	207	207	207	207	207	207	207	207	207	207	207	207	207
Sim-901	215	214	214	214	213	213	213	213	213	213	213	211	211	211	211	211	211	211	211	211	210	210	210	209	209	209	209	209	209	209	209	209	209	208	208	208	207	207	207	206	206	206	206	206	205	205	205	205	203
Sim-902	215	214	213	213	211	211	211	211	211	211	211	211	211	211	211	210	210	209	208	208	208	208	208	208	208	207	207	207	206	205	205	204	204	204	204	204	204	204	204	203	203	203	203	203	203	203	203	203	203
Sim-903	215	214	213	213	213	213	213	213	213	212	211	210	210	210	209	209	209	209	209	209	209	209	209	209	208	207	207	207	207	207	207	206	205	205	205	205	205	205	205	205	205	205	205	205	205	205	205	205	205
Sim-904	215	214	213	213	213	211	211	211	211	211	211	211	211	211	211	210	210	210	209	209	209	209	209	209	209	209	209	208	208	208	208	208	208	208	208	207	207	207	207	207	207	206	206	206	206	206	206	206	206
Sim-905	215	214	213	212	212	212	212	212	212	212	212	212	212	212	211	211	211	211	211	211	210	210	210	210	209	209	209	209	209	209	209	209	208	207	207	207	207	207	206	206	206	206	206	206	206	206	206	206	206
Sim-906	215	214	213	213	212	211	211	211	211	211	210	210	210	210	210	210	209	209	209	209	209	209	209	209	208	208	207	207	207	207	207	207	207	207	207	207	207	207	206	206	206	206	206	206	206	206	206	206	205
Sim-907	215	213	213	213	213	212	212	211	211	211	211	211	211	211	211	211	211	210	209	209	209	209	208	208	208	208	208	208	208	208	208	208	208	208	208	208	208	208	208	208	208	208	208	208	208	208	207	207	207
Sim-908	215	214	213	213	212	212	212	211	211	211	211	211	211	211	211	211	211	210	210	210	209	209	209	209	209	209	209	209	208	208	208	208	208	207	207	207	207	207	207	207	207	207	206	206	206	206	206	206	206
Sim-909	215	214	213	212	212	211	211	211	211	211	211	211	211	211	211	211	211	211	211	210	210	210	210	210	210	210	209	208	207	207	207	207	207	207	207	207	207	207	207	207	207	207	207	206	206	206	205	204	203
Sim-910	215	214	213	213	213	213	212	212	212	212	212	212	212	212	211	210	210	210	209	208	208	207	207	207	207	207	207	207	207	207	207	207	206	206	206	206	205	205	205	205	205	205	205	205	205	205	205	205	205
Sim-911	215	214	214	213	213	212	212	212	212	212	212	212	212	211	211	210	210	210	210	210	210	210	210	210	210	210	210	209	208	207	207	207	207	207	207	207	206	205	205	205	204	204	204	204	204	204	204	204	204
Sim-912	215	215	214	214	214	213	212	212	212	212	211	211	211	211	211	211	211	210	210	210	210	210	210	210	210	208	208	208	207	207	207	207	207	207	206	206	206	206	206	206	206	206	206	204	204	204	204	204	204
Sim-913	215	215	214	212	212	212	212	211	211	211	211	210	210	210	210	210	210	210	210	210	209	209	209	209	209	209	209	209	209	209	209	209	209	209	209	208	208	208	208	208	208	208	208	208	208	208	208	208	208
Sim-914	215	214	213	213	213	213	213	213	213	213	213	212	212	212	212	212	212	212	212	212	212	211	211	211	211	211	211	211	209	209	209	209	209	209	208	208	208	208	208	208	208	207	207	207	207	207	207	207	207
Sim-915	215	215	214	214	214	214	213	213	213	213	213	213	213	213	213	213	211	211	210	210	210	210	210	210	210	209	209	209	209	209	209	209	209	209	209	209	208	208	208	207	207	207	207	207	207	207	207	207	206
Sim-916	215	213	213	213	213	213	213	213	212	212	212	212	212	212	212	212	212	212	212	212	211	211	211	211	211	211	210	210	208	208	207	207	207	207	207	206	205	205	205	205	205	204	204	204	204	204	204	204	204
Sim-917	215	213	213	212	212	211	211	211	211	211	210	210	210	209	209	209	209	209	209	209	209	209	209	209	209	208	208	208	208	208	208	208	208	208	208	208	208	208	208	207	207	207	207	207	207	207	207	207	207
Sim-918	215	213	213	213	213	213	213	213	213	212	212	212	212	212	212	211	211	210	210	210	210	210	210	209	208	208	208	208	208	208	208	208	207	207	207	207	207	207	207	207	207	206	206	206	206	206	206	206	206
Sim-919	215	215	214	213	212	212	212	212	212	211	210	210	210	210	210	210	210	209	209	209	209	209	209	209	209	209	209	209	209	209	208	208	208	208	208	208	208	207	207	207	207	207	207	207	207	207	207	207	207
Sim-920	215	213	213	213	213	212	212	212	212	212	212	212	212	212	212	212	212	212	212	212	211	211	210	210	210	210	210	210	210	210	210	210	209	208	208	208	208	208	207	206	206	206	206	206	206	206	206	206	206
Sim-921	215	214	213	213	213	213	212	212	211	211	211	211	211	211	211	211	210	210	210	210	210	210	210	210	210	210	210	210	210	210	210	210	208	208	208	208	208	208	208	208	208	208	208	207	207	207	207	207	206
Sim-922	215	213	213	211	211	210	210	210	210	210	210	210	210	210	210	210	210	210	210	209	209	209	209	209	208	208	208	208	208	207	207	206	206	206	206	206	206	206	206	206	206	206	206	206	206	205	205	205	205
Sim-923	215	212	212	211	211	211	210	210	210	210	210	210	209	209	209	209	208	208	208	208	208	208	208	208	208	208	208	208	208	208	208	208	208	208	208	208	208	208	208	208	208	208	208	208	208	208	208	208	208
Sim-924	215	215	215	213	213	212	212	212	212	212	212	212	212	212	211	211	211	211	211	211	211	211	211	211	211	211	211	211	211	210	209	208	208	208	208	208	208	208	208	208	207	207	205	204	203	203	203	203	203
Sim-925	215	215	214	212	212	212	211	211	210	210	210	210	210	209	209	209	209	209	209	209	209	208	208	208	207	207	207	207	206	206	205	205	205	205	205	205	205	205	205	205	205	205	205	205	205	205	205	205	205
Sim-926	215	213	213	213	213	212	212	211	211	211	210	210	210	210	210	210	209	209	209	209	209	208	208	208	208	208	206	206	206	206	206	206	206	206	206	206	206	206	206	206	206	206	206	205	205	205	205	205	204
Sim-927	215	214	213	212	212	211	211	211	210	210	210	210	210	210	210	210	210	210	210	210	210	210	210	210	210	210	210	210	210	210	210	210	210	209	209	208	208	208	208	208	208	208	208	208	208	208	207	207	207
Sim-928	215	214	214	214	212	212	212	212	212	211	211	211	209	209	209	209	208	208	208	208	208	208	208	208	208	208	208	208	208	208	208	208	208	207	207	207	207	207	207	207	207	207	206	206	206	206	206	206	206
Sim-929	215	212	212	211	211	211	211	209	209	209	208	208	208	208	208	208	208	207	207	207	207	207	207	207	207	207	206	206	206	206	206	206	206	206	206	206	206	205	205	205	205	205	205	204	204	204	204	204	204
Sim-930	215	214	214	213	212	211	210	210	210	210	210	210	210	210	210	210	210	209	209	209	209	209	209	209	209	209	208	208	208	208	207	207	207	207	206	206	206	206	206	206	206	206	206	206	206	206	206	206	206
Sim-931	215	214	212	212	212	212	212	212	212	212	212	211	211	211	211	211	210	210	209	209	208	208	207	207	206	206	206	206	206	206	206	206	206	205	205	204	204	204	204	204	204	204	204	204	204	204	204	203	203
Sim-932	215	214	213	213	213	213	213	212	212	212	212	211	211	211	211	211	210	208	208	208	208	208	208	208	207	207	207	207	207	207	207	207	207	207	207	207	207	205	204	204	204	203	203	203	203	203	203	203	203
Sim-933	215	214	213	213	213	212	212	211	210	210	210	210	210	210	210	209	209	209	208	208	207	207	207	207	207	207	207	207	207	207	207	206	206	206	206	206	206	206	206	206	206	206	206	206	206	206	206	206	206
Sim-934	215	215	214	214	212	212	212	211	210	210	210	210	210	210	210	210	210	209	209	209	209	209	209	209	209	209	209	209	209	209	209	209	209	209	209	209	208	207	207	206	206	205	205	205	204	204	204	204	204
Sim-935	215	214	213	213	213	213	213	213	212	212	212	212	212	211	211	211	209	209	209	208	206	206	206	206	206	206	206	206	206	206	206	206	206	206	206	205	205	205	205	205	205	205	205	204	204	204	204	204	204
Sim-936	215	215	214	213	213	213	213	213	213	213	213	213	212	212	212	212	211	211	211	210	210	210	210	210	210	210	210	210	210	210	210	210	209	208	208	208	208	207	207	207	206	204	204	204	204	204	204	204	204
Sim-937	215	215	213	213	213	213	213	212	212	212	212	212	212	211	210	210	209	209	209	209	209	209	209	209	209	209	209	209	208	207	207	207	207	207	207	207	207	207	207	207	207	207	207	207	207	207	207	207	207
Sim-938	215	214	212	212	212	211	211	211	211	211	210	210	210	210	210	209	208	208	207	207	207	207	206	206	206	206	206	206	206	206	205	205	205	205	205	205	205	205	205	205	205	205	205	205	205	205	205	205	205
Sim-939	215	214	214	214	214	214	214	214	214	214	214	214	213	213	212	212	212	212	212	212	212	211	211	211	210	210	210	210	209	209	208	208	208	208	207	207	207	207	207	207	207	206	206	206	206	206	206	206	206
Sim-940	215	214	214	214	213	212	212	212	212	212	212	212	212	211	211	211	211	211	211	211	210	208	208	208	207	207	207	207	207	207	207	207	207	207	206	205	205	205	205	205	205	205	205	205	205	205	204	204	204
Sim-941	215	215	214	214	214	214	213	213	213	211	211	211	211	211	209	209	209	209	209	208	208	208	208	208	207	207	207	207	207	207	207	207	207	207	207	206	206	206	206	206	206	206	206	206	206	206	206	206	206
Sim-942	215	215	212	212	212	211	211	211	211	211	211	211	211	211	211	211	211	211	211	210	210	210	210	210	209	209	209	209	209	209	209	209	209	209	209	209	209	209	208	208	208	208	208	208	206	204	204	204	203
Sim-943	215	215	215	214	214	213	213	212	212	212	212	212	212	212	211	211	211	210	210	210	208	208	208	208	208	208	208	208	208	207	207	207	207	207	206	206	205	205	205	204	204	204	204	204	203	203	203	203	203
Sim-944	215	215	214	213	213	213	213	213	213	213	212	212	212	211	211	211	211	211	211	211	211	211	211	210	210	209	209	208	208	208	208	208	208	208	208	208	208	207	206	206	206	206	206	206	206	206	206	206	206
Sim-945	215	214	213	213	213	213	213	212	211	211	211	211	211	211	210	210	210	210	210	210	209	209	209	209	208	208	208	207	206	206	206	206	206	206	206	206	206	206	206	206	206	205	205	205	204	203	203	203	203
Sim-946	215	214	214	213	212	212	212	212	212	212	212	212	212	212	212	212	211	211	211	211	210	210	210	210	210	210	209	209	209	209	209	209	209	209	208	208	207	207	207	207	207	207	207	207	207	207	207	207	206
Sim-947	215	215	213	211	211	211	211	211	211	210	210	210	210	210	209	209	209	209	208	208	208	207	207	207	207	207	207	207	207	205	205	205	205	205	205	205	205	204	204	203	203	203	203	203	203	203	203	203	203
Sim-948	215	214	213	213	213	213	213	213	212	211	211	211	211	211	211	211	211	211	211	211	210	210	210	210	210	210	210	209	209	209	209	208	207	207	207	207	207	207	207	207	206	206	206	206	205	205	205	205	204
Sim-949	215	214	213	213	213	213	213	213	213	213	213	213	213	213	213	213	212	212	211	211	211	211	211	211	210	210	210	210	209	209	209	209	209	208	208	208	208	207	207	207	207	207	207	207	207	206	206	206	206
Sim-950	215	214	213	213	213	213	213	213	212	212	212	212	212	212	212	212	212	212	212	210	210	210	210	210	210	210	210	208	208	208	208	208	208	208	208	208	208	208	208	208	208	207	207	206	206	206	206	206	206
Sim-951	215	213	213	213	212	212	212	210	209	209	209	209	209	209	209	209	209	209	208	208	208	208	208	208	208	207	206	206	206	206	206	206	206	206	206	205	204	204	204	204	204	204	204	204	204	204	202	202	202
Sim-952	215	214	212	212	211	210	210	210	210	210	210	210	210	209	209	209	209	209	209	208	208	208	208	208	208	208	208	208	208	208	208	207	207	207	207	207	207	207	207	207	207	207	207	207	207	207	207	207	207
Sim-953	215	215	215	214	213	213	213	212	212	212	212	212	212	212	211	211	210	209	209	209	209	209	209	209	209	209	208	208	208	208	208	208	208	207	207	207	207	207	207	207	206	206	206	206	206	206	206	206	206
Sim-954	215	214	214	213	213	212	212	211	211	211	211	211	211	211	211	210	210	210	210	210	209	208	208	208	208	208	208	208	208	208	206	206	206	206	205	205	205	205	205	205	205	204	204	204	204	204	204	204	204
Sim-955	215	213	213	213	213	212	212	212	212	212	212	212	211	211	211	210	210	210	210	210	210	210	210	210	210	210	210	210	210	210	210	210	210	209	208	208	208	208	208	208	208	208	208	207	207	207	207	206	206
Sim-956	215	215	213	213	212	211	211	211	211	211	211	211	211	211	211	211	211	211	211	211	211	211	210	210	210	210	209	208	208	208	208	208	208	208	208	207	207	206	206	206	205	205	205	205	205	205	205	205	205
Sim-957	215	215	214	214	214	213	213	213	213	213	213	213	213	213	213	213	213	213	213	213	213	212	212	211	211	210	210	210	210	210	210	210	210	208	207	207	207	207	207	206	206	205	205	205	205	205	205	205	204
Sim-958	215	214	214	213	212	212	212	212	212	212	211	211	211	209	209	209	209	209	209	209	207	207	207	207	207	207	207	207	206	206	206	206	206	206	205	205	205	205	205	205	205	205	205	204	204	204	204	204	204
Sim-959	215	214	214	214	213	213	213	213	213	213	213	213	213	213	213	213	212	212	212	212	212	212	212	212	212	212	212	211	210	209	209	208	208	208	208	208	208	207	206	206	205	205	205	205	205	205	205	205	205
Sim-960	215	214	213	213	212	212	212	212	212	212	212	210	210	210	210	210	210	209	208	208	208	208	208	208	207	207	207	207	207	207	207	207	207	206	206	206	206	206	205	205	205	205	205	205	205	205	205	205	205
Sim-961	215	215	214	214	213	213	212	212	212	212	211	211	211	210	210	209	209	209	209	209	209	209	209	209	209	209	209	208	208	208	207	207	207	207	207	207	207	207	207	207	207	207	207	207	207	207	207	207	207
Sim-962	215	214	214	213	213	213	213	213	213	213	213	213	213	213	213	212	211	209	209	209	209	208	208	208	208	208	208	208	207	207	207	207	207	207	207	207	207	207	206	205	205	205	205	205	205	205	205	205	205
Sim-963	215	214	214	213	212	212	212	212	212	212	212	212	210	210	209	209	209	209	209	209	209	208	208	207	207	207	207	207	205	205	205	205	205	205	205	205	203	203	203	203	203	203	203	203	203	203	203	202	202
Sim-964	215	215	214	214	212	212	212	212	212	212	212	212	212	212	212	212	212	211	209	209	209	209	209	208	208	208	208	208	208	208	208	207	207	207	207	206	206	206	206	206	205	204	204	204	204	204	204	204	204
Sim-965	215	214	213	213	212	212	212	212	212	212	212	212	212	212	212	212	212	212	212	212	212	212	212	212	212	212	212	211	211	211	211	211	210	209	208	208	207	207	207	207	207	207	207	207	207	207	207	207	207
Sim-966	215	214	213	212	212	212	212	212	212	211	211	211	211	211	211	211	210	210	210	210	210	210	210	209	209	209	209	209	209	209	209	209	208	208	208	206	206	205	205	205	205	205	205	205	205	205	205	205	205
Sim-967	215	214	214	213	213	212	211	211	211	211	211	211	211	211	211	211	211	211	211	211	210	210	210	209	209	208	208	208	208	208	208	208	208	208	208	208	208	208	207	207	207	207	206	206	205	205	205	205	205
Sim-968	215	214	214	213	213	213	213	213	213	213	212	212	212	212	212	212	212	212	212	212	212	211	211	211	211	211	211	211	211	211	209	209	209	209	209	209	208	208	207	207	207	207	207	207	207	207	207	206	206
Sim-969	215	214	214	214	213	213	213	213	212	211	211	211	211	210	210	210	210	210	210	210	210	210	210	210	209	209	208	207	207	207	207	207	207	207	206	206	206	206	206	206	206	206	206	206	206	206	206	205	205
Sim-970	215	215	215	214	214	213	212	212	212	211	211	211	211	211	211	211	211	211	211	211	211	211	210	210	210	210	210	209	209	209	208	207	207	206	206	206	206	206	206	206	206	206	206	206	206	206	206	206	206
Sim-971	215	215	214	213	212	212	211	211	211	211	211	211	210	210	210	210	210	210	210	210	210	210	210	209	209	209	209	209	209	208	208	208	207	206	206	206	206	206	206	206	206	206	206	206	206	206	205	205	205
Sim-972	215	215	213	212	212	212	212	212	212	212	212	212	212	211	211	211	211	210	210	210	210	210	210	210	209	209	209	209	209	209	209	209	209	209	209	209	209	209	209	208	208	208	208	208	208	208	208	208	208
Sim-973	215	213	213	213	213	212	212	212	212	212	212	212	211	211	211	211	211	210	209	209	209	209	209	208	208	208	208	208	208	207	206	206	206	206	206	206	206	206	206	206	206	206	206	206	205	205	205	205	205
Sim-974	215	214	214	214	214	214	214	213	213	213	213	213	212	212	212	211	211	210	210	209	208	208	208	208	208	208	208	208	208	208	208	208	208	208	208	208	208	208	208	206	206	206	206	206	206	206	206	206	205
Sim-975	215	214	213	212	212	212	211	211	211	211	211	211	210	210	210	210	210	210	210	210	210	210	209	209	209	209	209	209	209	208	207	207	207	207	207	207	207	207	206	206	205	205	205	205	205	205	204	203	203
Sim-976	215	213	212	212	212	212	212	212	212	211	211	211	211	210	210	210	210	210	210	209	209	209	209	209	208	207	207	207	207	207	207	207	207	207	207	207	206	205	205	205	205	205	205	205	205	205	205	205	205
Sim-977	215	215	215	214	212	212	212	212	212	211	211	211	211	211	210	210	210	210	210	210	210	210	210	209	208	207	207	207	207	207	207	207	206	206	206	206	206	206	206	206	206	206	205	205	205	204	204	204	204
Sim-978	215	215	215	214	213	213	213	213	213	213	213	212	212	212	212	212	210	210	210	210	210	210	210	210	210	210	209	209	209	209	209	207	207	207	207	207	207	206	206	206	206	206	206	206	205	204	204	204	203
Sim-979	215	214	213	211	211	211	211	211	211	211	211	211	210	210	210	210	210	210	210	210	210	210	210	209	208	208	208	208	207	207	207	207	207	207	207	207	207	207	207	207	205	205	205	205	205	205	205	205	205
Sim-980	215	213	213	213	213	212	212	212	210	210	210	208	208	208	208	208	208	208	208	208	208	208	208	208	207	207	207	207	207	207	207	207	207	207	207	207	207	207	207	207	207	207	207	207	207	207	207	207	207
Sim-981	215	214	213	212	212	211	211	211	211	211	211	211	211	211	211	211	211	211	211	211	211	211	211	211	211	210	210	210	210	210	210	210	209	209	209	209	209	209	208	208	208	208	208	208	208	208	207	207	207
Sim-982	215	214	214	213	213	213	211	211	211	210	210	210	210	210	209	209	209	209	209	208	208	208	208	208	208	208	208	207	207	207	206	206	206	206	206	206	206	206	206	206	206	206	206	206	206	206	206	206	206
Sim-983	215	214	214	213	213	213	213	213	213	212	212	212	212	212	211	211	211	211	210	209	209	209	209	208	207	207	207	207	207	207	207	207	207	207	206	206	206	206	206	206	205	205	205	205	205	205	205	205	204
Sim-984	215	213	212	211	211	211	210	210	209	209	209	209	209	209	209	209	209	209	209	209	209	209	208	208	208	208	208	206	205	205	205	205	205	205	204	203	203	203	203	203	202	202	202	202	202	202	202	202	202
Sim-985	215	214	213	212	211	209	208	208	208	208	208	208	208	208	208	208	208	208	208	208	208	207	207	207	207	207	207	207	206	206	205	205	205	205	205	205	205	205	205	205	205	205	204	204	204	204	204	204	204
Sim-986	215	214	213	212	212	212	212	212	211	211	211	211	211	211	211	211	211	211	211	211	211	211	211	210	210	210	210	209	209	209	209	208	208	208	208	208	208	208	207	207	207	207	207	207	207	207	207	207	207
Sim-987	215	215	214	213	213	212	212	212	212	212	212	212	212	211	211	211	211	211	211	211	211	211	211	211	211	210	210	210	210	209	209	209	207	206	206	206	206	206	206	206	206	206	206	206	206	206	206	206	206
Sim-988	215	213	213	211	211	211	211	210	210	210	210	210	209	209	209	209	207	207	207	207	207	207	207	207	207	207	207	207	207	207	206	206	206	206	205	205	205	205	205	205	205	205	205	205	205	205	205	205	205
Sim-989	215	215	215	214	213	212	212	212	212	212	212	211	211	211	211	211	211	210	210	210	209	209	209	209	209	209	209	209	209	209	209	209	209	208	208	208	208	208	208	207	207	207	206	206	206	206	206	206	206
Sim-990	215	215	214	213	213	213	212	212	212	212	212	212	211	211	211	210	210	210	209	209	208	208	207	207	207	207	207	207	207	207	207	207	207	207	207	207	207	207	207	207	207	207	207	207	207	206	206	206	206
Sim-991	215	215	213	213	213	213	213	213	213	213	213	213	213	213	213	213	213	213	213	213	212	212	212	211	210	210	210	210	210	210	210	210	210	210	210	209	209	209	209	208	207	207	207	206	206	206	206	205	204
Sim-992	215	212	211	211	211	211	211	211	211	211	211	211	211	211	211	211	211	210	210	210	210	209	208	208	208	208	208	207	207	207	207	207	207	207	207	207	207	207	207	207	207	207	207	207	205	205	204	204	204
Sim-993	215	215	213	213	213	213	213	213	213	213	213	213	212	212	210	210	210	209	208	208	208	208	208	208	208	208	208	208	207	207	207	207	207	207	206	206	206	206	206	206	206	205	205	205	205	205	204	204	204
Sim-994	215	212	211	211	211	211	211	211	211	211	211	211	211	211	211	211	211	211	210	210	210	210	209	209	209	209	209	209	209	209	209	209	209	208	208	207	207	207	207	206	206	206	206	206	206	206	206	206	206
Sim-995	215	214	213	212	211	210	210	210	210	210	210	210	210	210	210	210	209	209	209	209	209	209	209	209	209	209	209	209	209	209	209	209	209	208	208	208	208	208	208	208	207	207	207	207	207	207	207	207	207
Sim-996	215	213	213	213	213	212	211	211	211	211	211	210	209	209	209	209	209	209	209	208	208	207	207	207	207	207	207	207	206	206	206	206	206	206	206	206	206	206	206	206	206	206	206	206	206	206	206	206	206
Sim-997	215	213	212	212	212	212	212	212	212	212	210	210	210	209	209	208	208	208	208	208	208	208	208	208	208	207	207	207	207	207	207	207	207	207	207	207	206	206	206	206	206	206	206	206	206	206	206	206	206
Sim-998	215	214	214	214	214	213	213	213	213	212	212	212	212	211	211	211	211	211	211	211	211	211	211	211	211	210	210	210	210	210	208	208	206	206	206	206	206	206	206	206	206	205	205	204	204	204	204	204	204
Sim-999	215	215	215	215	215	214	214	214	214	214	214	213	213	213	213	213	212	212	212	212	212	212	212	212	212	210	210	210	210	210	210	210	210	210	210	210	209	209	208	208	208	208	207	207	207	206	205	205	205
time =	0	1	2	3	4	5	6	7	8	9	10	11	12	13	14	15	16	17	18	19	20	21	22	23	24	25	26	27	28	29	30	31	32	33	34	35	36	37	38	39	40	41	42	43	44	45	46	47	48
Quartiles
0	215	211	210	210	209	209	208	208	208	208	208	207	207	207	207	207	206	206	206	205	205	204	204	204	204	203	203	203	203	203	203	203	203	203	203	202	202	202	202	202	202	202	202	202	202	202	202	202	201
1	215	213	213	212	212	212	211	211	211	211	210	210	210	210	210	210	209	209	209	209	209	208	208	208	208	208	207	207	207	207	207	207	206	206	206	206	206	205	205	205	205	205	205	205	205	204	204	204	204
2	215	213.935	213.223	212.739	212.391	212.136	211.901	211.704	211.509	211.344	211.19	211.026	210.848	210.689	210.51	210.358	210.157	209.979	209.815	209.64	209.45	209.277	209.132	208.952	208.764	208.562	208.382	208.212	207.992	207.819	207.645	207.492	207.202	206.995	206.824	206.671	206.504	206.341	206.199	206.061	205.913	205.783	205.652	205.547	205.421	205.314	205.207	205.104	204.953
3	215	214	214	213	213	213	213	212	212	212	212	212	212	212	211	211	211	211	211	211	210	210	210	210	210	210	209	209	209	209	209	208	208	208	208	208	207	207	207	207	207	207	207	206	206	206	206	206	206
4	215	215	215	215	215	215	215	214	214	214	214	214	214	214	214	214	214	214	214	214	214	213	213	213	212	212	212	212	212	212	212	211	211	211	211	211	211	211	210	210	209	209	209	209	209	209	209	209	208
time	1990	1991	1992	1993	1994	1995	1996	1997	1998	1999	2000	2001	2002	2003	2004	2005	2006	2007	2008	2009	2010	2011	2012	2013	2014	2015	2016	2017	2018	2019	2020	2021	2022	2023	2024	2025	2026	2027	2028	2029	2030	2031	2032	2033	2034	2035	2036	2037	2038
Min	215	211	210	210	209	209	208	208	208	208	208	207	207	207	207	207	206	206	206	205	205	204	204	204	204	203	203	203	203	203	203	203	203	203	203	202	202	202	202	202	202	202	202	202	202	202	202	202	201
Lo	215	213	213	212	212	212	211	211	211	211	210	210	210	210	210	210	209	209	209	209	209	208	208	208	208	208	207	207	207	207	207	207	206	206	206	206	206	205	205	205	205	205	205	205	205	204	204	204	204
Med	215	213.935	213.223	212.739	212.391	212.136	211.901	211.704	211.509	211.344	211.19	211.026	210.848	210.689	210.51	210.358	210.157	209.979	209.815	209.64	209.45	209.277	209.132	208.952	208.764	208.562	208.382	208.212	207.992	207.819	207.645	207.492	207.202	206.995	206.824	206.671	206.504	206.341	206.199	206.061	205.913	205.783	205.652	205.547	205.421	205.314	205.207	205.104	204.953
Hi	215	214	214	213	213	213	213	212	212	212	212	212	212	212	211	211	211	211	211	211	210	210	210	210	210	210	209	209	209	209	209	208	208	208	208	208	207	207	207	207	207	207	207	206	206	206	206	206	206
Max	215	215	215	215	215	215	215	214	214	214	214	214	214	214	214	214	214	214	214	214	214	213	213	213	212	212	212	212	212	212	212	211	211	211	211	211	211	211	210	210	209	209	209	209	209	209	209	209	208
[truncated: 251 more columns]

## Sheet: Jt-data
time=>	0	1	2	3	4	5	6	7	8	9	10	11	12	13	14	15	16	17	18	19	20	21	22	23	24	25	26	27	28	29	30	31	32	33	34	35	36	37	38	39	40	41	42	43	44	45	46	47	48
Sim-0	113266593	149160742	115483978	92279219	65400284	88848383	66831613	75643297	69312819	105639546	90912160	87152131	65199032	64482239	86494395	75927090	65712643	65711881	81037479	62699811	38429192	50194197	52912848	46528709	79746579	92871498	72627361	79723895	65187016	68838656	52984411	64861960	28808907	30897219	41233889	46041623	32175651	31568110	30662850	24106125	61860349	66548338	40123421	50911747	42046593	41230674	36823837	32659615	38859851
Sim-1	113266593	114058414	107133459	104730766	61781213	80114248	104562679	109171685	117817683	90817856	79070344	91484418	115509623	110822515	124887931	119934250	77187499	81135186	68002970	66102429	54834864	65647786	44465799	34966064	44506013	46692145	80274704	72903869	46246483	30432636	57572676	49662077	45334045	49572683	27876761	41718261	45408517	33630066	34144879	41114755	40021851	38284641	35349143	43938691	21616593	19330149	38711620	28490171	44774784
Sim-2	113266593	110662576	129247616	95679901	92127622	121328011	115629820	75481454	65404876	90350534	76635120	100377025	71145983	75017027	68507397	58182540	48793723	58569834	58455518	41046210	45399327	49121914	68493501	54704011	45611820	39819154	45224836	37793197	40023311	26844981	48765925	45103423	35230827	25492559	28879013	18999591	23766501	24346215	31673722	33303218	25579276	23235914	36575371	38276125	18352030	23396956	23077994	15322096	26122343
Sim-3	113266593	104085216	147841672	154157940	111875292	125348712	78052099	81045968	89558039	98511413	101964635	86949896	60814957	70093661	74333428	57700935	72720803	68708262	76877666	54934381	83402064	96609158	77861840	89522282	65463605	77594971	70795710	69468444	54533263	50713139	66937348	54756998	51016390	56602797	59154125	52952229	62058542	50698712	55494468	62132298	51733778	40411824	42262681	51710007	59949242	54867341	33698387	36642678	40589253
Sim-4	113266593	163578289	80179290	86232929	102907862	135263826	102308578	93587288	94914404	84700636	68436779	74174981	65081040	60887115	59712295	64391543	63857689	53343166	30727618	43524108	48306626	65014299	65967021	46596676	63058710	100366858	64455046	68136072	86533949	67333386	39548794	65673071	36458262	46806547	39143231	56401070	66112429	64716348	52859756	45050049	24134276	34304086	28561206	21442110	30909100	31658801	39630692	27566161	47852718
Sim-5	113266593	138872426	107771676	159783290	106647556	117830913	108686639	96776150	54091172	62055639	83575975	50095310	70820259	60041952	70508799	71616815	65134004	64434307	84488608	70071910	77048384	54981749	53673751	50975259	60952690	48917519	52158809	53989470	49483199	32919887	34437461	46009153	34990164	34949570	33040510	36524190	17994894	24387625	23964697	20485934	21292290	23247693	33064047	32381104	30892698	22766861	30677731	30992765	32922483
Sim-6	113266593	151175365	110337466	132596297	74345955	114006478	94976756	93126744	74986232	69632117	92265934	69199134	92897489	96191323	72684263	69353262	42232407	40862309	35520866	36472704	40041908	48315188	32752766	32959355	39629832	39691044	46729494	60046167	64105256	63305023	60602506	50577927	72888429	74338722	33172543	36394995	48225037	48987768	47153706	37677117	49562460	45524137	49619633	41450080	52978175	51698449	34101392	31949979	36884281
Sim-7	113266593	145202048	88123339	109418789	117315739	82915060	127442462	121527194	73690586	80801848	76389812	78720825	125379375	131184622	54789676	79460561	53427006	74025759	53916714	63972153	106490268	105204847	68371866	67095861	79760534	52095892	118977294	115197888	50571277	57666081	48793355	56543550	33544013	38037264	29895048	31171691	24643332	26517925	37699578	31576065	56825120	67428343	38400932	45667073	33147006	34411719	37308748	35457984	28135484
Sim-8	113266593	183801501	104102824	116602532	67362840	96253335	82861173	78059149	88000616	65709668	62827890	45416444	54178980	67533276	70368159	81745545	76532990	55195800	41844845	47938145	81555609	67434858	75259329	58276848	26514521	31344191	37813606	39368057	38947301	37730204	37105225	32729838	48635034	61314240	38358918	43847483	30108516	29121139	48749161	42252388	28751824	25990762	29164372	19382016	27849954	38875145	22653244	31269861	61875645
Sim-9	113266593	124537289	146234698	128815010	104796097	96161836	88631783	70859844	89283845	91732819	67824460	64269997	87494077	69762622	108362151	96713849	94914936	80102616	68806464	71172011	86489659	69141029	71509195	51572094	58069121	54409967	58780084	58890537	46564979	58920594	52142931	43887335	47820967	57353429	50522074	60312255	27448596	34183581	32324795	49404091	38340510	41650752	30739854	35499830	35673226	36999838	26416491	30723145	23320609
Sim-10	113266593	159302902	97071604	117096140	116470826	89254992	104681152	104038523	61220574	78358365	73021703	57836204	71521668	80792840	92146949	92612087	70675973	102598505	68243886	49560947	53410800	78449435	53561393	49161278	55163022	68284111	79846089	63587576	49747106	36361052	45770622	48264513	56657148	79023778	35183299	41947867	32750668	31835101	32689200	45090896	27738189	24881961	28567915	26045930	27437930	30357647	34134151	37431122	46159554
Sim-11	113266593	170960735	97622400	85551066	103295614	109858468	99942030	101927188	98471164	89646284	78072810	70904826	73353695	99962245	64435631	54359827	93190474	77185865	52108167	68918680	43319030	42303589	68251967	54167653	63977265	54393534	56693844	50509202	75001247	48208559	67076848	52153305	41266038	45175716	36178988	41138929	29259017	26858789	31931681	42493821	30364682	35871003	37473929	32750063	36685546	31867298	30111709	26565587	26377910
Sim-12	113266593	165445063	93192284	86303242	97684973	92394198	102437741	83519429	86544324	106058197	86294976	58573044	81633095	57032715	78084357	112113986	67848631	98153758	80549172	76603957	104874106	65966033	67519672	42384403	62195713	58347605	37544169	35898809	30965885	32142518	33993076	24952660	34605530	33485473	42907885	45884904	54845463	51622094	61892921	62068908	48636611	42876618	55714169	53235554	49852028	40056435	38226893	44937590	34982637
Sim-13	113266593	107946915	128049369	96087392	61055325	77391097	89588875	60703273	102949574	97480551	67012418	70196777	106422041	105975325	55634132	59188651	78729529	69234398	108037967	106450046	80079687	81759666	62538889	92530321	52671207	54045796	42539424	63208842	59077218	55656931	40062188	41194962	25967868	29038969	32556348	44013920	31199830	31830668	30735971	45834604	38477202	42841295	28217046	36640242	45963479	52276394	48024858	37515575	31528345
Sim-14	113266593	133076880	103421509	78034973	94871549	80862195	94611241	74521765	92007708	67455511	62067019	58664361	96186292	112458477	124736969	101917436	46065561	60490023	72361106	53300926	48868403	52943550	69639972	95385584	94902618	61318355	60400895	81736008	46913387	35777063	44676884	46363257	46987509	50132033	59893262	73761726	39490165	52042672	35278184	36640698	30859779	32369066	31754807	31710050	34927667	34708480	31433326	41203771	26715605
Sim-15	113266593	115644138	89832787	119518076	119144467	92499549	64111191	83919722	66033925	65988983	78198168	66668628	73370409	80869499	62348292	43492107	97065411	96943295	83528925	76697847	109270740	73609553	67557122	97249054	42885569	63033326	63293454	47509111	50610747	54646353	76717986	57730828	38119300	40130740	37003803	35185893	38478777	36922695	34934604	47530459	23071673	23654021	33910241	37108465	27981610	21987556	31039566	20183860	48233098
Sim-16	113266593	127292282	112859039	121976379	88112152	98922030	85499851	70883300	94915193	95561110	55441795	60780553	129545396	102272783	117521034	105771863	51753198	59363679	45477511	43269858	90007906	94538283	51469526	52456264	67016386	51015065	82319589	98427267	68872561	55857248	51592270	59656598	31317535	32381456	44732482	29002737	45961829	30216574	28285389	26223440	49013367	53110621	33308991	39956498	38079361	37286825	43590370	29741158	37232256
Sim-17	113266593	143664047	134254857	129009670	116017926	108962149	88239766	92085861	88387230	84355506	83361310	111584016	134028430	91732677	138729940	95089583	72755230	63763472	49839747	57856170	78063745	53345781	89890872	83223490	52244527	45352130	40917623	32660000	35549541	48425648	38361613	44678039	32857664	35525325	48729727	43496738	40223935	39254153	35720349	44477821	44579118	36010702	32302486	38146565	45876271	49341054	59869856	50745566	45805904
Sim-18	113266593	133518307	146785204	135678201	65209532	81681981	108012149	92224726	58799548	62863783	59559942	60499603	53777882	57174842	95441337	88595577	46888350	42001820	45835269	35053613	69275980	54887609	40726479	53712556	41018476	39172547	49714797	34943706	45024608	30481980	33561950	23307522	42918503	61257173	37431919	45147390	42395139	48063208	42807635	57041338	41288724	27463047	26846520	33127519	44843338	54358012	37574020	34127514	37256091
Sim-19	113266593	111561671	89419122	122890911	89926080	61962009	95495740	74258711	88412723	72408358	78588947	62589242	65590310	82805676	83198843	69883654	63785399	60789303	70124524	63905408	98371971	94972754	89394391	75545704	51267313	59003400	56608602	42857557	29275027	43252749	37198811	32672024	117994618	75237759	48293838	45700539	54345672	47310335	58324914	39084918	50473133	45017523	54229923	57369583	80242975	76794550	62204328	43507847	25158258
Sim-20	113266593	144073800	110922536	117184868	107297072	87046323	73071521	67419581	111013025	82245500	73214602	92507457	83347875	110177244	81900670	82039794	132959279	78623855	61856616	86087741	76102298	97888192	63788679	59778786	68587449	48816165	41247267	43856990	66737112	56341388	47652357	42739473	32941643	32300605	39111494	38764784	43242520	40801893	51487849	52154683	28663691	29498765	41600371	50599361	36286877	35146281	30189867	26610087	27605796
Sim-21	113266593	133174982	110440481	118090537	73702170	70082588	78645370	75826609	64827102	71940799	67051596	76247297	71491779	77211684	79945200	62967849	49603422	48125504	48891589	41180113	36643310	34232261	38088501	33652897	53364078	50762858	42464966	52074752	43997997	40050183	41399072	36496975	37479855	54125020	47018559	46426533	47364542	47470156	46724267	46986431	34770327	24178504	40007878	32790628	29424361	24546243	25755876	34878843	24437387
Sim-22	113266593	144935683	150706358	108805305	84734024	80525915	68564868	98162439	109695739	109029286	120357944	80092959	66975023	70978747	103820024	89760864	79605897	63151547	62275568	59802515	77991214	65482420	63444581	45505465	54343063	57905952	56903013	57151799	44360057	48075728	45003779	43729789	72524560	74041847	56811490	62568405	36240942	33149558	37523755	30474903	64947531	62903570	30430194	48524727	47103722	36618763	50170749	66951354	34197945
Sim-23	113266593	111673386	91241171	115319137	89310811	81597853	92601020	128415909	76021079	118507380	100730174	74382401	73089154	64211319	83953135	65788318	52635492	54787685	41947632	52622081	43871625	39840579	49895018	50478966	40155362	43153932	37333936	50886562	58819855	60646855	37335560	33327870	41376581	45304460	49522332	45371587	23394225	29326702	25776603	25757461	73365328	40237907	37906379	45304306	30908201	40470859	37096553	37966045	48095691
Sim-24	113266593	146331518	93361981	90026059	101547920	111535180	81670367	116221779	116060308	96435415	69174983	65532686	64051127	73092437	67438180	53558838	44159932	45496865	61721152	67970970	53520060	38272145	50621672	50029436	46812630	42794102	48736267	43480446	48760949	55217803	61835311	47304535	25701793	27706486	24376477	27128097	39168764	60680612	39602872	40137382	33334829	31098598	40868583	45498504	31966778	36536968	20999335	22654163	44471174
Sim-25	113266593	111003491	157039501	143176559	81941970	79146092	113051100	85179363	102393850	106091860	103462702	101725225	43873782	62123871	55487020	57887873	54781356	80697479	48882419	44644497	51069276	46062302	38129810	34556285	92924221	89251455	95096484	87833152	41913146	45563526	49217370	60230678	23973347	30177388	34448273	33271562	42834819	32678905	31711327	48119392	48874268	46959935	37650967	50909499	40513286	52205185	44347982	64868744	41112344
Sim-26	113266593	111259706	108513407	124796537	138722671	158881976	78164931	107814010	124705451	121323466	84486451	74044673	70282418	106918367	75122383	92214178	72995092	77990063	81649099	64579130	53437792	68387838	64991114	43300336	49252163	38739484	28641342	27001765	36998931	42849966	32595492	38226907	42411840	42005472	41471097	50753878	35684114	39255282	35069898	26920931	42199722	47399472	30684969	35025424	37170847	37192167	32671291	33062729	34602085
Sim-27	113266593	108865904	93881983	115208151	117385037	90021665	89028052	90965468	61265418	56152412	61599479	49442865	98650094	67574469	76116962	76440476	66175668	49685019	43738329	51902409	64856215	59879790	44618884	57236664	71556492	73335582	65752587	51666123	56203271	59996552	72305327	65844866	80552605	78230945	80741995	58056337	35869570	36694459	51218690	44948884	47252765	54563592	47517640	32138479	32191459	29913499	37061282	35192781	26434874
Sim-28	113266593	129164848	123454143	133500712	64464791	78136446	88349163	82384585	76027934	74306606	54511559	48213543	72481465	79315048	95986129	84255646	50874887	71118624	66284051	58539879	92612891	82637966	62965137	66257458	67613757	56574505	92883192	107482837	61167552	62552574	54081855	59932601	45735119	38216823	54293159	56172701	34174546	40897322	42927841	62141297	47606989	51082426	38386308	49177338	57087056	47312748	39806003	51565206	51238545
Sim-29	113266593	100833022	130003856	84177285	115915028	159840430	108705112	91648690	98458489	66654128	71064926	71828978	101867074	125506995	88383398	105400233	42876374	49421162	56552926	48675556	48779334	56389120	60187707	84549509	60069156	74279384	64243389	48918433	107191055	80575950	65266026	74021366	45850535	35789446	44054421	39024666	28846742	25703731	37618236	33020425	33869098	43384391	30731295	37512594	20268082	30801684	31485507	20093469	32845608
Sim-30	113266593	158348897	107957239	117099346	82596563	88647024	69763532	72266818	62270440	55189889	63970542	47671515	67125233	95023277	50662346	40730728	82759055	64824588	81497174	52300307	39487152	49133995	47237891	38326795	53265527	74640604	73440611	68757284	49565182	75562019	69684858	70800426	36588278	57011797	46501060	57911898	38611185	49449347	46180104	49278363	36514681	35376327	49812804	46277059	36852026	27447489	29875511	30233660	32143629
Sim-31	113266593	139046304	165553282	144269682	82953198	104392604	98163715	99384804	60146524	51488287	71928918	82875821	61863538	84383343	59974969	81732838	53262377	88932035	87511080	69915741	82772022	65698740	53267160	66296076	56975325	52331690	58315010	64819824	55052962	90486635	41772933	45687660	41647280	33684844	30182310	36768687	36550270	42075038	32844551	50951917	40626401	31460346	36110809	40038629	31583703	35946385	31878282	21379332	26547044
Sim-32	113266593	142257864	93968517	108989411	70092340	87348417	72015220	80511818	82748174	84015363	80911783	77447511	109566523	76757806	92509051	88223554	66219033	54591962	39550274	47575230	58832067	44143613	66063504	60909262	73470141	57879689	55015441	65876794	72858073	100950766	63368478	57719285	32709543	45359630	41093022	41892526	36325328	39757947	38260192	37734654	46781269	49103431	50661099	47191655	39859833	32360826	31530937	37556582	27281319
Sim-33	113266593	131451537	105761269	100325721	66643892	83523431	89246718	115708914	97424033	129490477	128212186	130893550	86573398	74826211	71692438	55099011	35868722	43063859	34801429	43803089	44779728	53262746	78561397	69478231	79297906	47583163	40716463	49065325	42013521	38420195	43719296	45846552	41541983	45681701	61879056	30877763	32308178	33696570	20726787	25395772	28010813	28313658	27839508	31365650	34376666	35976248	28872121	22991254	37546877
Sim-34	113266593	108337892	85256704	126789128	88276744	96154120	141701104	128915266	153359855	154309611	107781338	116623128	72939940	72308126	61269351	62944427	64075373	69347708	57780558	42851006	80471490	46118988	73835471	67122374	44145142	39161597	50120590	34658582	44861755	37343726	28706123	26785322	42331945	65746981	66318679	51367783	52184572	59850838	43485779	49831641	36699039	59863025	34417554	43150839	68515867	81516171	55169987	48906821	56216233
Sim-35	113266593	125625010	139302817	107967481	109210893	92674804	97251807	73542836	81565477	85476095	64288955	83064141	61968253	65511519	65699151	45284770	69880547	62499651	88141674	52195868	52027685	78536528	45468098	46830173	55726019	50829491	46547488	57081315	41513701	42453600	50093768	65374669	66193084	56526538	46612083	72644324	36402276	32453507	53137032	47925799	58822099	37620708	53855743	52712564	59893496	58888756	69957696	49077687	29106320
Sim-36	113266593	145376655	111873453	114778727	83526593	102333314	94007202	96920683	80582042	60839369	66887027	47896827	52843998	46794181	44608868	54827449	54341168	69107406	74816974	85692697	47179406	52072705	58662324	69940203	59081274	54822769	51144753	62327334	67535201	70955667	75516130	71406368	52857169	53458237	53864368	34562746	36062635	35679090	40740756	36935362	41735075	33739981	55948837	43870318	55053978	40064862	34911629	33274892	35989122
Sim-37	113266593	151252839	87205812	94213225	118004616	81739834	63125270	75663826	68513687	75586731	66427740	50166046	44285609	55759008	54151977	52993088	59299034	47276014	47627572	60045612	60296079	47807444	63760763	69870870	73006746	77100958	61044298	69368525	48352964	55417493	36343115	45556159	76734144	60525384	66226277	58361233	50984585	37753847	40611543	53210799	33936948	36036774	42740226	33520660	41092223	57502306	38240450	33373128	44255446
Sim-38	113266593	127276433	113388364	89073807	78873404	81625637	76427029	109854445	68075130	72852071	70737475	87848000	97233049	155079291	91612925	76728787	69006713	42475667	68504547	66951853	62116734	53946638	57558632	61588888	63445005	67762624	65765019	63189979	41077704	43142774	57361842	57172143	40776711	53911959	69872679	53573177	52230143	50013508	60224761	58094429	64689426	76980941	48488980	56862929	35672432	27303480	33059231	30654443	41094570
Sim-39	113266593	120824500	93072326	112147799	74184110	60142132	100749135	93393545	95055193	129932406	145534870	134682759	91104530	70981963	69933848	64939616	61648746	76997538	73586479	62442177	64488363	67229861	54418116	83101373	50697181	45290354	39875455	49051815	74175161	62032473	44022726	40784084	50256470	48782164	25609543	30646220	30643036	26341149	37272487	34935649	63925936	37995232	32093783	38259890	28411034	31580649	29109181	22541829	33355737
Sim-40	113266593	104800527	108729005	127985177	80979332	96062448	123986653	96531013	90391597	93948835	121280657	109328117	106514213	64096947	61511624	60439087	88879624	117202155	76309001	79254149	81147998	64992215	100360191	102974803	35635916	45388220	49756276	33518229	78494980	65348058	74870174	50124544	77993389	56449925	58061900	56779242	50947251	44679365	47362913	57469403	52549351	51060996	36401776	30870332	49416381	36710100	46683653	33938327	53213567
Sim-41	113266593	123627783	145966204	109260343	94221980	62787182	90630997	59120240	81199180	82438218	104034081	118872277	54987992	81132497	76571248	75753055	61447200	47272727	49158570	58365091	39894685	45040431	35202893	39955712	36013307	46002709	46004001	53786999	42816373	39063677	36890114	44573624	29238686	27078632	43833079	42416761	33357873	28085022	35787881	42924958	62905805	51670616	41084421	45068547	57785670	54259215	55175099	47342421	42042649
Sim-42	113266593	111945863	79027503	124607335	123951955	109276148	131880076	128814670	46427535	49100640	59114350	60932328	103295201	77020638	83490511	88835799	100813428	103648270	78457106	104765888	71075064	84055713	90519120	69629616	53053026	47527024	41732209	62157250	76126018	71199709	50381826	56036562	72724312	50784562	77853098	62811366	50570340	50120008	38960600	43293991	41794645	43793390	32262356	36300652	36537040	48899708	46549450	42148333	44157289
Sim-43	113266593	158941285	117996408	119229149	102610658	68171405	69487751	79815152	89437301	72461017	106279715	88879758	69383840	110501263	69813898	80965804	41304638	42758388	46228168	38370846	58357037	66297149	51647795	72336328	82022450	55063070	82073544	53634129	54763039	39899792	52994689	55427444	54218222	71507181	55183308	63837206	38157857	38296672	36149628	48366696	51930522	50256186	32388291	42967764	32230777	37064612	26369191	46566166	43955601
Sim-44	113266593	116724291	120738376	110681546	82463911	98702645	72436325	82533811	49103136	50447618	51037909	69123690	82098854	95400581	72709935	76317226	79780416	54808032	53858873	43399880	92673013	63798453	77831796	79242510	75279728	66285454	83630056	52721649	63225553	46317265	57594004	52952478	39393708	33230192	35628814	34244819	45060797	38053139	45609190	47664676	28048643	23855014	44258875	31693445	18705887	18863046	18340988	17120245	26234627
Sim-45	113266593	146958139	79482344	97270501	104255758	78625075	93608957	77556542	103042294	60832292	81532237	70225589	84987475	62864298	48734913	63452349	74518396	68391954	65740894	70186001	70848339	67853716	96722711	82262112	53959865	61508217	77345083	58846184	34970661	50681106	46117308	41780954	61293483	49597131	37090532	52393080	35226496	59474772	43271953	54464885	22960272	25980412	26347594	39051998	21808214	30653508	31735953	31637890	28305606
Sim-46	113266593	135132903	143198230	124187839	128341701	114482713	106783110	101024491	67181330	57978491	80284361	55871491	42711556	50715811	45497631	61901519	73606723	59189705	85172554	57990588	53269226	52801476	46488605	57104480	56460247	52029369	52933672	47985845	54081273	45111417	47086316	36192700	29036780	50819823	40310308	60815289	30608470	36304700	59204496	42740616	25041946	24806975	20420373	34760016	26368998	38087659	39898370	34063907	53054401
Sim-47	113266593	166481902	105719248	109226142	119798762	105640639	84122397	71624106	74833965	57260450	78402910	72140536	64341485	79559341	60031710	53218585	47932061	43935316	65191103	62266773	55281987	55711337	56012932	47449118	34971023	33111459	35428111	42523932	29943434	36210823	37012169	38064222	32217093	25618530	35399487	31286772	34391980	37939753	24509104	28635286	44623272	40572091	31481475	37589095	56163191	35055775	27494612	31819811	32168197
Sim-48	113266593	107229426	91512756	81139092	91254456	113561606	102533770	132316950	63035694	44234590	67355904	57090516	86630151	62223596	77952750	60754844	62373828	52239703	50382779	35161306	51242558	44618987	39017995	43266417	71371957	70307656	61869250	46792427	46503539	43426154	48238801	41163176	72880543	47272126	47543731	54034237	64667738	49469461	56498226	42433279	41973120	42930186	41315431	26773411	40229616	32130599	49086213	53674007	44502098
Sim-49	113266593	119063902	136726789	113467882	107278280	104000334	157440322	131546974	71213503	106462871	130377837	91438314	89950115	71236822	82803489	70775937	82207761	112795170	94995971	80888586	71038622	65477951	68288433	63654434	67317248	57424304	59425121	51481677	74312859	52998785	68262709	64576539	29160192	27909932	31095398	23352838	46080778	48063898	40700754	31280459	47005085	44293658	49926572	33861962	44329767	40193028	32098537	35325489	43546739
Sim-50	113266593	166841329	77066190	123705945	79801050	71070028	80644797	67638973	138465234	110541262	120616222	126006161	111208695	62431684	75234992	92855659	48758646	39986776	56938186	42157326	58814586	67900285	46694509	49779861	44246065	41349649	34686285	46982405	33819733	36163478	45495918	33095657	40710117	46073341	27729629	28544149	32283778	33033410	35488756	36183951	33733148	26738422	31691913	32728342	36965168	42992223	34065824	53415866	25199254
Sim-51	113266593	112088578	102830176	104435347	131643632	131367648	136241687	87315741	85159819	85346660	110780168	128568839	104624510	79370097	88394026	100803123	37368945	27111697	42293302	46743055	63491154	76512373	42967740	64591744	49050277	45813643	46186623	53826964	39169602	31726601	35719491	27288624	61164957	68175403	60309891	46524875	52195852	43302997	45384641	41756342	53115779	31218355	43891620	48074692	62551027	50694459	33623728	39629829	22880577
Sim-52	113266593	123709909	116045371	96369091	93541370	83443418	64022187	70083942	85919732	86247594	112826760	98223832	57107704	65422334	59323576	63886951	75222807	57376039	53783400	50721215	58910996	45562284	64597434	51610822	61513523	61069926	80907575	68883618	94965402	59997005	60174254	91211039	26759279	28246114	42286827	48100117	26541884	28241184	43894143	43818829	60286247	45837480	40974761	69836641	28967123	38033587	36077449	39903525	21938805
Sim-53	113266593	110440786	126768237	107665376	69247946	92430990	73128684	90065569	74122099	112719523	69109817	65231706	77766884	60119398	60232688	47690840	94726681	68540041	69716023	52884449	58184144	71572609	81602846	67926300	46213961	49895599	51467897	47954519	36144168	31076720	45350589	58345754	61789237	66730128	59917535	75029478	31805606	39087329	55337148	48630591	45907074	48422734	53157524	45309664	35081675	29815939	43667972	44879742	36707984
Sim-54	113266593	136154055	92321289	113406884	106317826	117228551	110849643	146136279	65223902	53160632	56003509	54532558	73601243	90980840	63583502	73351194	73340098	66994426	71420327	96825462	53290633	51195519	73157241	60675302	39824033	49498390	50234039	36124051	70011334	76508857	72620135	72249724	31908535	35187597	31728651	33173103	26825737	24571065	30757664	52736843	27037872	30353766	39696126	26584044	34698576	41392774	48286216	51653902	18455793
Sim-55	113266593	146731649	110404553	95837701	142357059	129475478	128592479	93011025	84955622	83548762	79564967	79026192	80168479	103949226	87359131	94619561	51670069	50716991	63210076	53396925	41440521	53617791	48323766	50256240	62562553	71504625	101363593	87753386	72616586	70322051	46247965	43005082	59420409	44097484	40452654	31967444	51288226	54814424	50714380	54722837	27954546	24044903	29028334	37218749	27226000	24012056	35737612	41016098	76910045
Sim-56	113266593	159851669	107066540	104822826	63949202	75136251	88997656	75882891	66189482	113058087	93204563	110963369	81998446	92107540	83488215	111730922	42069727	41708134	62295262	43016525	38777232	46531702	40129347	36338854	51171757	47982339	36660803	48366311	35510493	34928883	32687520	27665198	31034945	35205169	43438484	28542192	32266777	34842255	42661441	35683507	43890304	58444236	37130339	34207399	27976640	45037823	33249825	36603416	27986700
Sim-57	113266593	138841673	139057050	125055195	74065891	93594155	117287313	102183198	83120464	64382619	79536516	69916934	69571691	78763288	68085184	77465673	54678759	55794089	50431134	51808499	60104920	64689008	56318972	71768011	34140288	55793550	67860259	62906938	57121864	64184963	37699594	44782705	47834243	38763224	51727624	59190828	52018684	49146487	58038516	45410408	49431254	31782517	58065276	61632590	40020576	55594940	49523865	37823118	31285463
Sim-58	113266593	157746369	119129095	84053643	68974436	80929405	106123207	100848483	94326316	84480218	102256438	107242438	90395343	103649203	98152290	88859227	46776017	58394955	62521256	52913721	51808990	79202348	49497062	56297453	46422238	39089377	67403682	40888222	34366166	35440246	49691181	58025958	48080624	43245245	45845668	43227987	67069236	56133374	49802144	41195903	42388837	29903137	41937553	29143527	52520575	33236261	58328749	40168798	25947172
Sim-59	113266593	138152353	124848607	118312347	117108313	129454805	118241770	120362823	78494355	118368387	113255324	82290966	76446389	91571814	90942212	69708173	79543816	82163409	74114207	76549094	84977932	84052434	62510413	67286223	64985890	46953604	48216548	41693941	39007161	43610537	50422498	49353200	42790358	53454660	32945781	37907158	29956943	51226905	39533513	48508008	44128094	33952165	25158860	32861474	41759429	29010168	43260796	34993395	17797332
Sim-60	113266593	128225184	109628251	127283003	119145562	74748602	76477004	82006602	82025105	97622198	75757425	63132882	102207308	97847104	97379866	107715314	64250014	81989241	55917940	64224727	42392682	54551572	59269310	43180920	51736668	39410881	69296840	44782173	70916246	40782160	45970995	53052172	66543085	50594644	51521355	43875406	86612032	73672182	56152348	65353815	35877261	45092224	62783487	56666616	36882520	33984053	45777472	48115621	48546149
Sim-61	113266593	97542100	94009727	82918127	82639433	119577032	102448993	88000546	70759169	57563107	63383167	72386330	48842234	57073883	57283048	60505259	53536012	64602397	87708802	63531336	55332022	42946828	45829077	51038547	41038976	47599178	71676354	63998231	57775871	42164350	44850115	69307311	73716095	71639460	40567242	44428608	70877293	56402267	57340488	66602861	63417555	50675544	50365881	51675868	48279659	43914960	41772646	43397974	52846275
Sim-62	113266593	83184415	80146054	117897605	100645516	99529997	80105399	82933510	68999215	66250293	59385399	61605980	78625514	109363268	88467238	98357481	52295566	41152849	54544441	71993262	41732179	34781413	51908468	49238575	28661730	52969564	35667327	37236693	34213055	35901849	34794221	44903025	68943043	75565665	54387329	59964238	57494185	46200989	66845539	49519457	48585270	66438853	56761182	59671364	43200378	51704326	45398316	36953410	56600704
Sim-63	113266593	118909012	113087201	131813383	90713844	90538425	57324351	79501627	87519827	83440795	79724880	92971354	65706814	87770107	71150246	63302845	55111771	64123899	65662556	72956121	78716778	68764619	75080827	103217366	45986829	61069775	56212186	52254205	55372490	41912965	34093087	34244516	37974532	45643667	36195301	33774849	58695417	50451389	51758629	43004698	46616296	61236688	46519949	47490620	65912758	46194574	37377962	34057574	28603214
Sim-64	113266593	113808411	113223447	98573899	111893041	86612828	149379389	114777298	90130736	96992286	82952672	54676352	79574024	79078565	61294098	65014456	50220035	54553025	59646374	51241792	37699888	41730318	49220149	40066122	59288312	38039338	42230339	47257032	54820162	61958576	64993838	57528250	60430384	64464569	64226946	62915347	64824298	49297247	38333031	47235410	54001334	45312073	29279959	32954401	31857128	25804497	26206285	34847386	27090729
Sim-65	113266593	96642179	125052333	139536534	108583506	87719220	114075918	138683157	81619708	76121292	94415885	97745542	72290813	65681794	76291027	87636864	54335191	61959589	61709126	70119121	44331812	32884081	45478945	32585435	52793146	59353923	30664548	35822808	44495743	48208172	37805840	32977849	44885727	37779549	20205644	23095720	38768368	28318823	27776817	32200234	26924037	26010986	19686254	23341780	19744463	18753100	16202552	23903312	33015080
Sim-66	113266593	147885979	99341376	92290332	114780252	119431092	107583291	113399244	108572201	109182946	99021474	129134458	76593936	103647188	66517486	80118968	93802650	139746515	86676047	99095267	87714691	69354979	65960021	50460816	43014566	47013686	62693612	53159739	53071698	63976084	92598782	88860274	38511050	43487409	26835613	33766607	40010132	38804147	31478990	30176663	22775836	23413187	30557038	23492198	17695174	21375957	29347749	23346827	51411509
Sim-67	113266593	115902616	103962916	112424166	74398305	94071171	107885124	159328554	76621558	105964989	90055573	72908056	83475335	62744247	65243901	99733668	66547657	46066668	60717425	61193434	40640905	36793678	51665177	37601745	39671620	44332489	51059084	55594510	70017712	67294949	35879766	58045177	50912280	43138318	38981011	38719773	26877400	25101919	45913381	33520917	37854432	41337612	40243827	44523745	53048067	43839429	27401312	26912548	56156158
Sim-68	113266593	112403279	111150676	137517912	62276852	84784930	113065436	86537621	56585749	64802751	62228905	54124961	70454365	64394994	105046909	66116117	73886502	70264824	99301219	92381759	74316836	63647774	59443086	49121788	80457979	57610552	77932981	72664851	57551308	38862223	43895176	51011205	49970578	38488313	58828687	49873111	49430672	49247714	46761980	38557367	45176601	38843600	46967466	31934857	37048825	37285806	39576857	30364150	47407967
Sim-69	113266593	128265697	152591081	113617330	133989634	116006903	92141506	110812991	81915900	70443151	64086535	90735138	67079214	77874482	55898867	53614462	51767986	58476452	36539012	31215142	77769276	76185911	79144295	49182298	55402791	87419751	58828835	53440993	48121599	37760714	47229274	45534358	26377863	30068547	21706348	24578431	34085282	27903668	26963352	36965909	27452937	22553184	31721621	30434707	35151094	55173372	48451107	35472653	41640312
Sim-70	113266593	161543862	146713385	125738560	87548735	100736777	93116412	62046694	121693455	109742811	74879283	108664290	79086002	103209813	100231370	89199537	53598178	52491954	63463124	51762413	39120089	54965392	43905848	46658498	64631762	55991201	55628762	60543194	63321162	82788510	72580428	102521528	43738064	44423402	31468567	38567070	29070458	24637780	34896435	33922735	49700637	59313328	48526129	38286659	38534223	32997271	36939983	35196456	26980005
Sim-71	113266593	98910716	89379204	83121842	66313375	52837955	63849631	93676659	112922127	111102526	85246119	91358302	118415043	123696484	105139455	84931622	56524836	51270265	69459427	65530205	47725348	78103352	79271585	76038833	57027019	52654919	50018182	36511151	44657135	45773100	44504909	44918743	24810080	27430041	28538977	21284478	43368118	35806949	30759758	34343437	33696538	34223885	31241744	29001402	37153907	31977057	28833682	32170349	40237107
Sim-72	113266593	102634350	107349314	104943708	107593692	118006384	119507775	117244799	85518189	91980760	72494306	90632316	119342636	118107915	102079042	93289455	72988339	72237695	91808224	94285220	53101991	48004929	43651177	51108850	48987885	44046787	86244799	63125440	73961983	58098429	54886211	78731015	31827585	31202855	29828559	30617446	44099557	42153881	46206596	31821459	35749065	37559773	26239162	41675462	40647261	44275808	65330344	58704545	31160400
Sim-73	113266593	123381273	136955856	120136969	105561889	111515081	111721643	137811971	63576599	70698854	68473282	87145051	87509275	66409183	99503996	89023441	54635798	64602839	58013997	67921868	50002696	41058778	45071687	33372373	66343390	55718309	68572580	74393623	68269025	77510468	90303027	56755358	41967092	30985991	47959462	54036794	78863397	53164514	64805749	60540426	35206133	42552490	36357371	43620294	32737241	25702296	48663563	27795755	43288941
Sim-74	113266593	144752926	134176176	125890241	107601383	99534541	75754848	97725323	70587641	77245410	78781865	107040602	74757266	78239527	106625396	98340716	65334057	91552766	65059920	51267179	81863590	54130080	77573636	63242692	73047559	56663631	75747718	65167436	39842418	43004306	59815222	41290462	56164771	77783177	42557387	56352289	52226530	47284091	28727023	29226541	31778066	28417325	29465426	27704244	47237044	26512203	36447273	23508647	34726705
Sim-75	113266593	134910170	74340299	94256927	130046156	107812033	78233777	89935555	61092270	70165964	59066341	69190168	57030415	71482960	79067409	87927184	46424491	57121393	58432514	45999142	48309088	58124854	65811505	45989208	62508505	65735002	62635241	40975468	53243504	72213406	59923011	44271236	90498627	80924772	62945707	73972620	81230197	54375617	70596948	57476051	57708505	40511830	56269758	36928110	28057160	42937051	35946737	44806882	58038726
Sim-76	113266593	142272943	97369802	111850402	76487835	76679383	79463634	129507667	78765916	86047812	69565151	76010911	68010292	89872066	99447534	75274896	65342313	66844337	90429145	78608985	116757472	77749312	79287938	68508548	49701422	59150752	33359952	33350211	57105006	52620107	54806106	72200511	54275140	52334258	40470104	37419822	41124940	39239783	40964943	38657088	44502289	60299674	51717046	50346562	39700039	53114085	39758400	40710983	29836901
Sim-77	113266593	94762626	90240969	109072027	97740285	113345064	103963708	129003725	60871004	94736935	43504540	46532128	44872691	57257381	44040016	48695558	97348147	103564350	80682423	65992406	77151556	87453469	47605726	52055081	78956863	86056518	94955490	85520473	77157776	66582017	50978020	47074060	39278992	41366939	46459847	49227318	65355375	54116017	58886225	67381586	44607058	36033640	34343706	30662604	48828749	56672727	51066611	48336277	25272441
Sim-78	113266593	123039815	95021237	111320497	111075723	174380878	98869274	137452868	89513320	62340654	83406083	81513690	54593642	56951358	74058990	65182211	73961010	41774355	42862932	44172284	52504326	64666727	40254575	45418484	54180317	52692821	58756798	66078717	38810658	42100529	46531618	35558029	55882332	50468442	57661776	48090602	37381271	49666201	51509567	66278653	61816945	65060263	54942651	53411874	45098262	48154742	35122237	33662658	30526362
Sim-79	113266593	168687509	115148533	100535975	74764095	90126725	86363979	69426149	113279948	71579571	100335766	81912086	107760164	115340314	67612934	77653400	60871740	83866741	54578195	54886325	94000003	60082416	66663195	55453877	34917352	37429148	49164239	42560370	37607769	42421631	43992895	54470680	54270847	38120448	42621392	35527087	48458489	56523611	36803693	31251315	26703574	40732732	27166085	35796100	30127581	24831544	19655295	24844319	32583080
Sim-80	113266593	97580841	90442329	118192061	118248532	120855345	102173609	110149942	65178701	73934536	92345749	73130821	76802047	79687128	71631757	73086122	101357401	73265881	50280503	65477939	62839143	64992147	52074831	60066353	51144879	70007723	71446534	70344850	53702600	44425171	53770331	66296879	58435288	69683049	33535208	31695009	55554273	50187082	53006544	46315034	43043068	48099651	27614716	30497449	36070366	50838815	26008946	39005245	41941639
Sim-81	113266593	156449452	216058715	126263582	114578899	70009261	71461228	83477994	62564483	49531785	56195472	46622987	41893927	50087845	66044868	43281955	83823559	69367363	69610685	78425171	79205258	70373114	35485139	50953902	39256714	49254156	34310329	26172795	44009898	33701273	46164989	50044108	58844131	59483222	59521787	52014629	47667504	28941100	40120229	39434231	37712710	42737775	55183612	48770379	40507811	38821313	58619715	60616634	22005277
Sim-82	113266593	130838351	106555442	143372444	86437694	108763530	77655875	106821998	104036345	101121779	98968466	102882359	103506501	114211498	86466133	96761339	83974717	89160036	109066569	119447310	74054399	89894415	106468539	87915449	59625000	78255913	80748796	74211945	53573937	42050472	66866882	81329773	54365535	35498228	54681557	53499891	36647208	47826010	36035034	44525266	42725967	47274699	70937272	58139420	54771394	44254781	35353572	43172218	34929486
Sim-83	113266593	162608139	117946173	92668199	70970172	99710293	80645844	61843356	69627597	104196299	71162133	57465309	71425258	97828964	70645927	66660027	106536037	108049913	79754239	89151092	68815107	89772096	78339029	67417356	36077853	41275374	53287331	42524126	57849687	41457707	46835954	57203469	34733647	25067132	37933649	45018800	40135213	34988925	52278161	49469576	38004150	37394144	34112030	30182462	39545863	34861273	37439243	33526685	39122871
Sim-84	113266593	111632430	124500861	130186364	101033592	100162191	68829678	86799967	46577488	41604476	58254607	56229362	66907606	78963793	92716291	91031065	84205946	74432114	82151220	65973623	46971698	54745351	50999359	60337435	74276270	82075293	84687569	70145436	53766345	59483830	51685144	76154379	51722942	50057632	67683751	51874653	31273640	35486703	43210863	34797210	52307050	52885080	37676108	36499040	48185993	69164683	37856424	44375572	32402258
Sim-85	113266593	124493966	120127907	101833014	85051638	56765307	53859321	79681861	72750961	68785400	97290627	95975641	107708002	86213971	122343224	112990564	74723802	54590939	70713062	62897902	69703109	69738552	58721345	77462248	35770444	34257039	45082827	39015222	47805346	46184917	43662856	30960132	54882210	53255032	68427490	63335745	50299428	47450205	42538805	28955629	42306034	37212936	51357557	35502060	52049060	58177539	42038993	48780641	38693875
Sim-86	113266593	104018916	114745628	129799835	66159750	67000065	83739577	59016182	92318353	82744568	56971944	61490311	57510646	59665351	73712055	85718987	66173952	52788102	76185397	69294834	61152966	53002380	53724721	51578699	73427107	51978613	61294148	56879691	77591342	54215474	90358401	66592518	41683646	41962394	42923605	32612894	26736327	31781372	41064059	30187329	48413842	54569252	39982258	43436274	58418524	67235218	62604025	57560773	41774372
Sim-87	113266593	172794575	151259389	130409910	93802304	98516935	92506624	106723527	59467824	63348440	82317357	66310835	75287170	66000562	53530439	75748528	50554431	61401632	63869457	71458091	47080268	55237298	37451566	38513521	45708214	40150506	70942647	45919458	40337321	46559011	39475847	32882861	32921798	43382241	62248916	42130288	58314811	54675911	36871934	27454093	46850028	75398826	47943957	63970093	46974608	47182140	48493945	41783238	40678215
Sim-88	113266593	122493291	131151087	122273247	95181069	74203220	89431339	91961359	64935459	80902847	61854610	44844130	66790190	74741996	74423766	65688219	60111174	75305507	55527398	83240760	73398957	56978401	78083215	53483928	81613675	56244288	74564439	89392415	61750903	55692333	42976295	56224927	55530410	57194488	45684357	53977569	47945242	38748019	55545454	37993521	39231567	33984132	36409785	45579968	24682082	20583995	29305743	26310610	29762161
Sim-89	113266593	173983898	83720303	113583397	101342316	98979776	114328551	139073226	88304705	93372589	57186996	53406024	61602581	65926063	50987627	38916244	73110282	58288977	89515659	76605310	69276024	68361325	134358459	109453800	53505898	63113179	52925719	40296492	35574906	32716115	45438662	57332087	41376720	38645348	53769076	41188460	47328795	46598658	37936273	38360021	20804628	26193140	35203981	22444190	26236529	20837484	34944848	32255399	53941247
Sim-90	113266593	98589171	97550068	115301104	78557560	80140318	102265621	95954540	91172885	92835532	74128980	80708533	93433032	74942810	74791822	93626082	54201169	71617152	45119263	39440922	35987472	47531320	39256940	49015744	50115046	50109497	54977219	42086239	78502993	50085366	42025232	53458298	62711804	49697793	44792769	47558103	47830298	35734879	40182993	50690899	36264883	33513234	48815902	49362146	47297941	31386852	52161455	45063417	25849210
Sim-91	113266593	152137309	170270371	141550585	89273376	76832100	80877755	81273582	79131869	62011047	70170424	106007339	87614800	82353920	58890488	71425893	51344847	44580182	70733281	48402420	50116611	39400627	53036618	46851561	51571013	60104575	69584631	62592102	58098672	58007302	62607339	55786378	38766033	33526683	40509990	53282712	29414015	34162331	33916442	31819319	44957504	51047697	37407243	35261668	34864968	52414091	43147936	44898455	32654006
Sim-92	113266593	146501117	129809839	135658677	77506697	73766945	79537107	101758624	108750698	135068574	61399150	94654699	81580358	93255133	58899052	58025404	42978124	38196764	35404699	33819317	56954114	80664224	55205482	74445553	62021587	57659997	62994965	55181524	67525312	93657004	77157757	61035340	29443161	29837162	28545164	33440786	28809510	20950097	30224664	27416523	23559097	31539817	33121639	33362017	28834542	25179483	28315689	24949497	21852461
Sim-93	113266593	113680682	84543151	84341671	117771484	102997129	89831636	76110768	91300101	74932637	66670858	64695173	84711805	107708786	102986029	121364262	60615734	69099594	63862404	92318672	57269125	81155659	64866385	73862704	49924038	51733647	54645359	55728773	72483119	72311707	47863458	52524287	49069085	70634789	61250585	74169719	64528147	68039060	83415794	72234376	33321029	27488844	39296860	28627324	46255540	53057712	62752217	54648216	21985477
Sim-94	113266593	129237995	121023788	110337441	112292421	89007093	80950188	67459515	62758843	62107076	60292142	62013358	75967176	64902932	80917666	49248831	64379572	73335745	69989565	70798951	52005884	63259391	92096296	74272386	41841078	52251308	62331604	66728683	68055730	67282689	58063865	55920986	37597312	32187504	35589327	37011403	32043771	37564310	42575755	36023734	32444593	30860733	37384799	42759193	29374854	32975177	27610250	20092444	36360068
Sim-95	113266593	105817611	139256217	120731976	74824999	110584979	94806719	86168506	78001649	98793613	88119192	130892992	121173519	112796571	70447288	78064468	59848469	44459961	41024754	43979979	61973905	43322779	48509776	58724114	72374433	53259985	68522797	93072279	46558999	47272982	57144825	39990131	48815411	43383135	35305894	45715211	43591294	31416771	53616764	47093687	47796779	41720390	30985558	35895334	25883603	31544367	36131689	29373550	27005553
Sim-96	113266593	109452493	102354825	101505466	81617627	88716960	61752011	62295740	55696872	70725180	50078346	42890345	41343626	57373202	88751610	70423227	55489360	68126472	75037053	63239685	44451414	50982874	45814889	47687927	72667630	62937683	35092819	36411972	67948584	56506122	42682082	52096840	39769926	46166427	50278790	37242566	43538711	42432872	56376741	28717075	36824588	40843809	39031775	56923323	39460918	35823458	44408833	29766871	38070889
Sim-97	113266593	150180959	117430555	102466558	58160188	87642314	80203405	85381989	69268351	59502227	60434354	46833473	66421004	53865549	76139905	99775938	61524230	59908788	63318832	65911588	43406678	38751073	52950573	62498824	74794874	69569670	67210388	76770437	74184052	112013720	73759969	58588172	32211948	40889425	26400845	30098780	29270968	28673131	33408546	29834441	22492798	28721831	30785959	22205298	30684287	48282443	46308968	35338704	34597920
Sim-98	113266593	124407041	110953109	120336735	111089693	116981781	120507735	103401163	113059751	91226024	75442639	83042443	93793742	117652691	98271293	96458205	32224570	35218884	44247338	48349999	36453785	36694101	36240283	40056403	48142062	65736897	47103026	33891077	57657525	46605536	46301557	46803530	41995905	40062895	44320727	47400075	36632342	28780982	52099691	55940212	40282634	45259842	26925112	40695051	34426882	48076303	46007298	35259163	31237155
Sim-99	113266593	168111240	116296815	113379867	105182539	86604997	60941774	72831215	65721744	49233197	47660885	53069413	55737113	57748898	57368669	51466716	109449934	111523918	89000280	94165453	84656606	121704761	67274901	64387873	70336010	63615923	55440524	44748808	55739680	48316011	43411256	40653081	47591950	45284350	25169892	27592774	58798624	38891153	57163368	46167714	52722010	53564865	46024236	55042989	31386799	41253024	33329429	51829864	53301197
Sim-100	113266593	107252492	73899335	87047056	115606637	150484115	82356663	113960437	92252548	143059295	93636140	111816437	73175778	96995942	100342813	95081099	59014060	70134435	70315624	69431040	63089717	55197944	83720160	93153438	74158108	53951817	90262735	81189361	28636219	35887432	43711503	34536606	41576905	56056146	39543019	47292968	34688900	29007166	41506845	37319591	48646007	45236636	44994994	50896443	34869963	31846174	33805880	39315466	49891944
Sim-101	113266593	105072816	124014857	110967489	136586063	112217652	87470581	91467575	76032389	82102086	59538510	76447426	55661621	51897849	71858561	85421018	81273095	58680977	76252997	72385064	59849915	57506578	62554951	80376461	47280662	66585465	43187429	61240996	51974552	55049320	59047000	55413738	50912963	39368438	35013131	25761360	19355686	20030509	18766401	22312216	37820996	28148163	30688678	23339418	43901184	69750234	43992781	37374420	31519092
Sim-102	113266593	109136805	93557577	113033934	71386751	64359170	122975682	82339375	55474104	72806155	62495395	61956024	76516887	99802203	111790369	118215111	60484065	68374300	78588265	55831180	56920769	65997848	40728713	44486797	37952406	42832126	54726346	47049890	46173166	49047184	28789683	24722261	50139572	42506226	30368651	28279119	24713828	30519608	34638578	31922745	51790605	44238208	41693595	57991327	32313257	41873870	48332932	40714988	30469932
Sim-103	113266593	102257929	120823119	77231660	68071070	105241282	87512371	98406136	99230077	90355670	77785973	83192012	88005768	75229216	95234954	113399118	60118216	71826942	87856231	83500460	73143954	68799124	68920574	61516841	71309804	44341417	42183699	49555528	54732385	74469129	64016563	55288517	51150442	38726799	43679035	40039500	42342893	38594554	37322174	34436401	38567189	45603725	37154756	31102222	32441370	49817181	46012287	34855542	42668702
Sim-104	113266593	145168310	94366207	121713480	108498171	125030984	145400935	120785828	107578902	93160745	76388085	96035682	78753727	87109309	76330815	65298616	73138822	53834071	104142582	84701952	50253551	52233486	45267998	56917618	58675314	50617056	59800075	58313120	43990838	35122573	26813510	38066538	72515294	63902035	56636995	42277839	37483315	47752324	37680501	31095807	29311190	35188940	35144101	35725777	37554692	43812560	38541051	38243086	59565633
Sim-105	113266593	108169477	107736081	116656413	86554656	63765799	92878368	100005616	91728382	86826133	75918101	80425028	63057873	65384002	80485555	89550618	57802336	50061224	53254030	77000430	60250711	55772896	74291613	89439996	41586057	32845636	31168744	26998294	48631230	63314930	49507602	54182752	59514680	61553592	76414544	48118998	44988450	32848600	40405864	36674889	25573173	21508595	23306213	27200629	35517084	37797444	36090331	37069258	31404631
Sim-106	113266593	113472199	110003910	117903964	100594376	108965404	85413852	81431203	62710587	87277109	79784615	75651170	82659874	68674826	87100254	92668586	52831444	35453553	44695461	27252871	62872492	35511493	42363155	58205330	64223431	77124083	43584145	45447277	64316585	53173278	43388998	42766156	52989629	65422580	54777366	50162675	37293927	56325434	54638582	54801157	37232399	42020207	29527868	21632194	38496285	28891509	25429960	30873109	29624381
Sim-107	113266593	144635475	133278059	130556068	75120128	90108243	74535420	64603402	73099173	70930443	129291004	126403311	81577805	101901424	108234516	80866518	78974255	68722565	77777769	66324464	37649569	53131267	57063817	50136208	47185592	47812277	38801994	36263515	54087101	60564530	67895524	69383323	34091937	54586038	40126610	25400993	29540202	27383488	26205285	36656598	33144279	22593642	28136418	22764054	35726715	34436777	25239315	22582466	35714870
Sim-108	113266593	117335962	93723655	89280433	105823162	124422012	98648602	98667384	65512962	50721713	55566521	72266587	48655241	65939291	63765165	57856542	67161733	44772666	59395074	52011320	43075761	37123885	45255554	32782887	42193973	34137292	38018448	37891639	52139873	51001746	42112008	30643003	74833009	67416764	39076860	51958739	58087864	61249933	36477261	33366374	54682427	67661803	44073335	38750566	42980869	33105343	57430547	40889837	64251076
Sim-109	113266593	106175744	102791170	103103568	114817684	108236655	94896063	86988752	82970449	107507672	93446863	102715606	57938172	56048827	64665325	95231880	95110424	67583537	79395879	84711738	46246066	71682768	56507622	53326450	42826013	36892950	45865553	59745678	46428884	59928792	47526797	43850995	32235603	34445131	25975805	33493457	36510272	58326539	38940783	37985681	31516462	32728337	32989358	33273136	38201944	34750221	34451997	35914433	39010087
Sim-110	113266593	122428300	118412945	95725484	59521082	55971593	86201339	94727301	112787742	83086887	136451421	86115497	102510692	72166687	84090408	71762708	88395538	69131927	69642175	60634691	91424606	106841714	67269460	72660995	75793308	71625358	69821697	57276716	56535849	71615662	60080199	51137879	37944411	48091394	63527921	57674281	53266684	40283233	36755232	30370412	41523424	44105830	40255878	57572676	44383468	44110348	35585272	48703050	27486838
Sim-111	113266593	125280202	129550925	102845419	64738995	86845861	92299436	105832672	74668952	74995664	48186547	54259503	94959070	71280530	72481336	57669278	55688313	62201431	57454001	69733907	47427123	40764180	38440060	46996559	48998974	37933778	42003017	29523656	45813478	30751305	47800196	39711544	67712156	49309568	68427975	61684203	31851257	30328306	39775547	54113703	38352770	41559677	34855263	45155230	46706376	50214704	41667510	41059643	36906866
Sim-112	113266593	191189937	146439478	134370630	80869003	91885478	92478629	91736635	77025516	77072270	81310483	110819445	94825672	67297807	99795055	80928901	44771162	40797452	58914038	63636916	60806671	101428613	65812483	50939594	74822936	76731485	93720411	99231296	54524111	59735731	80568462	53445172	65300973	85412503	66835206	72296580	57619966	40705541	33024964	34671617	53058126	47251335	35177932	33206156	43617049	36308169	31393319	31417012	36845601
Sim-113	113266593	169401748	76991480	99837388	116448401	91065517	84484231	112658361	106765869	73624619	88260113	75482849	101070138	70494281	71643229	54500299	91449610	76514355	84247148	92032740	71320238	68788937	46856651	56821979	50880370	62351424	53335233	37644251	32140350	45701907	45762936	32870493	32454030	36084747	26494577	26024927	33429863	32369302	33739353	36540644	23081130	35646003	23659389	31276346	33565532	43549281	31875514	24563279	36807468
Sim-114	113266593	131536833	128876446	102061036	104336408	90090875	66784492	79188821	100366544	75338114	64618084	91133317	98210381	70413855	93262596	93830550	52111471	47956474	41962648	43576842	41579143	40289217	29869228	29608825	61398518	67507376	81772540	96324497	60011516	45638633	42509870	41983995	34438759	28465167	23784670	27907293	33312103	38800152	48536126	62621027	28814671	33051114	31693671	31138937	33103143	44376372	37340935	36348852	64311635
Sim-115	113266593	127511732	102158907	76810418	106900529	106814871	131099547	130165760	60920015	66790752	60367039	56375957	66064020	79117464	42667012	54455866	60260487	54495942	66645324	78344678	35933388	39439079	40430169	52316677	65248612	43862137	72151509	40718391	52378110	57624143	45098227	39138472	60530347	41397305	48267355	41105075	33278856	44337961	47593354	49061291	37132175	36415988	31559800	29818327	40498450	55808265	45684673	52641722	32162071
Sim-116	113266593	117645844	116777517	121674267	66962844	68533908	92176825	91053976	44554786	44938237	65969057	75415399	68390167	63433107	53310855	49675933	89333614	67259582	77653145	45399115	65465685	59424917	83468135	94845110	65634711	80779139	83451519	64163688	49246140	38743571	64178405	47085649	51554331	67932681	37816610	46221219	48629204	45751241	45336398	47307979	36120565	36835894	25553314	31138207	28278193	21041628	26910177	25111259	52176706
Sim-117	113266593	110049141	85325198	114394174	112107905	82892003	57928085	61492936	66767155	58269924	88483677	61282416	69990326	48890391	65778060	51660962	64538496	51292600	61249701	88390694	105287088	86370023	103307067	83651840	55435299	54674209	51944684	45637799	97146400	96433223	105487339	75880147	46307923	47211564	33225170	28217582	63896203	49993418	46178934	40503608	31991834	29245262	28995734	27903344	25274321	22316429	39610949	24124922	25151387
Sim-118	113266593	161638141	112945805	95135321	159363128	84442282	133277767	154265782	101712484	65967119	58825420	66620090	63590170	43090164	54093904	60379303	83003897	75349584	56128293	63147281	47726068	34723396	56182626	59037119	34972953	51407567	40697042	45924013	37950391	51267185	52063790	54950474	28122117	38640448	62182161	48563808	30543833	34796615	35663982	42907802	44931456	47786718	57494423	64895713	53766643	47911800	48678318	35697513	67119707
Sim-119	113266593	149567550	83357034	125460960	136735333	118765128	77606791	67865186	102835792	126392550	84714769	95883144	54487307	95055170	66118510	57176067	77712234	85730729	59679834	52474073	67837556	58734688	49098260	62820038	81061931	66831735	57545214	91057467	81227130	60832470	86682793	86672439	48071609	36903900	50540530	40509371	31439434	38721026	38291004	29782309	68734774	63258492	52422774	36488116	27215478	35613522	37713348	43831989	34573767
Sim-120	113266593	157918555	118043115	109947897	81731079	104715650	123092690	133162208	82894920	72335350	62406202	112978291	52999680	66621779	68173327	62086349	59276606	53172928	42465060	31667243	41098632	40932106	44763883	67347329	26636253	40607890	40006747	38507863	38052525	51468525	33774953	47111717	41896169	38888829	55147227	52713343	52701344	48432771	38214819	38120564	52814703	46873402	78006110	81683698	65647490	39887777	56751908	61735286	44637009
Sim-121	113266593	151190276	79104268	91474493	95036405	107987841	111844196	84343884	81720395	59840400	98309827	98202018	74643860	55313934	77005162	85120377	72368117	65276456	68058134	74273444	47262008	51120602	41642613	40683317	63074764	85803518	77670636	85712958	41387797	48792103	43354054	51134313	58157660	38443104	41949498	35607466	42766361	40153699	30619603	26442959	37217133	26178424	38117476	43842105	38124729	33501920	47683569	35969707	33378716
Sim-122	113266593	139259670	126215435	101910487	73555960	85110143	109867177	122088301	89935521	109342379	89899446	114516798	69628618	57607974	70779378	62844000	76060789	72941170	50752318	84922908	51864661	60408125	63265010	57493306	51020789	41769426	64927707	54507176	48235393	41376743	60314505	71713040	45986616	42443406	51643101	50323091	58745219	39263973	48891014	46923715	57417319	43207329	58601776	59111573	48087720	41432450	27622028	52901315	23932077
Sim-123	113266593	144487126	149401296	163281761	105878473	95290221	78428649	79912140	93161541	138108252	107424305	79348655	67627762	57747554	78022658	51437225	47245244	70920732	56967838	70115263	68215103	69941629	44426280	63324939	58289339	54928191	65063582	56580023	52184706	61210050	80074937	77088256	39487521	40743597	50772872	40336488	22888405	23236022	33658889	42410826	51802522	55961522	29186490	35601425	23060831	23190865	34352289	32564724	41101781
Sim-124	113266593	106263113	107993591	105577542	80745207	79424350	64220668	87018021	77174119	106646914	60245513	74365347	79158191	74679100	53397240	77055767	43143973	53135189	44519677	47098597	64568822	77905399	84497704	56062882	41703272	38257854	69274383	45559695	46618730	42590736	44061184	40504296	72618480	53926630	70518476	85068467	79396186	73522467	58306826	56991386	61287362	52578025	51590847	47198651	32935370	29027313	31381769	32549024	40462340
Sim-125	113266593	146697514	149470536	134713456	60582985	73673951	122126646	78645416	65172715	71727875	74403800	79167358	103523572	120542038	95597437	76767759	46904928	33399613	43907345	61680850	66443753	39213920	32677073	35654801	48118710	45315172	50689070	38286001	24753209	28846995	33846298	34681077	102617360	66079662	53473281	52829948	60105552	56991443	41054583	35314119	46097035	44786294	42280433	39470276	59171844	60978175	45159979	50218359	34600024
Sim-126	113266593	154016051	109106893	112235819	100021859	80417204	138379002	130057792	84796959	66897798	94188233	89163760	59528814	61724324	72228125	68247680	47538888	56952210	49051174	76143171	62530665	34294386	87218586	77208353	48328164	60602542	54286900	57229451	48579186	45004460	49953858	56363704	44961437	61507979	51497823	58850532	48307989	33457114	44015097	42706416	41940862	32701226	31027720	23423954	20932042	21306072	45938918	34597368	66212657
Sim-127	113266593	189420174	144589709	128261903	98281024	70277532	119323116	99364472	68009624	67200089	47129257	57825238	52914811	60103841	56586088	76781130	73829350	76369449	43776186	74063373	50043134	52098712	38361133	45542066	48907972	62376716	60142483	55591140	68485772	60393343	58073398	88892253	36659760	33569720	27196145	32156225	39790411	41359692	49040756	33464305	52697065	28889514	49441958	41201946	28108871	32089209	35822439	34026521	31938849
Sim-128	113266593	114142871	83456418	106852798	107485214	87090191	83475013	92168464	112101105	81371412	74335740	76043311	54536262	52014140	54531260	81268428	59058784	54350275	63644545	56630998	36383249	52414456	48792864	41681095	59867042	70583971	55894349	60449400	45537062	43358688	35725443	43922863	57020660	57462712	69067167	55235859	60601618	51558593	47222985	41096734	22040310	34326131	27590446	37068097	27881568	46384672	32180606	32928574	33039220
Sim-129	113266593	118520590	89793518	98730925	91656918	140681752	106302202	103858387	58722166	65325148	54065807	80934381	51271722	59363055	54752569	56823361	85687933	66898295	69223963	71501106	57748793	44360686	41113712	42900975	49017781	54840867	35842448	56182829	47766671	43733078	57482004	50611066	46859391	49707289	32877797	38691029	32013130	32640480	36409021	40453010	46686838	30553554	36130704	46604960	36082743	35880228	50831083	37000443	40219283
Sim-130	113266593	138514638	122177033	128035002	108398545	139349938	140630593	117703289	77517395	83927805	72824152	103708384	94157888	87926102	92772233	88839524	41972717	50876354	43086337	40080025	67322103	48233474	53293015	45176699	86441918	68592416	60977990	61115647	50650936	51096046	57782457	53464963	32105314	38512560	39410596	47851114	26840334	34940280	43423627	32692429	47264723	47136296	27467558	28219885	22358728	29153351	29271282	30704662	28119666
Sim-131	113266593	132050463	104222696	132736722	77549195	116180516	82513165	115808084	79700323	73040853	77845644	77567051	54197119	65641520	56637197	51655854	58802587	58653905	51730765	65886397	34599897	50698823	39817127	44051510	68416982	51343279	67702884	73463486	52915312	47828974	56269725	41631862	39771871	43123042	36666236	47193799	43051978	38285329	47581624	37961811	45005673	38587563	35376029	30961973	54681341	37467900	28228667	29500908	20757724
Sim-132	113266593	132401527	132580151	127831975	77835619	100702141	81448415	82198364	82567029	66643516	102034768	110927800	80352480	92390596	85792446	83586487	67733977	100322018	89751176	64492071	70977183	103862575	65026890	80940358	103240352	104227274	85018510	67050266	43913370	51213720	46580666	65847757	66397421	59043038	53626572	61766312	41310504	37409429	53297921	38641879	34382617	34374580	40503898	43840472	21168898	29504299	23144189	38609914	36085137
Sim-133	113266593	171556286	121632346	114084700	90272724	88130443	79270437	68523488	90197723	97776803	50690162	75767648	78248598	81540969	80338012	83753907	71047084	50823512	69923565	53048754	75081290	74307875	66799612	87015025	52300555	65163057	44745548	40892161	56340171	59561508	41540646	53065562	47985378	34843936	34504628	52055375	39855419	33577005	44370159	66220508	46947107	41633528	24405993	36106956	37977464	39500581	35775171	29203514	40951199
Sim-134	113266593	146741307	75093776	82742350	94800146	86156298	84963825	127495836	138147175	149986331	88544169	104613871	62215457	82108540	75688254	70990674	43486589	53838091	56660726	49739879	73522651	81013945	68974939	56698640	73425127	56695605	39262916	46110983	57981725	59778102	67306440	62500780	63532975	64960905	66430209	49244891	47304417	41446854	50081214	44111465	30532568	30647339	37097676	33101938	34248288	33166042	35090253	42288214	64067766
Sim-135	113266593	115377444	106528669	85136545	67845025	62151524	91729083	115190327	71348548	63244766	51399069	64204057	147998682	87627994	70252973	73208611	61879311	100369002	48913205	64480151	70159420	52748221	59955982	64309323	59103776	66315608	45707257	75672863	37923119	35619687	44129977	40279274	64727374	88829086	59862204	56927531	51629545	69785524	60240190	66099911	67762863	71613447	48793001	41761631	55683194	55238856	39921913	38080690	40503793
Sim-136	113266593	130965484	171726256	119651681	65089889	65879483	95692664	95703988	65944235	105994759	80395500	56277934	97674028	63081438	64504109	72802807	54605139	52020537	80098652	48152431	63646864	74721124	46942258	51473485	55513012	40211329	47140545	70212865	54003378	51180886	53086915	50700594	39585040	37450108	30905759	48217285	43981284	53183235	32481218	39260926	48739544	52608759	45986540	65916090	29739926	35966187	43355573	44206504	48329313
Sim-137	113266593	98842511	135613342	80463125	86326758	92778581	69404364	79077890	71273970	98920460	119520952	97987917	72850859	81292919	83897065	63372871	74522085	102998718	109206464	97123657	82036685	83483812	55110618	62310567	60686052	45075258	42332363	53194410	56105735	80684068	75635863	56606190	47500935	31104547	42451242	40638926	39339586	39679916	34794768	27609927	52574423	36751006	31918133	31037996	30771061	30178663	30269593	38132087	43477510
Sim-138	113266593	139534201	119481243	128460159	97590469	99002198	81524853	101025944	88294372	83474035	90083008	98119756	66150184	83492905	100775930	73998558	59429046	55305957	43428719	36135741	56949991	35670359	53697641	52938492	73674596	62603621	49042547	74019900	65753996	43304185	37447524	31371517	20884995	27950302	26060031	40795476	37313379	25796430	49228913	28200336	30429776	27762525	44059601	28730779	39085339	24745453	29627412	32253715	18827459
Sim-139	113266593	115377092	127760629	109713854	109703422	100999795	74806863	80403732	64682896	70658529	55998608	52428073	70128231	56471926	52823458	62140295	46175371	59066294	44533600	59079478	52996866	62445208	38548323	42883167	40056161	29352152	39855348	29611233	53315625	44614158	32327004	25931747	50182847	37142259	37627950	43301769	40830483	25871647	34094516	30839801	24694654	37066199	29194550	23440337	21027407	30363625	24978729	27055422	48463312
Sim-140	113266593	118563643	126640287	111719724	67936116	79046422	89177445	58786677	56325475	63959039	83301637	95957235	57253179	46267854	40315204	58041690	48026728	42440986	60845180	36743891	64722264	69034649	37492276	43986053	39690362	37313994	53280396	68271251	67451011	55541390	47759447	47513675	28095122	28142983	25907090	39339019	27303829	24664962	34216897	38964954	35323455	42145725	40507865	46194312	38803023	35379653	35664819	33806498	27509475
Sim-141	113266593	157352442	102442606	128170225	122692466	107678211	117635992	161123144	94298704	111264536	84488170	89477990	79098961	100101949	100658891	75829810	77637008	85607485	81771886	101313429	130581961	94584731	88981070	75340252	78783919	97445377	90800007	75058383	67579121	56692247	58216226	55077184	71194385	68841358	65018116	72056976	73559591	78131083	63943566	57951325	57999952	77994911	41691719	57019416	49623531	89277744	39188189	45893940	52183901
Sim-142	113266593	124510203	149088412	141124424	65874774	64324729	113709269	110815023	71985871	74168522	75488799	60542717	44305859	38006559	40650246	66612062	67786741	52294695	71308521	70958129	40989446	55029747	48635077	53146672	49290167	56580339	57614615	57646409	51097219	34338332	53393426	53461858	63348101	62313507	41326400	55087142	32238485	40831088	34341563	39267043	49985622	36837031	45222936	45190733	43113225	25091570	40702239	35745394	62440855
Sim-143	113266593	132728414	143277310	138612272	114747032	128974563	97131413	114027541	63429136	56633484	58223949	56972621	59236519	60666213	59601014	52165953	71729398	54568161	51855456	62059935	42188169	46920987	41177279	55246139	35036343	46436715	47386467	47363806	51021910	44875033	40846262	41521136	38628197	37971016	44641044	61423357	54876329	40390199	40792560	30064022	29123270	34358221	33784444	35571510	39067383	51461906	37409886	40011373	35121690
Sim-144	113266593	100319960	112130726	112758024	79461242	99551951	67137526	75735582	119896587	99499389	134602298	136442024	90306556	87737725	68526454	88503644	80049377	112817712	60007811	73553268	57882792	83299199	87851358	76146625	69787188	90693494	75447344	49992744	58795819	75413047	42702691	56282244	49122853	65148111	49171637	67850250	53684052	49593432	35431999	29912705	48906442	39810750	31467297	42516927	47314605	42061114	33567967	35139353	42263011
Sim-145	113266593	116354715	142752877	113417476	102692553	117569531	136941846	115959435	73034437	58659541	62263387	58777309	89557437	79302457	73022061	83634360	83170646	63634177	73134418	68185245	49292516	64518935	60943468	61670521	86452473	74502833	70080978	97703560	35771590	47228821	43787984	37243239	44427188	38629606	32397391	28729531	31752707	28865765	34866162	46564201	31120025	33371099	41698043	32760849	39069829	47306000	36112981	36392603	32330372
Sim-146	113266593	112707360	92084356	100882477	72221784	83283948	65379320	72515428	92538036	86596230	75089534	74485405	93867118	78251579	89686587	59932639	68749036	64599959	59475816	54631843	68816958	49891560	54915147	60556301	93750344	79609193	46685046	64585148	56599937	66972535	60837206	59353917	58914511	54893898	39965550	44793919	42865267	35039228	45066884	32742851	41237635	54590362	47835668	31308812	46686686	53466847	48248228	47553970	31091061
Sim-147	113266593	112458043	151854202	147880850	64746929	72826823	63860728	94387436	85861772	76571706	102105819	80311723	83662809	99850100	77415413	99889450	43501807	42671598	43673578	61964501	60180806	87918396	42882196	44215961	81747051	57573183	100997991	80938437	67169181	56818725	75314471	80419779	62720424	73722850	57443234	57199362	78075837	66823567	69008704	84323241	58828398	52289210	77407355	52903536	55510389	64229476	52516208	68285377	53421224
Sim-148	113266593	127957005	128499870	110005738	108132384	94635788	98566663	118687440	114051005	110350389	102470745	89358177	81933717	78364011	63316584	68192901	60770251	62008167	83219940	71004579	51021351	61521719	42431727	38468082	49206945	46279851	40703012	51155929	48105952	57676714	43796873	55121615	32697661	45885916	40031927	44231355	46236627	48378142	43585840	57745858	48863210	38195600	63081272	73006582	55704220	51156898	53981879	66181787	40642554
Sim-149	113266593	129135203	121052556	130396979	82526648	87083029	119256080	118924378	94157530	81020691	63682061	58097067	99262833	75196740	74916298	76088995	60132906	37073852	59257730	51064542	82785046	70576263	83772278	83710513	42111264	35331566	61822834	59312605	64718813	62799771	69976820	75565583	43564997	34021634	55885074	35645278	39407269	41751002	35730914	48570546	59903996	48433492	53090250	41924828	41092880	37126910	39264796	39435938	20522017
Sim-150	113266593	125740682	141194945	103141138	66930764	70584228	106438277	88493299	69126187	61994912	70597913	54693074	96999820	89392709	59537021	56860926	52648930	48392314	69731881	56185542	69267831	50477137	58594549	47466158	45058923	55377856	51614308	82626726	77395322	69061521	68330694	96978702	40039805	33453246	41943809	58063684	39562255	46093474	42618918	39996509	51351923	44751327	31819744	32985398	28707259	45116461	27995544	28091377	25471251
Sim-151	113266593	166040831	136535947	98342360	63656779	82761765	74150255	81620414	71144726	89788295	87999588	68963295	85822096	71964086	71079739	76184315	46389355	37591639	42152815	49743651	43451810	39095626	30865853	29713115	42110486	32912589	41614353	44679402	42858678	45106202	37123778	24739874	43721123	31922363	40157595	31228823	58239180	44969436	49964418	44881765	58454120	43138140	44996804	47053400	48644098	53203932	54805921	45836047	32507859
Sim-152	113266593	141017754	85465986	103246741	104081484	78229948	100987015	124982681	75211359	64552070	89539924	80805342	68040606	77685273	43716456	39129885	61216691	79938410	60187237	53469111	57912561	59352579	51234110	49179622	60775913	69184192	53065364	47924245	49906246	41896940	52763352	68209895	27957669	24704281	35086290	42936861	26899854	23073409	26250275	27396275	26399072	34782636	56223322	52028586	27729297	28255154	28901995	24354570	60787127
Sim-153	113266593	98163677	125664886	98481858	95040222	79617879	88036581	99907202	73798652	79815361	53480127	62597214	56857691	45617533	88986238	74359755	65437332	68327246	77011003	78893729	69346526	62786775	44127193	65537641	51103266	57985130	44005468	51907064	113687028	99434715	59860960	62451882	38674178	52583720	33580103	37169673	29687515	32232164	31428071	26285895	29650946	30021485	30812435	33543733	27706742	41760160	20385301	20068346	32033919
Sim-154	113266593	126756136	94498248	103595188	134273010	89554932	82639598	84202997	90148665	73264657	66453434	59549279	65284950	54172647	61949936	73760165	105316711	77739492	51022695	51616581	57113310	49941849	46409817	41737339	41006233	35866453	37066907	38276426	39581850	33928002	31895505	38279544	48604274	39623527	35421863	36350908	56685562	48761931	28867950	38977426	29934729	34884318	42654601	28000228	50591562	42368912	40505326	32777268	25776907
Sim-155	113266593	178539776	82146518	78320302	86192837	73558856	105290049	106354919	116389433	66880347	77662714	83465464	59035759	71554499	124450748	128172294	83552650	91407700	90519128	89206156	106138535	58526772	75862622	74229257	79208205	48707146	43443012	56934633	59434484	56456726	86733424	52777833	26746280	35141582	27950243	21145738	28510835	32291050	26491063	19183285	39026816	52007140	39749781	42570964	27150866	31564244	29237896	28622761	32945471
Sim-156	113266593	109786165	90597126	98413977	89138847	141697135	111808622	130564202	66066758	57517786	81974098	79067222	50502251	56438279	49764975	72287189	73800982	62830737	73983126	50644549	49146505	42543671	46675987	57490592	47254696	45494086	62870911	62659151	53828449	64038229	47504323	57903684	54825819	57601515	45599255	41047732	29290911	43422064	49677508	36154991	55108631	48517409	52672821	58860181	47506177	74866436	40020221	42436508	54458664
Sim-157	113266593	128197493	124002905	110960283	115021842	139882724	91501723	81771447	62298188	39228732	58252953	90165629	75431956	81013723	64767005	80314835	44969038	53942914	50393778	41504377	64962023	54093743	61961207	90283537	76878297	61718561	83884544	72530610	45918837	37346614	63269548	42376720	34793722	28517617	31840255	36102261	39689538	40386527	31209281	36964045	37666961	38570502	37568936	25673939	32921892	47074198	30275951	28072233	63986909
Sim-158	113266593	100705704	82117333	101540520	125991071	108539890	127208318	128607982	64187906	54407805	47011141	56085771	60719498	54099230	69533462	74722436	50776908	56429190	40229799	56313077	65147426	51883976	43582593	40720690	46311879	48400843	55804642	57431997	58464782	42003120	46667605	54948214	42861716	41266824	61982342	60199872	36451195	39681603	39777679	28755611	46368941	45192047	45490603	33949181	57159343	48278531	48347654	34993110	32623096
Sim-159	113266593	107719714	107105450	99405003	106390548	117105323	70306720	109180052	78127659	99454696	77178548	101165469	69397760	123129340	96103046	87485667	109859084	69295166	73773259	72635676	77982796	70082444	84270090	68721013	40476398	44437143	49787890	38289481	48693628	55368152	51810997	42209264	59726092	60864208	62188334	39782041	50895915	48135636	63290855	54113263	25958838	30730753	28543845	38759248	53810048	40589406	44594544	34480476	43412202
Sim-160	113266593	103209949	140760976	159386733	118178732	94277633	74478804	90483869	84969271	115425543	107154707	74809730	94593520	64864653	108420153	86200205	69776810	52128991	60055497	49019281	45073455	44498108	70664157	67064505	64763344	29533960	38807187	36964061	47364412	47115279	47923140	64509194	39520534	35757973	33778889	36559293	41195132	36710337	39838495	40109205	25002705	23043968	24721081	29163897	25775025	33478938	30111390	27067937	38355289
Sim-161	113266593	140803070	87376849	102731522	87116715	112451471	98896662	97279396	113243078	93478676	84805531	78182492	56569409	62186482	80296146	80965077	54272432	45182567	62596992	64812151	48206657	38956912	49978060	44470862	46939980	37994805	46776819	41617106	57057407	51648338	33833910	40110072	68502533	66706256	77714481	59120384	69584186	53483444	57449287	73707005	45542739	38201930	48261397	45431236	50847768	44756874	41240694	51745768	29862888
Sim-162	113266593	99512241	89506820	107557601	77266928	94193335	62415085	87167911	54303807	67141982	60628932	60927543	87482883	61985378	77270264	84626010	86849181	67829016	69984273	56982384	73407801	62989964	88904990	71653626	67683302	65026509	48799492	76078586	68937884	58676415	54556713	67117728	36875320	51538268	49096401	38566359	35629772	26913274	32227178	40249402	59820540	63139461	35977556	53498996	48161757	32585729	39530322	32361744	34415263
Sim-163	113266593	122392944	138862042	147896738	87380333	71260472	53250757	67567850	66344070	55072616	73844095	106547746	92202666	90205765	91919367	92808116	103534595	108886447	98563661	78535210	64906812	81433612	62037036	69784137	51084459	63311585	46708103	65955790	40371160	35155855	29895026	41239056	46011041	32917718	40959936	37922143	34521788	41503305	26172430	25718784	32347560	40453957	28239764	22062435	31258818	20144536	21074771	21178737	29832069
Sim-164	113266593	120544972	97760445	98303516	85184671	109665638	115695082	96316660	61559912	70751866	70679602	71765648	57194872	76566532	93613796	116939002	45384993	50750518	51464957	43520368	52270653	80922240	74264666	98727574	60701927	49635695	55120934	55094491	51661626	42442858	41320109	50940400	39936430	25829400	41828424	37487444	58814961	40237743	39991464	44748554	43130100	52028325	34757181	40914062	58163199	45163614	37815970	43130258	44990730
Sim-165	113266593	173505906	110664757	98267331	66176050	81412832	87997283	104052446	94781450	89158279	90468986	139762119	90684777	93920171	95512777	103948645	59972270	70073256	66095989	58303712	101007556	95038423	65605776	43861291	60421821	68334323	59933174	55614427	89949205	79753596	87716845	101686149	25602928	29025683	34335271	24709374	34556357	32860728	34586310	44253571	51965425	43992649	43431608	33646253	27739420	28677018	34701777	26058699	24423086
Sim-166	113266593	112128181	128171272	140958015	139419350	117212964	112626071	113557344	84665071	106183572	83280532	83324128	64289897	72333079	68682286	84235432	54446878	54275349	58445641	77626516	55372154	63143930	67841941	106873930	48502976	70985778	63550617	84769469	35640050	37610449	47971666	36682493	49096738	43083218	53114870	45498115	40930912	30390406	32960579	30969971	31723402	47099229	32496570	32380603	37159858	35635496	37767873	28691998	26953273
Sim-167	113266593	145312176	138285253	159530219	87159106	76660752	67338014	52610756	59523357	55389804	83404868	59990959	70799062	76538576	85807149	67016486	87352668	61245844	64820377	54635366	37829647	51437374	38011500	37670250	46916734	63089956	50857381	55332912	61961416	75852413	78127387	53216169	69437971	53773152	73017550	51868292	73328076	55780190	76301555	71195463	34664116	47445390	47140995	49630399	29011836	37656334	36452779	27871000	42705061
Sim-168	113266593	101375485	105391976	84541225	109158872	121728919	83856275	78865235	89861551	76293556	84572555	73126528	109167091	91577885	96824899	103161123	80015298	64983757	44388549	53156786	39709992	42778035	41024282	45623994	41712447	47190901	69629903	46949521	73234104	71718813	77277787	62638428	39588864	31626736	28407091	32944404	20566734	28241180	32034524	30471179	43478852	49482855	32393405	26241829	37594621	38106533	29057265	35798427	29766865
Sim-169	113266593	153214539	83948297	99729494	111779001	109091993	116297037	85045671	93716304	76929454	124302398	91641422	101905390	62227334	93132720	64212655	75257129	53468943	71353256	81344104	59453877	71319193	50572102	47342234	49301402	58167732	61767401	58595222	82672835	84902670	49785656	43852267	55696527	67758515	55645156	72034278	41659776	36563744	48890293	38216571	65675944	63194789	46822860	51733735	53073726	43807153	57691309	42488780	38550218
Sim-170	113266593	108590254	125441058	109465222	88230702	82062818	97709510	112085274	70519559	86614076	83313982	57509739	47825657	43834218	42716151	48628132	114331701	102632612	84083041	126839885	98775411	90931522	66176138	58298062	55622621	50734764	54936695	65212625	38924225	49049876	62841534	75439721	30748162	28687627	33075042	33134723	41678900	31100215	31360104	21337806	32186569	30942376	42586772	26958774	24052327	23831203	24349249	21336883	29875594
Sim-171	113266593	124358361	116518336	118711937	91261883	70615718	84352617	99525262	119023120	128367091	97741225	104441336	67383853	70773520	114503670	84138138	104395745	99023919	80801212	66474560	93953100	96785661	95991404	86104486	93623333	108909840	73462085	55137716	69672149	50293028	72304594	66417860	54264410	48458779	53816309	59710162	48362992	43862982	52303672	55961693	47433594	47112126	73811986	49402500	42481503	56205366	44991749	41344293	59955313
Sim-172	113266593	106310339	114354933	117094834	133557494	108081873	85270384	71627450	92278996	67695519	81540740	63091156	68297307	53695658	64084541	83314644	59651578	53614056	70095155	56226770	61728335	61062655	45244553	42084062	48817359	34109052	35635846	38066999	34015281	38768552	60044929	57187908	45463366	42620454	29995860	29299235	29333685	40845991	63110442	42505446	53809104	46935395	30762935	35770802	37128189	47453711	31816059	48903771	48777088
Sim-173	113266593	169419592	120556289	91718330	107995136	155215336	96647867	108847599	54264707	56275737	62192024	44991872	66145285	54330638	60031054	87179337	65647079	67493096	53899504	57124626	49006786	50944781	42248455	43838709	54833125	59042560	32446978	39368938	49602322	46812059	38569232	40774580	32749616	46587677	62901542	48822914	41553143	37757088	46761741	53623220	29781376	45452188	31485376	35348401	22677561	24057329	23647043	20917828	18100717
Sim-174	113266593	124561913	123610942	119978219	80107303	106446979	67160506	81348452	115406436	78658615	101163010	78492081	48138738	56004703	72095378	98219090	59585078	70618212	73035255	61028396	74162452	85329159	63927932	46895899	48594102	33805689	43617923	31344609	49834860	42591594	38290429	39704214	36204144	32961937	31290143	30545492	40865020	37300140	27098721	23477357	30394793	33904405	27715471	36823028	34792972	48004110	46769527	37201496	31744197
Sim-175	113266593	111609272	90791072	106690805	120269294	102247195	172868171	142091179	86453977	70717762	49904733	58623208	92549621	86296662	96832324	80277428	46827120	35831993	44622004	41484269	50736451	47094929	34604177	35755348	65453411	54900172	55283788	61629883	42266780	38656354	47792330	49263399	62739395	66756099	54386764	47873598	50069761	30942931	55122955	36539222	33368446	28288293	38266088	58076814	27847911	19137062	34649360	35406761	61316236
Sim-176	113266593	122939079	122432090	121743341	78779109	75646030	113474782	75410345	49585405	48141355	78441114	64451184	75534996	49992605	80394313	90493053	57799099	61475231	66860186	53512043	55267321	68707899	76421106	55879310	32979500	45735416	31232676	44676526	39138267	26415753	44350218	35690993	58062714	65661798	40964931	58923466	28332106	40518727	27098133	41974481	29442145	32746039	28127019	34092331	26206064	43412647	37832970	44752782	17628815
Sim-177	113266593	98062336	90013731	79412874	65318948	67558009	126395298	78560370	49524163	47027148	54340309	60872657	55936731	56316196	67412599	72379738	79219345	87683968	57296637	71654865	63566217	68487101	58580026	63985803	70016944	67877209	45388173	54306115	53201375	61165926	66206015	82500585	32803634	26918479	26501888	24699940	38650579	26643018	30502221	36944990	59067018	54319000	55935403	40102600	47608949	35056712	34744983	23944430	24526124
Sim-178	113266593	107835399	85031677	102499034	88916639	89937185	103226378	83413548	61495148	58464809	83729980	86347212	79823534	81593482	65078735	53961043	68808948	82600999	59801480	46584018	65808018	94764570	71648742	63786490	47410614	39680820	26071868	31715619	33314870	45483376	43734487	60366008	68573270	55287024	69136322	47756022	68211795	79492869	35549580	56122708	42738954	48619710	52142131	59477673	32850124	47970223	46762337	36933429	27719598
Sim-179	113266593	101246383	99568325	93756094	94586685	136079711	119780104	101882242	78759974	107230507	68609488	69181974	76213442	72424898	66990184	71048902	63779952	83827466	43744490	40087430	39865355	35460551	42422144	43194070	56494964	54013114	59630814	60134957	38423812	31655304	31932899	33907285	40723540	44905426	36849727	43230568	42722089	33016162	43364294	28005511	34084114	37515982	47807932	47488950	39688300	48874831	47840409	49185253	27413968
Sim-180	113266593	120268870	99747467	91875574	101099053	92435211	79057531	81437694	54891421	55655007	70062165	58309263	88569799	102697835	63426834	48571466	56810230	52025198	53087858	74038882	52660803	52980809	63960961	56112368	84623450	74251469	45907426	61729362	82707608	67430883	54364524	51227013	42100692	45280028	42399314	58319979	57040121	70445823	51297022	50857497	48370184	50945978	47485017	56326407	61610339	76961181	76935740	47091585	48973498
Sim-181	113266593	148072719	114432178	120089133	113393468	94959674	102945208	74812404	55483570	70666395	67928154	54955947	46857079	59607650	78231090	82244753	87804996	84274386	66068150	64566381	52136628	37520262	58772057	66714760	44552654	43945301	80150432	78616511	32276476	38534720	58753465	40632446	62380211	43795301	43697956	38020910	36479937	31711416	31952368	38079429	23989268	20453426	22338867	21904422	23744541	30486052	43888385	28567053	28164961
Sim-182	113266593	138751130	117274156	118359029	94795461	103834748	114277642	89228062	76302663	69011103	104793639	88769476	80109332	55101857	52246360	71055649	49119692	55074029	58331479	52364044	56899588	39328818	39195496	41363367	46915856	65618659	49515626	63799687	86961207	57262161	61905576	45591724	56523674	66185005	50909637	41264793	40981189	38608664	58912097	41504941	43203304	40787291	43614138	53315604	38672845	28229381	37580893	35444673	43516808
Sim-183	113266593	165404249	105848696	106203169	117865664	139191191	86439201	118645740	52802430	63098715	98348633	99639201	82808478	86270606	109709189	75424439	63186870	58968367	66307251	59425006	54361602	67358318	51357932	48791142	49443085	35755582	40953804	39717160	74945323	91726389	47698532	63929171	36123389	47572164	43256877	38915981	58791473	59871479	64891255	63703072	65117033	70679369	51629503	54830437	53389150	46419280	30968958	32795373	30588309
Sim-184	113266593	123872304	100089264	118264021	112198688	79034770	94124105	134041622	71079603	106736857	83612121	58709414	80465065	89105940	84199471	87288484	53817833	46384191	51057952	40404840	65925550	45573530	64336089	51483654	84739429	117098981	86519675	81139245	51629580	78662941	42591747	56429765	42007825	40857423	37324826	41177376	57363154	52952979	41540399	41307566	39029432	54567415	36570350	63667294	50220684	48195572	63893820	52258730	56554464
Sim-185	113266593	102544860	88639741	101472528	105197743	120029912	109831764	75408173	66602917	91193146	53422084	69289471	52296022	41298948	60318987	74061421	65512317	112932731	88520210	61545278	69959484	63760232	67334715	57713141	50384778	52370355	80716448	69322925	53126546	59185612	35933996	44293260	69007059	47633702	49199275	47713105	87627640	56104932	45785829	57028982	42893313	53841007	48599097	40636064	63694413	53946694	43196115	41627557	29780474
Sim-186	113266593	153875793	126931488	141723730	83355689	112717112	99429156	94091451	76823656	102937856	63838018	57766416	58523353	70808973	80581395	63676124	34741900	32248110	38596977	35741015	41160786	41926754	32205857	30465269	47045472	50550567	46806834	56542254	34716182	42011503	46146007	67158848	66831654	68061516	41312499	42669550	60718144	56266934	53127082	63016786	33907805	34194565	27099194	26266465	33938453	42881497	37292137	44175164	25101316
Sim-187	113266593	143484496	138372595	145782773	92395097	77712837	85330326	103057409	87152655	54385902	53056837	53788102	57930494	50301811	76773898	55319096	65204555	56479501	38442520	31680792	34121479	36383352	38346016	45666386	55950565	37194761	62654891	66086979	80504920	57647490	58652420	50385035	38698877	39308966	50450122	37723214	56453709	63803912	67122265	48483547	50099309	51586612	43414417	31721089	44617858	46707733	28276777	36326534	39688326
Sim-188	113266593	181149929	128537454	152131810	83983248	70799038	77666114	58976790	78500448	102410070	104075658	91199205	92613637	133671157	78265335	84124072	50036344	45712575	51064595	41935319	47268379	43600141	57548560	54288662	52830071	45122491	42428587	49532240	42285582	36601469	49418637	47242404	50218293	71442990	67622105	50919154	41082142	28907456	45649281	37788772	53317706	52634031	33869497	36721181	37559734	50055368	32965760	31783522	53772004
Sim-189	113266593	140189561	104302063	122139453	72720907	61733942	68393692	79018079	77000848	92023056	87885118	89519560	102603175	86220431	66242884	66545734	73331765	58458655	83042141	70292325	55767194	72891683	85969494	73604052	79372916	99125653	75798178	76600142	51477194	72902975	35928067	51514665	36016221	42138280	31546223	32171328	37870879	40869715	25503045	25586377	47131673	35177063	35142327	41684545	27866704	35687563	46276179	33297411	21892753
Sim-190	113266593	138905907	101530739	113884968	91994851	85536647	120051996	107291321	114058829	113378960	99262862	102964024	98729209	102623525	62962242	74588378	54420738	55733675	52075597	40032128	52392737	43997247	48204496	45241743	76536197	50195069	45912638	39415841	45884598	50410437	32349777	34154005	59904127	36225496	49983096	33707169	25855184	25211307	27593226	24777513	31186776	31820241	26856169	43806570	30004600	30238775	37985051	29552319	39610430
Sim-191	113266593	128449131	82873783	122126056	71318389	76212162	126624469	112549086	127077931	87852337	87834271	77394554	87090116	107876159	81279158	70382810	61484319	62692067	58409855	68936061	50733035	59196025	72482078	86098830	54422680	83040317	48474671	36002864	66481351	55322713	62768617	47606809	41547626	53568433	48853098	49233623	32739836	33799100	33287674	29715594	45492773	45404647	46088531	48005690	33254789	22084988	33839586	27153879	33135376
Sim-192	113266593	136681923	170725872	144061429	74036822	85335705	72773483	72723264	80497644	88974303	106615759	96773609	57065970	79329718	58832024	77367903	80395828	47761674	46558983	52603270	53841032	65648652	36322675	49577734	77080779	59150069	86910742	60938017	50031293	56712720	47970329	57667242	35128210	36940646	43008288	34722086	28981909	40474021	49004686	45610271	74527138	64835052	56709916	58938647	45754719	42394324	44334882	33431673	29730639
Sim-193	113266593	133911463	105530978	89828707	101602178	84431751	86993163	127882525	73315568	92664978	71574053	92286780	107271140	72362721	87103049	77265060	57522570	88141090	75661388	51585549	41260385	34249370	37415125	51249893	47937080	58957914	48297534	72371540	65449954	43347281	41288353	56184613	41781179	39874136	52277188	73101311	42059863	52036025	61900093	45922387	32554453	25195785	28939120	23379007	27311171	22335383	32203327	26135597	24583610
Sim-194	113266593	93411901	103905559	95709063	107268324	116349387	111188929	118040584	61357949	90549638	58665498	43506476	60502659	66191596	68713420	79521585	63633552	77642945	46987487	46119062	53482068	46936862	39771932	35257172	55102932	45904447	35947440	35907585	35817283	29289341	49198694	31254315	34654540	48069656	30568015	43959986	25260524	32857707	30148490	23429887	47387122	49207399	44481993	42513225	25366751	22492541	33657594	37855161	40636571
Sim-195	113266593	143908084	95538834	91920862	169343817	105288471	101006923	103934898	74989356	63232710	50232838	45680954	56684994	58533959	43297850	41272582	59750964	53661760	42884296	52536579	54372286	54389898	59713381	54456439	52270797	50906699	39782878	26709901	45153327	42374006	35522652	39189411	40269984	47038773	27061651	25841941	34481252	35784865	32701264	33416598	32764895	50218217	40071067	32582188	35918745	26480369	36352532	33170402	37860397
Sim-196	113266593	171953528	144210208	130416172	91049353	76423932	79638408	83801618	97066480	104703411	85194876	70020773	93413125	101301049	55818837	78793751	59106928	62186770	63720682	57143613	54080387	54123231	48540027	45942202	62818625	47213761	56312521	67173422	28964804	30909235	37352629	29409662	50189553	46309110	52575944	38048626	41868434	35086066	39208675	35731350	55265875	33827258	44372153	51881424	33385962	33698045	40972324	41478078	40792376
Sim-197	113266593	121342665	82560836	111533885	69180851	90525144	102604130	75310927	103596851	79362952	98396288	105034945	72670394	74662424	62157818	67023945	63298831	62408035	58056104	73672211	66700758	39853186	45529261	37609424	40885621	52845934	38730640	36011857	46331543	37264268	47603920	48158613	32262242	30882229	46641182	51190457	30767302	45518631	39312365	35115620	22546090	26600075	31254670	25634999	43530349	39625425	36675755	39486218	29574806
Sim-198	113266593	94966920	90256662	123826549	79318194	85645831	71086061	76927768	64196281	74322856	63651200	76625458	84073330	80244422	106974837	131015466	55559058	53188814	61830540	69925534	64615473	81271114	77729723	107344129	51810717	51606196	74312654	60983012	49885646	45203970	30428837	33203670	49340345	50409206	42853790	53940304	60803823	85026312	55510432	52407599	53319061	53142896	53157500	64110544	42011201	30437041	50008076	37142429	22652022
Sim-199	113266593	167443544	110328257	110374121	102496303	107433791	99609823	121536529	48673168	45731787	62436433	57168169	56926169	54248990	73675015	53100162	68767205	61784425	52660432	64376749	38683916	47708882	76954018	61414104	41622939	38507910	52328092	48091906	41603933	44766928	65052811	49374557	40242915	66883643	42103926	45059733	67431551	62969748	44743725	40858032	40114163	42647617	45522893	33385174	24717729	32098952	43395839	46942931	28729691
Sim-200	113266593	156044701	71485530	102017176	110452150	115378176	80325187	125302164	89536155	95960165	51787729	77450063	68170846	73789902	72501995	62662014	67620873	38230710	58826754	80128066	41227103	31206489	31041885	39661026	65406846	70998707	59147305	53697121	31908232	51109319	40463675	53455967	40554879	36964970	41801684	32398828	40947537	49726966	45363797	47769589	62645957	45968442	49754437	32287542	37173371	44182938	43242827	28923565	46194782
Sim-201	113266593	133276239	102617916	147712608	124893404	97995531	126684966	131873866	88563235	58240384	55755112	75316001	57907367	61330720	58672593	40792234	59386036	63457394	40892658	44273636	47481372	39665205	64206558	70551917	51052359	46064142	64219337	60896010	55777158	84478518	55196224	57341930	70504295	65855201	53761547	56907834	68031042	71093785	46237547	38230539	64660114	32967076	30078342	60836739	31057603	29689486	25088149	25846139	26726035
Sim-202	113266593	144334134	100498125	100909652	117199580	129103765	97583991	90718341	78304073	96681115	102416011	103014642	116313688	88266354	85155721	62710711	54548905	51662532	39931673	46774617	62224094	35936877	38518001	49022913	42287163	60549812	45433385	35507955	33947823	32386743	34721915	43519253	61326916	53360156	54037089	60494220	58602896	55363233	57722417	62176537	70956532	37068083	37341679	44075396	59103012	48183860	46826960	52102130	37540683
Sim-203	113266593	138516601	135277043	160895050	85541130	127060815	134845770	120397911	73819390	73586303	114336186	97814055	57274926	65057293	59496200	59109258	95956398	85409531	73453355	91483066	47623361	61168754	88445342	57903052	38362618	57318005	61633160	44629898	36417005	43386202	46659822	47519780	42830033	53338257	60114200	61395495	49795875	33111640	51412677	54336175	30473116	28101169	34786077	34591117	37188571	49556528	41905151	41513273	25768167
Sim-204	113266593	97782773	137176439	123026503	128070425	65823979	130717417	100625766	70721757	59534212	75094655	60739383	72848099	75848703	53486845	54397674	131573128	83048088	94612581	79780878	83858703	80722470	69792577	67158322	45498411	42374011	48236947	53658932	68414728	39802090	32170640	38532452	37816464	32019404	30946607	44964500	42008045	44534613	35732612	42055620	31354824	38318279	43179717	41901328	32890668	26697670	32133747	34129746	18683532
Sim-205	113266593	144661569	131062526	154165991	84581277	81873374	96412816	88644742	53429443	68349272	69161257	76362089	66614936	59352182	46632947	57530199	98225899	123102031	61040877	87376061	64684049	68249564	62988457	63820344	77280629	58955626	68691796	52022622	48468354	61726361	83119927	49396123	30931159	40656185	31634938	26877344	22668705	28350058	34704206	34226715	27763924	24880884	34202365	31659338	24599944	30516238	29360543	38534531	31215738
Sim-206	113266593	137265277	113523140	135485989	70108891	81368132	54304084	72912109	90706221	75869228	72352597	86468000	51011336	51273905	59635168	54230530	29083225	38631059	60373540	53230234	59141662	64810129	44422524	46517387	39818014	45341518	33128711	39588671	58967060	40985736	65592756	45459769	61274833	51592529	52735360	53844920	34458703	40115619	52798221	61235285	54265154	63832830	79592359	67742630	45110970	31446243	38449826	38012067	26288366
Sim-207	113266593	139792808	141004408	130418194	105340822	82769658	72642302	82377710	69551164	53822013	56071581	82531829	70339565	69572625	80697919	90232279	57310403	44074520	49914394	46545498	75633258	78178531	70957265	64354647	61692507	66942993	64946156	64267242	64446216	62624262	52237842	46873429	43307845	32775384	21986204	27993426	27768631	28582916	44566543	43398369	27819661	29908491	37091387	32993325	55770127	46491155	47863829	39281982	31707069
Sim-208	113266593	193424818	123496597	128820130	70637403	138620614	126966144	97119960	81454633	70534261	85745874	78641626	73884199	67612675	56929200	82860812	60691871	71679329	65659884	52406229	53453593	67515994	62621776	73787490	93027298	97182350	65891566	76462327	53624905	59735633	38187995	62521371	61322681	56215831	66015748	59354525	66662072	49160947	49647723	38700218	51535022	65298943	40212635	42933051	52844801	55389226	54373879	50567300	25772696
Sim-209	113266593	130231553	146036931	120889123	76911761	125604783	104844288	97460314	85774640	86604904	83330540	70081666	100548338	68093970	77709370	70730437	59617730	58627824	69827895	71484349	64450931	57548845	52777831	55025047	53136599	48974162	58093194	81073217	41927043	36428669	56455830	56121462	33992842	46999072	47510520	55259354	55461283	55907032	37141962	52025432	38814770	34313925	45601263	61170801	48631790	36640075	33867645	36598349	34816817
Sim-210	113266593	136453061	121754066	122990559	62440026	64689269	104894590	95329443	74863803	69333011	59981897	89387357	54319476	43740974	65916465	56578617	35306789	57943377	49882307	46496739	55946569	50674935	66147562	64838773	42955701	66299225	50399495	50588559	42454190	48620006	30938551	44882067	34012788	45331044	45272608	53021190	44574990	33558558	36025825	53341831	35243220	62823761	42897516	43004493	26999725	37207173	34539928	47770325	33375796
Sim-211	113266593	152869412	160669660	139772233	96520792	114340415	107905590	87239027	95237035	96210370	128954769	84229897	66284861	69903198	56984652	59300362	57080144	85336905	79475031	125305067	85205469	75277283	69679169	65977231	65971459	63340438	56199834	43358130	83552799	71920458	58227373	63612997	30773916	29931157	45663797	53236464	33564041	38576336	43509268	28988595	52775508	51056352	47689436	50858439	46847332	34164965	61215442	69760930	38714027
Sim-212	113266593	123655385	119670049	125531670	91240390	104450008	137504640	106651542	71497160	96637197	52553378	77425603	120614470	86495006	86300313	67266120	38573630	46493915	61788329	48561540	51635916	74337976	36830765	52335795	61326421	88126238	50851528	63665797	77890345	66532603	60385375	65740529	49015731	44006425	36230833	24159671	35038488	25106688	29254457	28425673	61734521	38173670	29553778	37411613	37936537	27090151	20820373	28558716	20880801
Sim-213	113266593	159561872	81214164	106639401	88913444	74766355	86616400	84284514	62379146	74565576	84405976	84346221	92330321	86150531	101239899	79517945	84236593	86670991	66873978	80595674	69570794	93518430	93067579	102755110	57054953	86562341	69625051	74877895	47495843	37559947	67526378	38615352	34866531	26081473	32916473	44147371	23773740	23850739	35298599	38282660	42085812	33152198	41162453	40871579	33799690	20199351	28276454	26569094	28388313
Sim-214	113266593	137234788	88412942	127263940	151898543	104504790	109695834	112209540	56947357	72063025	50640573	74759813	61404551	78682800	45971408	56520018	64471882	51848018	63339979	90699844	78283198	73839983	106400785	109857585	42941976	73298222	65124025	73121055	74183198	73096507	63999987	49285975	33098604	30764799	53155950	38405873	33047890	40104720	33164604	34791750	18430721	23435423	23099258	18187657	33593199	44041539	20626750	33529591	25275334
Sim-215	113266593	95958521	121626755	109969243	163606384	92267145	101691699	102400681	73754756	60581619	83470575	70848247	65617483	71108656	74500476	88180188	69670028	52103922	76063213	51797701	63691672	60367091	64683496	70292331	36169791	38468686	54960625	57248322	44929223	42655005	43696707	48502329	50258640	36482593	40605465	38956068	40969584	31614593	43428183	34491061	25948654	34585446	25768057	21590714	29214581	21950176	23266593	17379951	21727324
Sim-216	113266593	139816736	104420890	85757363	118962400	115287851	87605648	72354542	60894987	86940808	48141660	49220655	80909120	73998377	61989859	59256042	44571530	73538283	46747007	49371795	61214116	60376528	68435829	52091171	45439253	38912355	34980984	46648916	64716001	53129138	36280383	38597625	47418436	56927532	32431013	32091350	36022653	27698955	51234354	59840451	22805290	31093549	28175275	19794557	40383988	33481313	33278123	32790645	46529834
Sim-217	113266593	120213351	102650306	118600434	92882297	97512460	100032228	73660444	75068293	56660378	89316648	67115739	63378825	77620697	105848945	62649734	72297359	95416841	79079113	68108305	55253174	44671713	43297789	63691240	66223061	51165073	78133014	57820096	40336017	49628690	72287684	55537378	49518476	44675158	42118989	45143285	31042881	29199763	32967755	38210933	38630090	44510315	45025067	33493810	33353074	36344808	52486403	41733963	24442337
Sim-218	113266593	139858738	108502876	127844576	158338856	104340626	92811705	71094489	52635641	54645105	76080471	56268986	62231021	79345397	39880255	64507374	57841015	58977063	68054645	85189660	72543286	55979918	81732408	65336843	58944229	72846710	55757141	54369763	65232856	75929938	101596869	60939673	34869036	46080558	34762947	30188197	63350071	52098787	42568619	39130278	47605323	42223598	31468094	28901620	29590244	29498027	30033793	26566530	21469819
Sim-219	113266593	97201505	103352423	87753229	78323879	69401933	56323154	57697862	100026520	82833528	124894574	126880841	85729342	52355539	72695242	49841644	55982006	53422299	55008299	51551659	46209891	50027275	84078351	77173154	47291175	66445403	78833062	77157171	43061003	59322774	46197629	52401792	64673457	85662963	53980322	52615353	35604547	47579116	49283293	42361973	47239200	39415937	41801295	26931669	38735322	30954979	55497935	47558053	54711272
Sim-220	113266593	116655679	122767353	96200648	69606610	93088439	61479920	87957930	63293040	90257896	69034359	81103326	73487193	104924438	68279261	98177933	76162698	90015456	111331855	79705590	82836939	67457792	58891308	57814950	54533857	61821013	48147377	52089972	108365310	72255038	86443373	64534674	57127101	68623778	54894255	58636569	45823792	51179845	48222346	41320258	56589692	48208715	47857572	53975838	27852079	21196092	40920489	25217559	24238329
Sim-221	113266593	128109916	128001056	109130414	117815830	91939978	133360474	131430282	71983894	63357201	113604634	76992794	80959784	85884755	72011232	68091849	54386356	41358539	69724046	71431839	54483967	50156304	32401211	42121063	44547282	69619717	61191267	67340791	45887815	55789879	32331467	34984305	28417270	30824497	37077191	34505726	26718863	23142324	30903990	29592117	46471035	52586303	36140178	54404494	19943893	21852315	26768454	30987705	35710718
Sim-222	113266593	99266257	117690259	114287866	57310277	67298707	66938768	58546974	99066716	72339969	55673718	67190403	83141703	69961421	65235948	69498585	67313875	71132285	66208898	71730297	70183257	87350388	60004720	54324497	43910159	37702006	51037353	48382308	37447381	38020616	48953479	44965686	32142872	46646724	30672762	38343987	43909873	46874514	45604645	51515347	37913896	28088702	36248349	29122612	36365352	42718132	34522152	31101929	36427156
Sim-223	113266593	177216861	108505910	86581126	97228143	79162606	96612680	84770248	47224635	51951354	87766188	82232043	55735476	42169042	56947036	82278162	86334817	52582090	72300525	59126055	67312811	69417669	71438757	58789361	43675388	46740912	33531042	51712497	81355706	56289329	60060302	70487410	43210378	32399076	57933702	45501085	79922083	69923862	42195715	50357300	52335546	49054531	36577161	45965023	40498183	31923352	31896131	36697100	31791656
Sim-224	113266593	134051827	115187120	92247821	56827274	68677754	103565058	83912450	65762064	82176143	84184747	55046935	58392520	56371222	64983134	81460323	77121182	58006847	52507761	39947435	76046539	51785524	56333674	53258496	36705505	39074184	33939489	38033323	50451408	57010509	33414578	40326697	42890528	35414489	33968681	27234522	47129905	49060576	28227146	26724384	37443369	35096707	44797740	32718468	28326921	32551460	23692943	20754922	37320231
Sim-225	113266593	119453910	143745279	112157278	72620530	82184276	58122178	68994460	70286044	108442544	83483424	72642507	74690859	82820252	77089735	86227332	54527168	42344995	65290095	72057204	66525736	60735977	55246427	49970553	42490930	41267965	54897453	43047165	39988372	51795675	39057762	45217422	66210288	64871621	53117821	52122292	41541656	30250200	30971809	32398075	55199499	50361794	28936986	37762811	59959416	53176767	45156816	64355126	39627484
Sim-226	113266593	116625475	111069156	108523803	129887903	99415940	120452610	133465333	99983895	110549484	142900845	89714553	74295806	81301997	64034256	50832420	94731324	131247995	82832233	82014429	62393328	62727347	96853870	76812208	82781997	87311877	72444388	43438018	57097129	55160338	68956503	57652492	29422091	32190412	25381984	38730060	33346128	32238348	36966087	35542879	23100280	27024884	39385565	31661725	25460944	32501992	27490657	24803501	23054307
Sim-227	113266593	164279431	82789498	102043211	119371982	74396460	88946726	99738461	93795354	112470402	78045747	87537542	65741544	65812829	125750852	79676240	81449080	68679943	65343290	54716137	57255890	45285285	68627649	56861861	62523967	47503333	64161383	47821296	49196431	42345864	44069401	56093371	31889699	37106901	35737158	43121838	31381474	42807978	47055622	29421152	40801228	48441583	29976179	36227486	18382335	17445286	17400399	18087800	20666019
Sim-228	113266593	143238896	143347272	144039578	94214968	99778471	87027963	78791441	85559767	88698578	53732910	62672566	52939265	41624123	55770259	55784862	57544703	82688513	82154406	65535306	52188010	56371742	80736850	66883426	44528268	51779467	38444063	47784160	60317363	59007871	76628719	57418207	74317294	75045135	50128767	63445555	42557429	46902843	57663014	44295781	44293935	34464386	64377256	36546734	42800565	48880171	34829796	37666621	47462976
Sim-229	113266593	109660908	132754977	91042343	87234814	62478142	65756728	70061784	69664213	73684925	63668368	51130111	124853109	106304836	84701041	91984247	58666811	57154978	88153466	92902780	58252893	67669225	111358163	85231188	37648552	33970233	51610545	69600906	34285867	42230205	39604698	47891563	33743678	36451100	37534107	42988563	44659672	43857869	34022526	43525398	30154490	35303966	56026914	51725940	24158516	20197172	28735406	22709533	41267277
Sim-230	113266593	131252541	135163352	115661998	101695930	82950414	113393522	83382814	106090688	74206607	99650512	69781840	64034185	82345104	58796971	48152277	38064846	41713497	50367072	36529922	42473160	47310044	49552994	41762779	25649090	38270499	39004006	46526800	51005439	39242860	28383120	33238416	42651898	45392033	42978694	32869239	43499551	34299521	56818212	42918273	36108512	32169773	28741976	33918079	52143001	42359529	44733274	47533865	38685817
Sim-231	113266593	138667867	87865442	118349599	89574739	84175366	80664740	105856799	60664515	54171615	77863235	71722140	121408048	124890959	96152982	69391560	89358678	76359738	94095837	80899737	46841462	70936686	56784632	44352022	77168643	57150113	67118161	74802581	42615602	29496065	47416215	44747571	42222637	58088183	42018235	50559630	75287194	48717469	53690218	46283896	28255781	33685280	26890916	49195586	18473548	31907666	20298159	19219561	35631598
Sim-232	113266593	139600625	112444565	91881265	91629987	88382427	114219457	98095836	103742438	114873081	55809598	65570298	112695832	83072515	85326081	67834529	71616310	62940337	56064500	60087810	57622325	58712914	78506879	69066848	53844623	44559073	61413797	45473591	55824231	60934604	74745016	67021767	37227744	38130743	43024628	51196225	46171777	35455954	27705105	28581316	33139054	27265895	47634254	28923840	24389040	28020873	20983821	21322928	34560216
Sim-233	113266593	140931251	134626064	107151274	145519620	117847285	129606320	137164138	69258300	72370671	98126446	102664153	72872216	57200466	69698759	72934932	58912415	72013286	46845775	39445839	57964977	41245418	39421688	64478834	59414071	54868849	26856666	34549313	47293457	35564245	34850039	49193302	55546104	54238131	77066260	59309920	64067448	78783785	51955828	34911070	20774759	31211652	21893546	27529607	44763184	39759772	32401452	44348938	22355703
Sim-234	113266593	109763042	141829147	128893440	97643080	98164005	110954682	108977965	78266904	72152910	80279096	86697148	74128422	80251959	60713994	47455685	49906812	48977158	33507782	35694250	37874575	32511745	36508960	31748577	62675049	37974754	56561803	42457829	46476837	35834041	55428293	53882301	37844009	44220922	39824319	36136491	40756001	35693509	57487840	37692233	30219843	34590788	29971041	23262170	43410101	35609365	30131236	27098287	45914202
Sim-235	113266593	149122371	129080944	112437237	91706613	112393018	110118187	107258997	145719753	113137410	100309097	115453233	122109261	88485042	88899362	82970330	53193261	60128524	69331266	71219384	30406656	34675844	33791471	29792208	39949889	29266798	37908300	45829199	47688322	48680414	33526536	34936455	68942903	63163337	68094087	62029907	65544714	63741595	48510693	46691760	42518848	33475959	49497807	33692348	50794102	51447219	42253404	36234498	41764734
Sim-236	113266593	123149989	157078756	146397247	90458924	91095067	90342288	82038991	87931615	91904545	63841764	74067078	63766031	95368763	81006711	93315361	73059849	99206339	72899460	101994958	39874854	51843247	51512710	39085599	46606476	39722631	35626426	32253315	25751716	31663960	35534378	25353029	45788572	52660740	68713459	56199735	55469188	68461318	38380208	36677994	48968759	31889280	37753203	48229178	35033558	56241798	30551714	24773504	31162615
Sim-237	113266593	117537427	98114556	109330127	97326719	106005166	77536746	82039996	61792116	68018984	77899605	69829582	52146229	59957654	74236122	51352532	85580184	86957802	46224141	55649664	34425594	40694592	50363621	51698490	51018358	63415132	57241245	67536537	49120175	60723580	54639259	58838225	65904901	74936980	40781275	40801884	64148760	60493596	70132348	58951205	33648311	33033841	41101413	30447280	32714561	35074878	48361682	38264414	46691548
Sim-238	113266593	158068110	132383771	109609450	127816426	137427280	83965385	102839043	63366914	60091148	69580788	65845392	83213200	89114772	128586932	86145327	71970441	69861965	67632170	39708830	52193900	50652606	42683182	38822239	59036178	56940326	73210041	59807332	59307688	55952070	38358418	48910663	26232380	32655651	29747548	34435763	31231354	46349330	38081146	47840522	30053753	30893098	31302467	44570327	33691945	33220169	20650871	29493525	40412551
Sim-239	113266593	137720555	142417400	135772783	99516522	98050771	101114642	99117088	92075338	79516517	72355661	68715966	112523505	77706182	70191098	49409173	105866440	134206013	85049554	93222506	64128441	46215957	45763816	59867330	96345257	87573720	81714782	73776287	49702026	45896878	52896224	50140953	53673817	52380105	29349732	33277210	39676301	44823780	37508118	38300098	60973271	45694993	52332594	51876758	47118828	47359518	43030477	33949621	42577251
Sim-240	113266593	131186680	129200537	91112683	105222281	77978555	114427910	65995559	76094071	56832400	61689617	66989704	72472186	73238219	96812602	68443900	70871051	50140368	103609350	93346043	45799272	49905790	62367996	43475536	45673746	33819504	43273269	59466096	39311086	38744236	43123077	22404956	57943465	69572971	82203359	72607602	59747729	70566605	36225732	38029279	46085971	39518037	69253695	41666446	43418884	57163021	34364386	45281923	33389483
Sim-241	113266593	122755400	100342765	99073618	100281162	122389776	117747628	93589832	53439928	66309870	57325690	92118291	85546211	65049670	103258773	94439104	51299947	33012904	52625953	43876247	56678472	50456225	50932904	60259025	47738033	50274570	56661831	48275411	41056949	38789157	31462308	38115309	51125660	36659048	67014364	47160062	44285580	31791314	31785557	29710499	52688520	49363226	38812788	49157454	49000773	38391556	27827298	34038399	48833349
Sim-242	113266593	144798528	86119478	109147156	116890288	129713038	104431142	79525166	101343988	75308444	86629233	92864107	42023863	51003115	70397339	74587475	84271865	91671971	70052785	81652978	52730639	49727801	44297033	70909408	33019817	51558895	53100133	41464376	64891566	80365042	46511243	42294995	72728409	85173007	79504383	62856614	82452624	85217575	54150272	66295694	47200703	61237636	44237900	54572487	54227101	42491480	45233680	48279352	45005358
Sim-243	113266593	152440360	102287667	168530881	94806406	104326421	139217363	87080124	86119497	64520805	64003871	69516296	75793961	104821805	117765875	86274090	52677160	71891134	69644914	65199603	41628066	54713746	38643822	51311405	40691863	40291979	41309606	40036744	46681783	35336751	41091393	37376867	51981110	59755774	32464710	31906586	65982249	60604035	71426330	73518007	31591057	32019169	39771604	36777216	37991131	30586579	28869484	40941310	36276464
Sim-244	113266593	135507158	163591836	121675019	92319995	77072746	88645496	75495973	68741038	84699405	57435267	42166273	75311034	61970746	63721231	60402441	47610558	76571590	76033338	75495545	58975440	63394136	56973553	60665703	37118631	41108891	67487446	38556036	40712945	42898806	71236208	59242489	54940859	55125333	48295809	63693302	48735925	43166401	82030987	66281808	25228543	39370655	37574766	28115761	50003089	34958224	32572449	29640945	36550811
Sim-245	113266593	112881050	112472626	114847803	85066282	80915245	117988717	141557827	62372451	43001790	56418898	64828719	70179484	45205448	55646005	52673359	56764805	41930564	64462991	54420412	87045220	72570948	62869595	45729734	45600897	45721349	58933810	44728357	24256912	26419317	38061834	46467373	59166961	45076622	62492065	38484782	31956440	39166741	38667708	33656467	40750446	37798648	34362329	38333398	37097303	31514806	27366777	36457786	20977403
Sim-246	113266593	143859604	134462892	151297785	76754646	73592854	100828074	81826954	95577293	88189446	86080431	93302162	61200374	52766496	65390274	55186045	93765890	108561304	98604865	105523795	54024014	72063025	49231760	71699555	58649739	38159042	51603705	42391423	49837888	45951513	45935306	51338101	66955506	72882619	72963826	73043517	48368496	52917449	50539252	45816304	27994823	34801474	31068163	46666656	35200130	35024803	27368599	32464843	36926532
Sim-247	113266593	124108875	102967156	149131681	96748549	100562234	66692005	74179897	55072942	65461693	51162823	82922821	59110371	74645547	76688359	54709429	63123464	65486914	45942397	47341555	72811595	75423673	67182207	54838638	76542788	60975598	70688698	54292514	51650694	68810260	65573776	45967890	44893975	50256691	47033185	52783772	39406769	45348681	64635558	49299973	28340356	31675557	48284217	46349257	29177700	30771325	29605530	36654501	46543745
Sim-248	113266593	147558512	105459086	123365734	95176444	123197763	124656628	81244419	87277688	77924392	106487834	110617173	77347097	95800753	79502347	70947991	48802778	50598191	73128282	72196889	59538709	47604253	46330427	40376130	59557653	46014491	63265199	63655004	38274211	37247201	42543665	50403104	40401845	33142257	47800128	41549667	33651084	31298213	32175399	31700353	48355748	34430980	28224513	35094596	32670620	35777741	48368527	39516940	39562177
Sim-249	113266593	109121785	89459247	91287335	151137559	129467149	125554029	115284178	76748138	71261583	53478536	59722490	45216291	42125607	60055610	43550785	88933650	73015411	71438319	78131507	61863896	48956649	101421133	73807236	72108879	78516236	70355415	74059756	60224231	43174198	65836060	56593129	48599865	51493672	42252403	31487796	40755958	37504156	46134370	30570865	51040276	48549563	40349986	33819393	29910573	31429239	43228171	25964111	19962199
Sim-250	113266593	101917602	88913368	85947028	152433085	135511144	103875037	108899808	74475903	95242743	112019243	82547034	70776104	67331469	51601132	55178904	68895292	55174978	39491668	45600573	46654520	39569393	60071821	73000563	68406709	37265486	38523463	29711310	35764250	36743565	27038476	32020877	45333912	42877009	41760448	29022004	31696837	44476424	26227999	30743343	17251039	19243446	34625610	28720314	27912678	31886268	22168683	20444799	26215029
Sim-251	113266593	128351631	101907181	82669643	158128757	128322014	74585204	89718573	115273732	102426437	73857208	76115136	70623758	115411204	91034470	83149759	84205059	104723847	115423503	90047416	58387207	68251617	81225833	72613667	54405373	69113236	59003493	68727846	60973554	68520539	76659621	58296240	48543866	40554354	69088933	48160404	59925907	47119213	38635394	42991138	32408126	33830146	42319217	49255179	25448790	26077438	28329049	29561182	23942429
Sim-252	113266593	149601680	114972612	80595477	124147312	96794064	100205034	71413508	78583747	71512791	78864676	62190686	77455389	77020573	52197344	70171197	69301572	39420894	62188554	54400003	49798729	30395455	37439950	33035864	44665536	42500625	35758845	48471272	36235239	35491109	36754232	27555286	58097620	55162738	48304035	38861474	45619760	60241597	39910256	38738465	33790356	49125473	48838794	61515242	25952356	24529762	26653861	36766260	31529039
Sim-253	113266593	143618717	120703447	104752820	82265637	117984655	81799893	94622467	58975457	69755070	72064653	112945035	46395052	62299257	66928381	52291414	38072766	62957586	43136503	34260716	53509976	49426118	41658133	38882672	44831909	47150793	39012091	52133919	44642152	46477033	38704159	31232271	43921534	38275090	48300671	60972074	24953777	32234384	45207218	29767717	33059462	40318117	26480939	33110140	38876766	46768173	35981179	51031209	29387971
Sim-254	113266593	105402605	158947200	166442938	184372702	129087483	145704144	108097663	141137401	138521905	119840777	97898116	72213136	107618445	75890501	83267289	75381615	68614074	87982803	68534139	49836868	47053518	65700371	37055680	27096167	40450298	39992285	54218578	65651529	46115215	47413952	43007323	40913886	27573127	27569972	25553093	36008297	33877614	33902100	26692430	59381194	40855578	35896489	33948559	46804895	32272309	36965452	33488997	41888439
Sim-255	113266593	129100573	119978726	99776806	77863591	126547583	70571719	85371333	84506533	83416363	51351947	58614466	71650886	67366322	61605035	70293969	50784404	43739084	43923637	55195274	53727068	52458672	48272565	63191108	73836283	79169786	63349574	73525077	111990291	101161970	96906472	76979996	35273242	39840205	36696242	38147860	36599096	29865993	31941507	42254933	31525765	33061991	28357229	27105804	32696599	31941756	26991979	34244574	38144545
Sim-256	113266593	137361206	144265691	114772639	93202526	84128776	91699945	92372220	96668391	109463448	77225519	69756101	111778283	96938327	50564019	62800127	121654516	61641932	62898318	88122976	74165944	51306646	37453848	55643894	60119934	52717083	50847364	42741324	83868024	80579106	87131811	62198555	38997513	37859027	28562165	27615304	23218368	29649676	45236997	48990082	26409719	34605683	22835614	24690501	33057819	47483351	32707384	52359840	20806563
Sim-257	113266593	160158967	156153391	133974048	145026394	121781065	92144928	81223236	80413205	84637493	56658906	55632185	147872993	95903344	106511235	86645996	86820166	75816978	66667840	48844688	62273546	58907082	80794465	63219888	78993583	51897131	107724013	88587966	102101382	95963197	68545447	53677353	46297371	41817617	58727013	66940734	35903049	44516702	28907481	29050098	50971923	44322725	44054056	53102843	78062462	60047620	43085556	43600572	27849247
Sim-258	113266593	110890214	114607633	153575361	109130751	108687747	135263604	106526723	53329040	67626115	85366566	60999904	73481231	88655454	67066492	113515123	89572512	92192315	79377637	76566214	69362684	87763003	62824169	60688125	53017614	57369097	70511413	61329163	28374230	29350783	32944624	27356662	55638443	49587710	55501520	37886008	35492882	43210471	32583105	33057036	40971708	46569316	30775352	42100004	33717913	32734504	24151865	21396539	40103950
Sim-259	113266593	127806789	148307077	102068473	85054490	94339546	82138295	83787301	50367313	68171413	45607958	57168294	61812385	76395823	85220333	79488704	67186678	44450068	53110148	54162127	61083008	65711310	41689376	40036500	27947950	40471188	46313051	50503070	35307943	39672227	47001879	47622332	32010890	20468562	29741192	20070815	20215979	21168085	33162723	25553574	29551351	38114332	40365904	28052791	41790244	42617838	39897059	23348075	27520024
Sim-260	113266593	147056454	122499572	81952081	111587585	112353039	76617885	110519123	91957753	104205918	63463605	55662757	90321934	90174175	78837737	55898241	59507017	79394800	74337386	68627750	50668144	37499721	37001719	35452643	56448456	67277227	53125600	53376534	61419685	87164554	58236714	49417702	56836859	41585433	54982328	55464691	33982952	38958153	27329405	30871637	37578463	38197067	36048560	35586828	39262727	36698880	41595069	33691728	42821710
Sim-261	113266593	159833003	104389175	149116736	87753987	86964623	121331982	116320278	89516197	73304961	90996658	119974912	88662927	63976151	107180331	92175182	102433849	88698691	86474757	65855442	86043923	84809736	70188231	52412245	52773661	38558584	50382114	34450481	35824119	51313903	55114589	53505473	52758741	64653071	50449810	69280023	68773782	51697287	44228937	61902265	48007941	42975378	61570532	51021228	35072583	41418666	45790149	42256138	38651103
Sim-262	113266593	108177989	111300169	99310705	110114789	149292367	80108715	86837331	87307917	100503674	118341038	131497500	71667644	105623581	90121934	72005641	92743114	83122608	78732921	53422271	73092906	58109639	60836063	51465066	50110871	55466733	78232234	54210981	55019632	79348770	53462737	42437612	49568381	37955616	41087998	39272327	45619661	42073120	34171018	45851599	49062291	48761278	60757184	36641819	48922906	37372536	26558706	40051722	20905541
Sim-263	113266593	146136604	107949326	160824108	73271819	74469302	86393537	68064352	76084095	53404778	61850433	62804918	80380095	114802819	94644788	82481429	60255579	59576385	61302178	102394908	61559450	72028534	65860090	49531777	51920635	45638282	62810643	68313916	50269309	46295988	50553975	49511510	30551709	41202383	37817772	35655466	23703573	28961632	18693203	27006840	25278994	30520494	36316644	38484945	30233738	26948958	36908481	38565921	41438248
Sim-264	113266593	102856238	107185472	162527052	88967675	119925186	62834697	65952060	80660427	97667658	59242196	70839856	113450748	116907990	86113228	114678450	70989980	99069103	94728659	86457287	61094974	60336040	57661403	68876191	67280366	53945471	33783271	55385522	49206220	40886503	43478653	58144489	25827180	38857664	45697688	35245201	43382157	35259741	27496453	23228909	33000234	36263091	42759071	48198439	35213458	38749849	37337374	33422187	37139926
Sim-265	113266593	142548849	119534642	165116927	112035792	84888443	81733183	97240475	90889346	94686643	120905782	97682506	108636420	94845262	72636425	91678311	47853061	55375492	64578530	51093645	74374993	52423427	61098894	60454646	69068774	46961183	64821652	54483127	43106643	33963885	41872064	37197402	56708867	48933917	39457108	34955859	58935199	35760213	41664845	32096088	39907602	42833693	44290080	41585549	47589107	31645158	30245191	35768766	32207015
Sim-266	113266593	149907376	138921829	107296454	134177516	104727341	87579175	102372052	48622520	47384752	80920514	56301619	54982035	76338912	53575801	56775777	44800739	45258989	40722704	49844993	72219825	57720819	93878587	82350044	51451576	39346068	47532693	39795634	48919288	44893166	41931523	61196618	44723429	57434229	31714141	31023982	69497234	50968567	55386270	53073898	52164336	44637679	31616491	46274903	27827700	26631062	35014891	34987734	42816724
Sim-267	113266593	136164351	135690257	101971148	108101154	86336453	134197361	93281115	56229750	66096685	73252019	81220834	73647125	75104023	65681818	62791618	51760336	87706186	60015553	51347628	81640262	79472780	66941546	86481996	45691415	50661922	48327414	52384174	43402367	34004145	24828565	32091890	61693769	48292970	39302627	39978838	52470271	42999862	53325019	52034792	39808360	27973182	28642479	36212768	27422889	30067743	45118499	44784382	36588615
Sim-268	113266593	126606348	90407997	85786651	86513895	102387916	148052915	169312963	64735564	80520603	88280682	76902864	135434113	101517356	89309607	98850701	69439164	74613981	51000493	61554870	72656084	85322943	54605340	56849578	61038279	75715676	83417230	58994288	45737536	70568234	41057575	48315927	40175375	47588701	42678120	39771035	42935302	40624938	48406053	31540429	23035662	33684588	27726297	39106968	53494854	43537842	36675088	43529466	36917247
Sim-269	113266593	157605702	140159024	114800789	82992998	76497532	139769774	96290827	54797505	69961031	82998736	67874797	85996965	89313555	85222704	82983638	76332601	77273313	57105392	55661080	86404501	109692833	63665079	70358341	38585460	34788032	36288473	34240114	56133888	72682534	74215651	49572310	54725436	38413057	46010146	36287465	27510086	41331588	44730498	50901420	47554187	42302932	45341235	39977570	37163646	26893845	35482920	40758070	45381722
Sim-270	113266593	115593204	122413078	114512300	125848219	118495433	91730951	71385677	119776643	104086755	58136415	49306847	79427077	83240403	87331158	72614300	75532549	96315943	91746087	117034292	103274118	64414426	80414785	69698260	60572935	64005806	68635529	75601467	70142369	59267161	73963541	77600866	57415654	51023898	52197801	48972874	74819790	47852363	43928960	61544836	40075763	36192814	28183335	35563181	38401608	35825891	29062152	32937615	43498204
Sim-271	113266593	117044953	118235549	100838334	71066647	87655604	81932497	86273961	64504541	88430232	63469993	76970831	65445697	70349576	77909039	66141552	82523235	64974572	84928878	68546644	58345507	59476483	58740367	57640541	77747016	76251666	71035505	66575971	64587894	72221629	65401243	46571460	51079956	70275640	53329702	61284699	44095507	42071944	53955010	60365291	39713446	34409498	28018474	24866686	68787973	45594018	45769309	40160820	35655972
Sim-272	113266593	142109002	148413584	144660772	74492100	78906789	134191321	94715800	84332102	77511050	76804410	67005636	89913040	78269169	82168225	80466109	33654167	35135169	32271758	41429293	35458090	41365151	50308845	49526946	75350987	61773982	57448210	50676382	59233354	60691671	77849476	53119874	64283737	65494639	38154992	45391863	51095297	50331433	47676107	40033175	43205211	32920139	23914412	35542717	39970190	30539817	38362754	38370219	18656280
Sim-273	113266593	163901093	107019354	77168272	71652648	99617321	89601957	79409581	85386811	79063113	95260265	96686178	95845659	71772484	91365121	56306167	50427382	73557688	58774715	58722571	84503391	100997214	62591839	82285968	58873749	71733002	62402332	63400969	46668849	41663444	45223776	63463887	73376865	75572408	59941199	63954621	58585781	65723021	57753034	84783204	34059367	31633764	42565403	32281058	57178624	38965394	34182739	32443287	26350909
Sim-274	113266593	100700792	110107919	100330559	149039739	104571498	100727016	93386453	62356059	76055085	56890364	45108822	71051156	81936201	85662562	76358081	93995925	65080962	83549669	72646034	46556894	52974988	54354151	42157320	80143029	74929176	58728917	60262476	59759029	50964978	62091456	47167573	49620963	43301852	60362868	64983730	55744083	38021804	58956958	51191740	60326381	60873185	58664231	55486863	55905410	47829134	58378225	38007447	29807688
Sim-275	113266593	131909088	94856568	131744364	104455448	89356251	64001314	91644646	140435332	124038541	114368814	115398316	62258589	63929463	98582287	75410140	49890565	39076280	67311359	52036903	52098448	73462049	45968612	40884547	89404793	61142040	59029604	73848711	65157256	45984220	61767165	48365190	81364754	64794979	70528252	49388316	46265810	33587606	30972237	28968280	29083546	35492777	40213381	35890999	39626985	29696637	36718523	37694070	34304084
Sim-276	113266593	166984313	110103859	70287691	111887848	107943658	128921765	112829867	84480416	68463878	168130407	120358582	72888033	91766607	92542614	105076249	53139997	66394277	83873960	89531363	87795473	105998366	51797725	52161629	38498667	30058767	39311117	29259209	45690474	47821539	51521942	42279769	26497667	29226752	35897786	27802568	34579870	40057802	31691099	36133298	24932644	32056798	30672839	30896472	31191432	23113027	19452861	19657082	48418113
Sim-277	113266593	133668262	82965964	94968537	123645573	90800765	97832371	103409618	89102867	75836782	103051425	119371451	74609768	72763750	71583911	81211259	47636619	47961254	45073771	48041683	77810191	58327372	82491746	84013282	74727485	44607308	78057372	65401619	56650885	67481370	44393691	44818091	64374891	48252361	57895690	55927450	72495849	64923321	46658564	52362955	46182123	63618472	56780896	43109349	27544525	39500699	33824376	29164429	48958543
Sim-278	113266593	169376359	137031076	110026949	99624958	143757258	147589096	104799544	89304341	75162222	69455523	89550827	80149611	80318441	83898644	111125859	50788026	47559670	55518522	59311335	53268409	51006075	40627492	51978656	43363404	52305897	44109690	51592999	44174001	41957356	56619609	57262371	30116749	39192137	32149866	30974138	33459880	30770592	30341726	30155540	36881359	36386104	50311040	49283753	65388474	56770140	46134246	55814762	33218413
Sim-279	113266593	146916812	120018983	145071568	81796548	130442002	83536998	97355184	77068386	66002048	91507738	75550238	85760760	69711578	83760946	101491283	46695920	42882958	36377114	53345417	39218050	52820089	39415223	52837634	54397203	61452946	48958093	56855174	60817627	71034595	74441070	59207147	55924754	46202013	45305212	56946261	44180041	45816410	36491863	40357662	30010489	45730227	43680810	35401892	31894649	27576620	42201667	40018521	24956305
Sim-280	113266593	110894649	115038392	91199329	115850250	146577155	111692017	97189155	79484229	66647421	59756629	81427030	107091315	105467633	98523114	100936135	53135045	60469052	66883766	70627150	88370234	76172726	70553406	90277581	57934420	61284111	68525440	60841208	58237406	52951655	54012141	75061498	30176490	42928038	39959547	32574901	52993878	56321327	48611758	47009179	35692032	30594257	42539768	42199693	33127543	34733777	28145356	26036783	37777196
Sim-281	113266593	113463162	127723371	131429003	88386665	114054203	64625527	50999598	79456799	101009544	79392323	68352131	60526435	55025838	74443611	66205855	50562313	51310888	82656751	55412081	54988995	108407981	62874033	60390354	57820524	84251769	85076400	79058021	69849068	57754193	67146213	46542959	41007338	42834791	33822739	32399255	51158478	45337287	34678156	29892021	26522804	28524689	25545056	22815628	37797377	28219937	35257550	41158216	33707004
Sim-282	113266593	108314388	88853812	86802049	75946386	64834440	86462183	100995111	113221588	55462216	94574502	56757994	52360434	55009300	69085254	52957407	92500691	62317058	46413806	56180822	61353146	72737777	77821711	76492826	72374909	48092705	35029194	46707807	56804864	48939232	62101637	54254595	69492067	70538329	91765484	77689506	54399854	55957633	50233173	43302008	38996016	28401864	35425594	41995744	44382410	58004835	41101841	39810467	24374180
Sim-283	113266593	122155080	126431143	102385177	71437365	86950664	116465733	87352945	74858893	75444530	76481625	87959694	93397998	92934347	72575117	71170107	56228568	59170879	49506049	45880153	65085013	52110238	55113277	62381119	55702583	50751391	29988524	30215637	54853353	43105416	41302428	59520030	79600892	68696012	81358722	54645132	37018004	47387746	41191350	47359776	22746340	20985462	39348701	29201610	29502939	27246761	28990534	37941676	26646821
Sim-284	113266593	130803159	120939801	86806948	93235332	96117896	84689707	132439489	61039630	84770130	95835610	56500671	59455609	58450555	40455346	47814384	85531068	63658286	63504863	78269447	44887922	60281402	62675353	81433196	39766579	49529774	33958199	49746825	46402202	40988149	48516147	43177191	54857757	54358301	55233804	54245673	49696080	48895559	66810571	69523941	50380382	46840281	38012370	38616962	36069149	38729258	36898605	46530714	42198731
Sim-285	113266593	109280907	92065998	104622812	60117016	92745917	57871777	69115112	51783021	66905562	46623497	44295166	87126696	100193495	97425719	77172016	71916184	53151992	67187841	83285419	74555368	59395210	56019982	55925804	58191190	57133244	43156374	38085250	45867936	36875834	36805670	43103225	53898004	59763548	37817493	48556104	53538965	68726224	36664508	39825766	27724970	29658753	30409274	25210484	38136796	51047680	34686283	37828860	40415107
Sim-286	113266593	145287991	94017838	96357335	132682448	96520503	98616006	95708273	81956689	86347883	71288934	72951274	75694893	62552011	70535231	88235644	43629274	52914282	48723915	42781264	44508206	42068986	40471583	38668943	53771016	50740238	32189396	39946564	28623080	28895937	30358528	28224633	77217563	59541724	93772283	66387062	46972760	48289732	31474540	42988458	58890125	45134334	56651033	52776639	42912312	43894486	56753357	42277750	47990672
Sim-287	113266593	125275873	111572906	127244021	84941374	75464108	57107924	77571655	100389612	109235098	94850817	95799565	82076439	52405070	105853625	75848334	96779682	74317040	68336394	76324454	63765166	69901908	62673298	47891090	58603697	51868093	39889869	53772768	47721332	43456492	73522083	60685343	27203481	26356406	35965220	29618064	39769422	37699085	61176542	40393828	49744658	45307713	39887089	43008687	44905335	42612108	33165058	37796215	24003005
Sim-288	113266593	94300448	79449318	89040737	121339193	120032697	84832806	73624995	75644449	73377508	68482644	107364894	123900485	122426177	114785692	125413067	72025391	53670045	56821038	58753328	58768682	50187315	76221987	49545147	55248620	36540923	61162656	65075368	38004986	40091229	31411078	32475294	55790703	40483220	37627019	38707163	50759082	40785068	29401837	40660058	87720894	64005757	48852177	48181246	44475181	44388886	49213253	42913737	29901747
Sim-289	113266593	117591478	115592847	145530520	66287428	79813538	64738928	54044007	60411598	74733280	57678729	39274692	59660082	50682701	68705848	92082692	67184920	68338031	49519241	61208037	53948011	37999750	54149727	52217184	50709051	48460989	53922160	37610086	42970365	38209524	44530820	38529815	60714471	55406578	59942459	52178544	40099623	46307758	46391442	41038891	53190241	55061759	45136227	42812363	44522901	50263740	37071761	34649107	35251050
Sim-290	113266593	142357862	99540543	103585520	107139061	120710651	129320013	127163083	67856343	96826916	59434502	76088970	62152126	68024241	67302238	52875421	45378774	59432314	37481391	59787283	57339829	38662639	52092967	67721110	47129620	34612836	34745637	44322589	85681939	79053159	54458904	59481387	41187384	29790752	33237859	22890682	26863878	29850713	16988713	21004311	45207947	40100855	36511029	34423568	59043986	64539013	44295212	37316876	33857706
Sim-291	113266593	96395805	107475245	123554711	82474477	78767183	79089029	59743971	53113478	50535934	74580475	59227475	54338259	43620314	48793205	41918843	43179854	43998978	56907595	56820851	66830569	70991034	99285219	68847657	36377926	39609964	36364684	37519113	53156144	41086591	61425700	33969705	48701600	58450058	41221181	39028877	25748552	27686286	32855544	35012361	30895665	27714185	27913287	30082371	29587428	22744867	27049121	21427001	21558580
Sim-292	113266593	94840373	123594046	113208279	117530165	147593671	91161736	127408624	59343393	59492390	61345100	51506564	82987727	86742723	66359641	87419403	81202147	69450776	47857769	63101453	68063521	78781895	63783851	74559626	57412683	54090333	79762571	56224856	50148629	65916907	52460256	44237760	43854051	37218740	40339029	40561413	49082075	44699891	36432543	38214733	37473167	43957904	36907812	47919173	51912259	41503234	52763407	36279678	26505322
Sim-293	113266593	196072723	138329156	154114307	102005607	144771523	69966020	80067652	86689001	124158923	113507646	122955507	124938044	105400470	69076400	70800495	42686427	47376076	65227277	49980235	65904972	85918824	53327654	74440500	87733592	56111287	73720141	71657577	55512426	68250728	66524512	58454824	41868749	41886229	40405987	34074262	57448315	52310266	38129470	37712128	30766263	36701826	40824867	35660358	57950017	49218160	54026254	50714944	48450083
Sim-294	113266593	159783930	95804024	87332576	55253402	66898069	99056595	93356723	56758555	55480649	82658859	74143372	56332595	58986159	90033374	104722888	54689979	56908774	53142796	46454759	64731821	50122661	58439159	62628145	40443229	44962370	32336069	36384319	45381595	45667495	30888439	44278766	52101769	60368478	40284391	41570868	49843132	73218252	47536379	39016149	51233284	32394326	51677090	49848989	44236529	40224715	24890001	25343486	40135515
Sim-295	113266593	128834758	113681217	81153931	80583931	108685273	66312908	77127771	75333429	97358476	95932037	86950004	83080874	102179117	72053796	82304364	83453106	67967313	51496173	54812523	51748965	57410057	46991899	55028877	46215828	48881968	50993270	38823314	36191138	49000451	45377722	45023772	29273851	29332833	33257015	33351178	33007648	41933871	44685626	37583905	33547778	33088422	42810087	40790196	26550825	25276134	37521627	36425410	38828602
Sim-296	113266593	152710573	123657231	121713060	77856588	87540796	99957271	117727485	57832894	65812102	61862382	53223531	67105167	65778513	50891236	62722325	81148180	83141892	72691491	82494023	59445030	65555172	83750069	45886454	45211635	56730071	48843603	36706934	44943201	68057562	76167584	43249930	38552101	40447721	48245049	42832121	59994593	62652639	60399738	67203225	51154779	40492172	36080417	50182691	61152795	56375736	34829978	48885043	45736438
Sim-297	113266593	147332856	114287632	88872878	73212931	97301193	97992366	75678037	62120931	70913954	81142516	53222168	64069564	69100255	78841548	48825297	100190189	67960987	79685019	57031539	104882222	86956926	81429375	87239748	64699473	58709586	40090621	44344264	85702769	87902159	79422176	52289532	41670623	40989304	47517318	53054933	80007102	60020720	59417398	81251479	65043356	73308123	50837513	52485958	41860857	43382586	43432609	41027126	29453206
Sim-298	113266593	148086478	114729143	109291450	93034657	106309325	85358101	108463008	71202763	88167587	93172464	68859431	72395608	62372958	55090661	66482231	87588439	57934492	46562972	54768524	52903032	74893196	31485734	41632960	43375865	48142634	57719217	67795250	44069160	41474390	46849875	44729120	25303894	29159084	47263698	47787654	31439750	33661543	29709839	26285307	26061788	23860197	32641389	33694622	32976126	29448584	28216407	24610500	38867311
Sim-299	113266593	149349653	102722279	95669550	68104271	94985529	117025324	117391921	111119975	114996255	103138085	82055288	75550825	75977153	70820950	60684433	32451801	31765495	38244918	32789613	58145741	45378565	57666021	42862823	54184607	44386122	45201944	36629192	59871133	53678565	30608599	44845201	42991043	43531510	26318271	32642368	31790031	30461911	31059320	42012043	25765918	31042153	30282418	21476678	34397480	36802424	24012328	23850205	49935340
Sim-300	113266593	167393631	116610059	123353721	88226396	82262832	155476089	97432973	81452136	65669192	54407453	41353552	45730730	40525958	77131804	53940512	56825672	67964045	57629489	56223602	45985177	53824152	31241252	28740477	55528991	43457975	49388036	49590977	26462857	28649213	30219793	34726127	42643828	42828012	44846323	69539764	52313161	49207963	36852153	35835056	34858869	25129554	32740158	35941001	50569585	42150775	44337390	31584399	41658305
Sim-301	113266593	116440416	104170055	108939855	112297338	77179159	79224586	78828259	90729962	121289413	83601898	98425699	73992510	71407766	91626842	81906518	58040299	71596764	62541073	40968851	62845811	73552478	58219332	73187144	60453630	57630392	48083207	42105591	55892303	61181302	39682699	55588112	35323304	28726596	19099427	18745490	25529064	27880708	30758027	27686990	18385134	24808283	30724607	23063305	35688412	40703325	30507617	32817257	30766620
Sim-302	113266593	163503532	149773564	105727435	103419044	113590566	87764139	121600674	57831944	54791065	71524567	79390240	84169040	85958688	108075737	94408665	43782014	60630630	65128609	68519301	45286047	46480168	63241252	52880584	30118687	40565401	60539322	54355815	48421948	64944462	68461740	59821443	77843644	64050525	60448549	56743160	61150739	82792577	49199796	65037957	38437921	41660998	36765852	33532589	39801355	30217331	65983922	38750664	33722066
Sim-303	113266593	121083512	90454235	115811107	87993227	110250309	84635604	87798254	145071996	117837911	77081680	73482713	93192269	101071150	121785814	99453635	65108067	86939256	69673333	63299297	78242285	77191177	40238435	59443726	83440142	95101651	66259621	83290824	70090657	81829498	41470519	58261645	37263588	32974966	36707849	43891037	58159934	55129836	36413681	46850103	37168273	37959230	46774367	41632885	38455998	35362764	51104799	32819754	52746467
Sim-304	113266593	140713667	102893633	91064703	120391685	111400607	108521579	100719975	63787687	73211854	101517270	106981074	63079316	63281422	54661671	59408224	60279077	49771012	49098828	61563184	48420784	58333178	61957822	66682850	75320657	132712035	89755500	79187786	65782230	76005782	75179666	47169374	34781639	40092108	35854949	24709332	48527428	58911220	37374938	46160983	25217353	24911021	49812167	32925480	46834190	40197636	30087912	20567348	39096774
Sim-305	113266593	139261540	73795356	72949812	126051977	130608551	117711343	128498893	100468679	132349693	111881653	122121891	77621008	99345246	78844073	99088228	83514371	61361973	52004675	45096477	57218545	61782187	52619474	70097585	57120477	61002117	67942353	60810941	36485369	41975757	44416656	49677023	50048264	49826913	47865770	36630031	53853204	69065111	68344552	43489266	71006411	84755231	59151345	47217768	45910952	58466229	52400826	62273787	30175299
Sim-306	113266593	90658851	120169519	139717166	123235131	99593599	78109170	113225826	133138681	100079257	126269511	143109122	86530411	87644793	83583245	67443583	75071769	65842351	51900282	41508623	45270378	67211395	51669412	54674244	101096431	50416929	76399293	76944144	42874715	44568777	57438729	60889637	34425744	41435539	34987160	46097141	34717283	32266307	30004359	33536058	51949149	38531126	57872102	43251021	49055945	49690108	29033165	52764599	21409144
Sim-307	113266593	136329311	103102433	102507451	103999419	78627871	86892262	112919824	55732890	67447367	55732997	54960205	94279510	126252753	69755527	68455985	55661089	56398649	58060518	41684775	98839831	77100815	49232693	57505777	58716450	63535793	64320838	64700409	33018417	35976513	35800419	36833085	61826452	54363506	43835293	60544780	40959505	56542929	43042763	38398629	27006691	27679819	37419865	40934841	29404234	28720122	18002383	20435523	56454062
Sim-308	113266593	106408125	115184357	96100276	135650914	108701771	85512158	101098630	80322005	105631792	57760803	63969061	60773361	57371906	79803032	55321864	80347897	73982621	48005675	67511532	69314802	44524930	31500760	46911747	62853258	82458102	86756164	76098208	29155862	36205058	44854290	69399086	51711441	51520114	42767877	51955055	41395144	41934266	44336830	37953512	46929282	41382010	24330354	30828421	46973604	40464583	32219708	35586283	16557206
Sim-309	113266593	173561031	111727933	133435717	81025342	115870677	67080230	75075302	57252677	71749356	45319295	43419373	58856599	69598244	88658978	71698033	83115343	64671112	109832757	71982832	52521088	54613315	84627707	87594757	63546773	46179383	69071527	47114336	46243226	56351091	46825291	43560716	40888432	56668251	34368383	42296712	38172629	35007569	50856447	39088510	34041595	53328540	36788939	27757676	50512346	36540400	40431865	46982871	45973833
Sim-310	113266593	97115331	111141032	102777773	98110895	106191364	111948088	128768793	70168011	62526785	64510425	75273404	58748581	57722036	67097239	41379920	115641588	86263193	64477937	100094189	72482472	47701196	84217351	74145540	83776849	72706293	56157290	81684912	81687035	58443582	58507895	55301686	37952109	40700608	31151514	32224931	36092137	53197076	31991700	25664977	37516078	32747084	27253076	24163675	26606757	40686013	32370269	47324509	22386174
Sim-311	113266593	141611552	87111318	112148649	83391602	74545690	79069607	72878839	78174492	81756898	116869877	100299448	66439979	87536734	66154835	55947270	57783933	58733884	65281750	79080939	56924693	43167860	39384827	50031142	59610857	63380479	55197304	64337433	40593360	37131909	38912483	37120263	36166353	44670728	33731851	39004663	45737366	28626945	38715715	64866043	48083144	51398064	60504281	61425213	58392250	52431775	61278605	62067812	29547026
Sim-312	113266593	110316217	115885843	96610275	91917951	85332645	83349310	96373604	74148492	54712763	72725683	88228062	70518994	79142972	88393787	70400303	40041975	33700000	31063228	39378806	33185676	30958195	33071630	31742889	70956184	56478233	68289048	73384662	43793681	46245316	43751689	31336867	74023430	45614721	43562849	49030315	44394321	46237791	70759879	91162794	29700975	36869276	27876873	37992078	62580168	48463956	51963085	59876976	32998279
Sim-313	113266593	142049682	150829278	115733416	120217395	109929510	147834078	80276310	159509760	108219775	119023600	114185602	78693648	81760073	59686637	78840637	88899003	84246547	87922088	77385839	68735820	73651829	93373003	57488836	65140165	78702381	89410237	92795493	51251333	49986471	87117885	89424119	41309911	61961941	51715470	58475306	29514062	32212539	45283224	36905858	40393457	40423560	27013234	33046295	27684818	29493508	29374852	23929449	27613157
Sim-314	113266593	174735042	149969925	105691752	109692060	93639411	88591037	94638674	69282751	68937585	75418757	65015939	95742022	88797524	117270086	96706856	101332501	62123088	58631095	58669376	60311118	72984297	36968006	60669276	32896140	42561127	46911330	33282803	53029513	34744060	40150414	57008945	48274372	56988774	56951624	52081615	53079004	39332501	44736306	53572548	50049036	73380028	61353552	51485003	30051512	26631263	22192220	34467173	25266240
Sim-315	113266593	140262369	123877137	105110832	98912072	104429178	141367128	130659508	105548055	95331525	128544181	96457890	79590116	67382058	66113240	71061510	105553616	124817977	97076166	111289170	64773091	83335541	85886895	87723668	97635619	93008660	93257193	58123880	59413556	54678294	54820031	47082668	96894253	66583662	72971209	76922716	48245607	61764260	71588072	70723263	64571198	56136245	58272817	50794877	44965473	30027780	35597304	39947990	45596735
Sim-316	113266593	146855230	124040376	87163425	99636568	78671746	113273282	136377334	109791366	98808796	68421273	53806544	96932976	84368179	73657051	76262443	72013724	65729578	75344596	64434983	97816226	74846044	74545004	75515309	54341929	69581477	62906058	61896689	69100626	51484065	41461389	49624017	49983077	52007406	42655181	41520976	33894768	42471147	43432676	46748380	30703923	23468217	34566658	50950082	24598424	22886277	23132436	21011955	24925464
Sim-317	113266593	147012670	99423095	111992129	105013591	80261969	82219705	63900926	93847025	82083655	83983119	113956413	68265022	70201768	83254364	75694873	85661265	108266332	86312034	80462142	100581654	82339290	85830748	67971909	51133871	64447418	48440763	53007258	54802697	74079043	76723134	80911597	60440225	43508809	37738486	35301809	26657476	33098860	47012796	36889944	50175142	37514032	33013249	50733248	21917570	24957030	40454825	20639351	50164848
Sim-318	113266593	162672193	116176014	103721479	82812705	53832763	65532514	82720699	74914904	76857787	69178518	102569665	97089225	84894392	86086418	94479569	42744942	62123929	46184489	41666178	61769927	86455512	71094076	47242137	39480705	49024596	47518575	66241775	55726846	69178740	53803008	41473032	23505462	31732987	31944000	26045334	40759271	31574522	40594709	42666342	29481561	38495703	37885618	30047096	28969633	33353705	26216743	18095117	25914955
Sim-319	113266593	150274545	109598005	99819094	72439109	85300835	93166629	66430288	73719693	93140280	58231418	73417005	45516184	54648745	57717676	59781098	48246366	43624524	59625833	83887176	47547887	36067265	40320488	33854085	54135094	93236454	57953125	60967537	55579411	47312772	89291192	54031153	31617559	29877006	44483356	33688322	41583968	34008923	33607082	26680719	50948115	39059252	36150869	35863150	42734764	50618361	26952544	30949678	19037737
Sim-320	113266593	143936218	102058334	129083607	76017873	87046139	136256417	80013909	56421764	82760225	63842147	77804096	100337938	81703947	70990117	93110120	75581097	73931064	137524461	75147038	78376898	82309625	81179281	58661820	48761954	64848803	64980770	67681044	53846777	45180698	53076335	52730459	33757849	42969438	36461170	29371559	33644554	30440554	36467437	31558607	39316668	39169359	45334272	47123955	55633982	55748163	49314419	55204447	41428106
Sim-321	113266593	132916219	106553265	97908229	87896680	85985419	83155945	86514426	54617977	71383117	75280591	71930233	42291042	58588608	50366700	52676898	87408843	69875360	57406280	61229824	49125233	60248892	36745455	36594618	58422361	62218868	61823369	60515365	32656041	42912710	37663952	40968671	25467333	19571479	37788736	40202042	25084947	31260729	34647730	29678667	28984219	26839020	26588432	22737031	23551373	19446380	28533821	19025330	34833217
Sim-322	113266593	110595700	143404436	159510854	123971764	91371442	92953229	105254915	120255593	82251006	67852592	72317641	77895466	83218190	127859936	137139871	84399948	71999287	44949381	48333547	54415032	44459051	62232479	58249958	40588278	48847990	64755426	45548788	47268499	54302716	40586479	46169400	29776713	32782329	35681322	32419647	34230076	34256032	28231914	25151232	65162988	49020049	53268021	45640967	40772068	28839992	49552542	52462118	33027495
Sim-323	113266593	116829580	161409662	134787009	116029566	112205074	110319674	163908724	46657456	56429406	67369415	61948956	61605313	61620872	61707276	56112304	55043929	52389597	61521013	50529085	64287033	81637836	94071487	97993789	70543654	54441039	55250584	46187897	53385432	39309740	31043034	34686997	35167001	38534108	31956779	31799381	20092217	28963450	23154627	24139353	24259745	23393345	35882921	32402825	38343712	43427831	29344358	24427774	35873644
Sim-324	113266593	160244095	116155816	139286478	92943393	94375446	66775724	75557232	90118137	62641198	44786320	55065745	65413240	96548901	54532606	46880197	45240378	41621798	49689954	65027086	55322800	51578585	49678703	40430733	48990656	43361477	50379813	68085290	40367589	36577804	36718517	29115767	33456761	37118214	41963799	47765908	29655649	30749736	36372300	34640104	34435304	48391862	45860146	55330115	48726036	48880157	51280528	54825233	29968594
Sim-325	113266593	151510465	118539500	83163645	98539180	84082088	133988428	112252503	59367446	47819797	55620353	61953014	77433025	81868475	89880190	55486034	52403251	66240625	68019799	71659372	87580524	60722137	70761901	66666123	75979150	58350866	81640260	52970259	49049654	42295287	38098826	50590852	44799612	49659720	22122972	36519233	41285775	52624281	35418586	43351850	32328856	53752324	62413740	65645374	63102733	43519156	52055633	63954514	33664869
Sim-326	113266593	111946798	130867393	147463298	96121408	122797898	84740845	70539378	71525478	73030501	68763414	74636333	53816486	49858087	81110123	60534555	82034447	81050603	94651180	83783981	66632256	75938632	69645346	80768097	60137715	58645344	46624620	62161545	56591813	43981120	33835739	44102299	76601905	55542153	41060677	47244045	45083587	60876032	45244214	45392051	34877496	28757178	36332423	41174641	37844568	26414053	35397013	43532824	20138481
Sim-327	113266593	153200164	118040836	116579929	60127919	94816541	64792259	63519343	64911464	73524290	68307832	90484260	74467738	91711024	78610167	73125919	52503850	49382419	53498996	46582039	48126288	57384244	46412845	57004191	77551669	68438308	57495430	45577972	54244227	50534797	59454737	64137357	76981977	71550895	68502274	67897397	36733607	56969881	47032618	43973403	29251012	27564927	28279317	27991879	27146152	22303987	24397696	25191973	32064491
Sim-328	113266593	98393148	98508137	92648318	97854113	107378647	107037149	74588477	94034687	99155982	116233851	91521169	79376535	71171621	83511170	76254569	64230888	53723596	43905131	49169820	70636196	66993349	46148983	58088748	53702133	53726914	50326166	46167029	31922398	31689985	42748111	38513717	43891122	57593181	28168204	26595235	55249569	42223765	39974297	42661048	34418674	37462438	38730024	40725530	39127160	34821277	31535685	29490680	34212397
Sim-329	113266593	107627127	97424233	89675804	76027375	62608530	114106214	80442341	71649195	80046874	66334626	107197237	63779213	73923678	99517136	98778411	73880707	64653210	78658694	64544286	69897654	65227418	51558348	50389079	45757156	75701886	62486979	63705926	43173886	38951666	33216055	37781216	55745239	44921359	48197538	39363624	56297405	39552823	65602587	67209233	61779409	69571798	70536085	55698020	57503156	41197194	50168586	50971530	35925071
Sim-330	113266593	105719427	137643656	123667600	114497352	113897657	125078079	80076031	100248794	106076720	73903893	90635938	119930748	98098183	94968279	92851541	85027431	55761295	40935646	56186994	60310894	53245695	64959052	62813105	46873967	63672780	52099766	57557131	61786632	76912376	67927219	75554688	42599681	56745385	36629614	42269714	41850529	32523485	36232198	32048079	34939390	27480706	26449706	25555300	30246053	26006654	38971214	28227259	35883912
Sim-331	113266593	118242133	119121886	103550895	99530968	99775233	106985348	111391482	95011001	114625807	92959787	110336738	64074347	69505599	106270337	106406002	62934598	82980575	87366822	95077402	53467066	51663617	61658971	52372717	96912713	111951794	79555646	101375269	62087131	55649405	53325676	54425758	40335346	50628009	51051613	51694424	77298823	56763846	62887788	63307498	50220263	50241004	45624045	71394989	42000463	50653606	52128753	54584087	27855527
Sim-332	113266593	98211732	139920371	104460010	81013792	100530236	75477657	111191109	103224452	120683164	86101108	81590040	74158396	74036219	64937741	50508836	55782564	55202311	52497829	55746962	40508328	39509404	41778924	49389342	83774112	86420724	41101773	55668883	48020696	46461740	46044984	48292503	26293807	24820850	34391854	42571774	35862908	33269869	41450114	36538040	66052154	39794537	62441192	50324442	59175464	55506200	36216341	42135233	53452816
Sim-333	113266593	119242488	165435346	137121897	127590946	101461381	106696842	122151020	93847883	99049937	103010693	102788461	83116368	84587737	147306922	83862650	69102128	81785449	65824037	69961358	42036005	37911234	61836999	57732220	47950470	37010705	37737099	45379603	41828798	34861731	33505956	49576949	34943684	32229493	40730205	31079916	29873253	19758323	38501308	25934077	45886828	41197088	24943179	22490808	31254170	25874188	38159239	38453119	40351006
Sim-334	113266593	152152392	148679744	101568147	59260831	80207064	89223045	67892312	75322191	74362665	129114232	97882122	53334836	64183390	98451622	78161851	89073539	69531369	98844683	110417175	70824219	79587787	69610487	87197701	35734093	45183793	61933208	45409699	63688367	62472864	56581178	53017418	57070645	41041241	53840831	43922461	52211903	48806852	27359589	28249764	34393494	40903628	48662841	37081823	66624020	42761871	62151122	50148124	41859003
Sim-335	113266593	138454363	87835278	94931277	99434487	136914225	85755824	77282067	82778399	74736696	86061833	76768841	57403018	69731952	78951658	64214040	51795713	43892208	65317769	46679344	45445786	38673457	57675241	46706060	41849386	48705761	40947760	51388647	31420266	25231377	29236718	38409766	48194500	52110263	40182092	36100941	43320154	45202066	42567340	31507603	62524957	57481148	46387292	50997561	33135151	44790757	35541960	52152451	47675997
Sim-336	113266593	100142407	111351442	125502209	66180415	73746771	80820254	63421169	137351137	154950447	106665775	112204528	64425416	71378697	91314210	75280119	104470471	82183737	76263185	75555148	101618363	73560844	77389532	62620926	59454469	77171021	58712304	48618151	68736367	67153879	100783290	99124845	32265121	30121874	27444459	36099771	45257500	44786678	23834856	28154906	39337401	49499922	55583434	41263056	22648244	25010274	18462853	23075096	41351155
Sim-337	113266593	106686341	121697952	119893225	90527490	108435230	143849458	121915608	94614760	73316287	70407286	64806148	55797764	61443379	81315373	61322578	55493030	51803351	64063811	67090190	70002684	78709080	59409986	49358274	46963352	51395683	43738409	46706458	34314679	47974699	50759985	43086719	45798311	56120631	40467876	42302698	34725907	40865000	38215678	41673016	41268004	27293759	26135990	33904365	31262936	36397938	28334942	24930832	25450899
Sim-338	113266593	110049044	153614354	129059097	89402091	76790498	101371241	80407134	137145991	93223787	79599884	98833952	88543924	108561594	58202349	75269263	76593267	58171346	91223427	97669534	60916348	71637719	66663007	74538436	36768993	51829262	45388641	67255022	50186770	35000350	55382800	52548988	35338758	33931987	34716014	38564208	35611519	49613376	37767745	42752317	38094405	53379765	45909637	71199948	46456802	52224070	36170309	31833974	35830319
Sim-339	113266593	120376715	111582109	75292097	101425400	88587781	116823117	76327494	68223529	59189796	93890664	100398656	51103147	54070717	67980475	61976133	58632094	47325363	73339616	55987962	66378170	53583759	50915400	52577284	57094428	59878673	40190098	49018681	56714149	41521946	78813749	50453235	53133023	49714633	46874227	53213518	38757416	49366939	63034982	45240998	62299190	58414918	64434402	67493726	46298628	47565407	38319282	40792800	33309666
Sim-340	113266593	126721920	97001242	118829382	76816591	79988233	115181114	79870249	84456210	116530462	72451347	57573033	85264688	77562980	49886559	72298888	101241077	92406098	73052036	64281834	67542609	76316886	78321133	70575865	51020775	59134699	78914778	67091444	46082819	51632888	58801771	40432064	62263540	56356848	41001590	49159076	57650424	56005929	62634545	48925623	21675011	20148414	31887876	25685886	34466583	28141640	22999326	27023605	39250963
Sim-341	113266593	112156664	136522834	133481125	69112895	60167825	106880525	73069047	103203394	104639768	62081058	71294992	52489998	75788093	87579539	65229736	41325054	44862546	61015060	53179130	96928835	86669551	48835348	61583912	63918925	61257141	56355870	51905232	59464799	45033480	44858532	58506676	36591648	32580966	30165915	50175676	42437589	29832193	28223159	41725314	37684886	33087626	37292521	38389963	33983327	47012450	50911439	46369839	25981780
Sim-342	113266593	153147028	91272881	88189062	126880696	126448588	95857413	111805006	72861532	56823962	83504547	55115682	82823630	83344411	67301363	82467158	80840867	74759587	66990985	84264138	51812311	70532813	43396452	36269966	75462486	78558218	53630179	61029420	50353524	42765390	46632710	54258845	31571234	42518322	40111910	35226280	47795001	51037752	29099982	38404435	37848587	42164958	63527984	63397427	39130235	31848740	51455263	62821261	35889544
Sim-343	113266593	151480052	88767086	99148712	109812877	74829082	160538709	110218211	87923814	76297004	120757415	97013618	73743211	69558911	110195073	82589214	121768088	109819653	89960145	94519721	64158768	80177760	62535429	85564558	57744787	55453592	39877287	61794947	55345454	57099512	42173559	43316265	30245706	27467511	26432604	38465603	26326857	25363512	41909782	37130756	53924507	38924369	36386989	32935908	33805299	28899256	33140858	26539799	29148413
Sim-344	113266593	104869894	123261707	92673132	97564586	129755122	124284452	128122598	103085308	86207157	73486238	67228628	79622063	91288376	121544919	64687296	67700616	52658195	62624572	67726142	76860094	60026975	93226987	73880317	77865623	67200249	61745767	47995076	46106044	58120991	46793289	66175697	51608828	40445474	45230155	46435915	35830568	22846448	38640039	40876000	38037439	43911585	32367777	29380747	30081576	25631077	40225635	35560361	36681601
Sim-345	113266593	139862563	112242287	77372150	94239024	122510508	70646175	66032152	101699643	112603290	79428862	63812436	86521671	72450003	89789992	82076740	42499901	58191261	53818569	33196934	58520544	46717059	48397856	46284995	37745863	53169214	39590481	41520253	30707330	37541601	35551160	36962312	62926823	58308104	45298507	37156819	42099992	51940672	42196955	50585594	45454995	57445368	37691567	31569105	55256818	59645936	36601718	29274763	23150691
Sim-346	113266593	114620664	113113082	132349287	101403623	128625807	106764868	100433279	57902213	72959137	59700753	58062952	44555878	44411209	47015065	53971415	53759738	56794382	44016298	53204265	75896019	91851028	82415102	62408790	40160514	36676704	38762658	40091876	35697278	37006590	59809567	58742660	62668920	41238522	42959519	47690963	46369609	32592749	52002497	27939863	45212817	46553313	30023029	36740311	36944816	36320884	33156231	38751004	40696160
Sim-347	113266593	99982306	118571788	134312663	138766563	118280178	120088756	98431969	71183381	56985535	79644967	76510312	60389055	67988540	63096925	53214296	71304984	90873643	83555162	135135161	76613125	88159077	62390760	82228402	45415135	56832921	58738838	44015523	65406843	66941629	81592593	54189757	73052970	58228928	61080240	48402732	47461432	57002584	34595114	50294098	31306331	32255306	38234083	27893213	31857980	22572533	34220215	30947297	42767751
[truncated: 1,118 more rows]
[truncated: 251 more columns]

## Sheet: Extinctions
	Octave	Mid-Pt	Data	I(k)		Time	Year	Nt_SAD	Nt-theory	Nt-sims	St_SAD	St-min	St-Lo	St-Med	St-hi	St-max
	0	1	1	1		2000	2000	130340353	0	0	217	0	0	0	0	0
[truncated: 25 more rows]
