# Supplementary material for: The rate of species extinction in declining or fragmented ecological communities
Source: PLoS One. 2023 Jul 12;18(7):e0285945. doi: 10.1371/journal.pone.0285945 (PMC10337920; doi:10.1371/journal.pone.0285945)
Supplement: S7 File — (DAT) [file pone.0285945.s007.dat]

PARAMETERS USED IN RUN
Total community size, J     
1300

Coefficient of asymmetry, B 
1.200000

White noise background variance or 'nugget' effect
0.510000

Initial species richness, S0
256

Number of simulations, nSim
10

Number of years in model, nT
500

Prob.colonization/niche/year, pNew
0.000000

Type habitat loss (0=step, 1=expo)	Type community (0 or none=Native, 1=External SAD (rand), 2=External SAD (ranked) 
1.000000	2

Proportion habitat lost (or relaxation time (if expo))
30

Time of initiation of loss
1200

Time of restoration of habitat
1500

Min viable popln per species, MVP
2

Number of Levels, K
8

Random seed
-10001000

S.A.D.
1
2
5
5
4
6
5
9
9
3
14
13
8
9
14
18
14
16
12
17
15
5
7
5
1
